# Supplementary material for: Cancer-related genes in the transcription signature of facioscapulohumeral dystrophy myoblasts and myotubes
Source: J Cell Mol Med. 2013 Dec 17;18(2):208–17. doi: 10.1111/jcmm.12182 (PMC3930408; doi:10.1111/jcmm.12182)
Supplement: Table S1 — Lists of cancer-associated genes. [file jcmm0018-0208-sd1.xlsx]

## Sheet: Comments
Table S1, Dmitriev et al.
Lists of cancer-related genes
List Name	Reference
List 1	(Lu et al., 2007)	Lu Y, Yi Y, Liu P, Wen W, James M, Wang D, You M. 2007. Common human cancer genes discovered by integrated gene-expression analysis. PLoS ONE 2:e1149.
	Genes orignal list	Recognized GeneIDs
Upregulated	117	120
Downregulated	70	70
SUM	187	190
List 2	(Fankhauser et al., 2012)	Fankhauser N, Cima I, Wild P, Krek W. 2012. Identification of a gene expression signature common to distinct cancer pathways. Cancer Inform 11:139-146.
	Initail probes	Recognized GeneIDs
Upregulated	22	22
Downregulated	34	34
SUM	56	56
List 3	(Basil et al., 2006)	Basil CF, Zhao Y, Zavaglia K, Jin P, Panelli MC, Voiculescu S, Mandruzzato S, Lee HM, Seliger B, Freedman RS, Taylor PR, Hu N, Zanovello P, Marincola FM, Wang E. 2006. Common cancer biomarkers. Cancer research 66:2953-2961.
	Genes orignal list	Recognized GeneIDs
Upregulated	N/A	N/A
Downregulated	N/A	N/A
SUM	332	277
List 4	(Palmer et al., 2012)	Palmer NP, Schmid PR, Berger B, Kohane IS. 2012. A gene expression profile of stem cell pluripotentiality and differentiation is conserved across diverse solid and hematopoietic cancers. Genome biology 13:R71.
	Genes orignal list	Recognized GeneIDs
Upregulated	N/A	N/A
Downregulated	N/A	N/A
SUM	189	189
List 5	(Hirsch et al., 2010)	Hirsch HA, Iliopoulos D, Joshi A, Zhang Y, Jaeger SA, Bulyk M, Tsichlis PN, Shirley Liu X, Struhl K. 2010. A transcriptional signature and common gene networks link cancer with lipid metabolism and diverse human diseases. Cancer cell 17:348-361.
	Genes orignal list	Recognized GeneIDs
Upregulated	239	244
Downregulated	104	104
SUM	343	348
List 6	(Rhodes et al., 2004)	Rhodes DR, Yu J, Shanker K, Deshpande N, Varambally R, Ghosh D, Barrette T, Pandey A, Chinnaiyan AM. 2004. Large-scale meta-analysis of cancer microarray data identifies common transcriptional profiles of neoplastic transformation and progression. Proceedings of the National Academy of Sciences of the United States of America 101:9309-9314.
	Genes orignal list	Recognized GeneIDs
Upregulated	67	80
Downregulated	0	0
SUM	67	80
List 7	This study
	Genes orignal list	Recognized GeneIDs
Upregulated	N/A	N/A
Downregulated	N/A	N/A
SUM	576	576

## Sheet: List 1
List name	Gene symbol	Synonym	GeneID	UP/DOWN	Gene description	Reference
List 1	FNDC3B	-	64778	UP	fibronectin type III domain containing 3B	Table 1 and 2, Lu 2007
List 1	DTX3L	-	151636	UP	deltex 3-like (Drosophila)	Table 1 and 2, Lu 2007
List 1	LOC162073	ITPRIPL2	162073	UP	inositol 1,4,5-trisphosphate receptor interacting protein-like 2	Table 1 and 2, Lu 2007
List 1	CKLF	-	51192	UP	chemokine-like factor	Table 1 and 2, Lu 2007
List 1	CMTM1	-	113540	UP	CKLF-like MARVEL transmembrane domain containing 1	Table 1 and 2, Lu 2007
List 1	BID	-	637	UP	BH3 interacting domain death agonist	Table 1 and 2, Lu 2007
List 1	CALU	-	813	UP	calumenin	Table 1 and 2, Lu 2007
List 1	GLT25D1	-	79709	UP	glycosyltransferase 25 domain containing 1	Table 1 and 2, Lu 2007
List 1	BFAR	-	51283	UP	bifunctional apoptosis regulator	Table 1 and 2, Lu 2007
List 1	PRC1	-	9055	UP	protein regulator of cytokinesis 1	Table 1 and 2, Lu 2007
List 1	C8orf76	ZHX1	11244	UP	zinc fingers and homeoboxes 1	Table 1 and 2, Lu 2007
List 1	KIAA1715	-	80856	UP	KIAA1715	Table 1 and 2, Lu 2007
List 1	C1orf96	CCSAP	126731	UP	centriole, cilia and spindle-associated protein	Table 1 and 2, Lu 2007
List 1	FBXO32	-	114907	UP	F-box protein 32	Table 1 and 2, Lu 2007
List 1	AYTL2	LPCAT1	79888	UP	lysophosphatidylcholine acyltransferase 1	Table 1 and 2, Lu 2007
List 1	NUSAP1	-	51203	UP	nucleolar and spindle associated protein 1	Table 1 and 2, Lu 2007
List 1	RPN2	-	6185	UP	ribophorin II	Table 1 and 2, Lu 2007
List 1	PSMB8	-	5696	UP	proteasome (prosome, macropain) subunit, beta type, 8 (large multifunctional peptidase 7)	Table 1 and 2, Lu 2007
List 1	BOLA2	-	552900	UP	bolA homolog 2 (E. coli)	Table 1 and 2, Lu 2007
List 1	CNIH4	-	29097	UP	cornichon homolog 4 (Drosophila)	Table 1 and 2, Lu 2007
List 1	KDELR3	-	11015	UP	KDEL (Lys-Asp-Glu-Leu) endoplasmic reticulum protein retention receptor 3	Table 1 and 2, Lu 2007
List 1	XTP3TPA	DCTPP1	79077	UP	dCTP pyrophosphatase 1	Table 1 and 2, Lu 2007
List 1	ACLY	-	47	UP	ATP citrate lyase	Table 1 and 2, Lu 2007
List 1	NONO	-	4841	UP	non-POU domain containing, octamer-binding	Table 1 and 2, Lu 2007
List 1	SNRPB	-	6628	UP	small nuclear ribonucleoprotein polypeptides B and B1	Table 1 and 2, Lu 2007
List 1	PSMB2	-	5690	UP	proteasome (prosome, macropain) subunit, beta type, 2	Table 1 and 2, Lu 2007
List 1	TNPO1	-	3842	UP	transportin 1	Table 1 and 2, Lu 2007
List 1	TAPBP	-	6892	UP	TAP binding protein (tapasin)	Table 1 and 2, Lu 2007
List 1	FAM49B	-	51571	UP	family with sequence similarity 49, member B	Table 1 and 2, Lu 2007
List 1	KDELC1	-	79070	UP	KDEL (Lys-Asp-Glu-Leu) containing 1	Table 1 and 2, Lu 2007
List 1	IPO9	-	55705	UP	importin 9	Table 1 and 2, Lu 2007
List 1	TMEM4	CNPY2	10330	UP	canopy 2 homolog (zebrafish)	Table 1 and 2, Lu 2007
List 1	C17orf27	RNF213	57674	UP	ring finger protein 213	Table 1 and 2, Lu 2007
List 1	TTL	-	150465	UP	tubulin tyrosine ligase	Table 1 and 2, Lu 2007
List 1	CCT5	-	22948	UP	chaperonin containing TCP1, subunit 5 (epsilon)	Table 1 and 2, Lu 2007
List 1	E2F3	-	1871	UP	E2F transcription factor 3	Table 1 and 2, Lu 2007
List 1	ZBTB12	-	221527	UP	zinc finger and BTB domain containing 12	Table 1 and 2, Lu 2007
List 1	EIF2AK1	-	27102	UP	eukaryotic translation initiation factor 2-alpha kinase 1	Table 1 and 2, Lu 2007
List 1	PSMB4	-	5692	UP	proteasome (prosome, macropain) subunit, beta type, 4	Table 1 and 2, Lu 2007
List 1	EIF2C2	-	27161	UP	eukaryotic translation initiation factor 2C, 2	Table 1 and 2, Lu 2007
List 1	FEN1	-	2237	UP	flap structure-specific endonuclease 1	Table 1 and 2, Lu 2007
List 1	SPP1	-	6696	UP	secreted phosphoprotein 1	Table 1 and 2, Lu 2007
List 1	FARP1	-	10160	UP	FERM, RhoGEF (ARHGEF) and pleckstrin domain protein 1 (chondrocyte-derived)	Table 1 and 2, Lu 2007
List 1	K-ALPHA-1	TUBA1B	10376	UP	tubulin, alpha 1b	Table 1 and 2, Lu 2007
List 1	SCNM1	TNFAIP8L2	79626	UP	sodium channel modifier 1	Table 1 and 2, Lu 2007
List 1	ADAM10	-	102	UP	ADAM metallopeptidase domain 10	Table 1 and 2, Lu 2007
List 1	CBX3	-	11335	UP	chromobox homolog 3	Table 1 and 2, Lu 2007
List 1	HNRPK	HNRNPK	3190	UP	heterogeneous nuclear ribonucleoprotein K	Table 1 and 2, Lu 2007
List 1	STAT1	-	6772	UP	signal transducer and activator of transcription 1, 91kDa	Table 1 and 2, Lu 2007
List 1	NME1	-	4830	UP	NME/NM23 nucleoside diphosphate kinase 1	Table 1 and 2, Lu 2007
List 1	NPM1	-	4869	UP	nucleophosmin (nucleolar phosphoprotein B23, numatrin)	Table 1 and 2, Lu 2007
List 1	PAQR8	-	85315	UP	progestin and adipoQ receptor family member VIII	Table 1 and 2, Lu 2007
List 1	RBAK	-	57786	UP	RB-associated KRAB zinc finger	Table 1 and 2, Lu 2007
List 1	TNFSF13B	-	10673	UP	tumor necrosis factor (ligand) superfamily, member 13b	Table 1 and 2, Lu 2007
List 1	DTL	RPL21P28	100131205	UP	denticleless E3 ubiquitin protein ligase homolog (Drosophila)	Table 1 and 2, Lu 2007
List 1	ANP32E	-	81611	UP	acidic (leucine-rich) nuclear phosphoprotein 32 family, member E	Table 1 and 2, Lu 2007
List 1	DKFZp762E1312	HJURP	55355	UP	Holliday junction recognition protein	Table 1 and 2, Lu 2007
List 1	PDIA6	-	10130	UP	protein disulfide isomerase family A, member 6	Table 1 and 2, Lu 2007
List 1	PSMA7	-	5688	UP	proteasome (prosome, macropain) subunit, alpha type, 7	Table 1 and 2, Lu 2007
List 1	SLC38A1	-	81539	UP	solute carrier family 38, member 1	Table 1 and 2, Lu 2007
List 1	ARPC1B	-	10095	UP	actin related protein 2/3 complex, subunit 1B, 41kDa	Table 1 and 2, Lu 2007
List 1	EPRS	-	2058	UP	glutamyl-prolyl-tRNA synthetase	Table 1 and 2, Lu 2007
List 1	NCL	-	4691	UP	nucleolin	Table 1 and 2, Lu 2007
List 1	PSMA4	-	5685	UP	proteasome (prosome, macropain) subunit, alpha type, 4	Table 1 and 2, Lu 2007
List 1	EIF2S2	-	8894	UP	eukaryotic translation initiation factor 2, subunit 2 beta, 38kDa	Table 1 and 2, Lu 2007
List 1	ILF3	-	3609	UP	interleukin enhancer binding factor 3, 90kDa	Table 1 and 2, Lu 2007
List 1	TTK	-	7272	UP	TTK protein kinase	Table 1 and 2, Lu 2007
List 1	AP1S1	-	1174	UP	adaptor-related protein complex 1, sigma 1 subunit	Table 1 and 2, Lu 2007
List 1	PPIH	-	10465	UP	peptidylprolyl isomerase H (cyclophilin H)	Table 1 and 2, Lu 2007
List 1	CEP55	-	55165	UP	centrosomal protein 55kDa	Table 1 and 2, Lu 2007
List 1	MTERFD1	-	51001	UP	MTERF domain containing 1	Table 1 and 2, Lu 2007
List 1	ZWILCH	-	55055	UP	zwilch kinetochore protein	Table 1 and 2, Lu 2007
List 1	NAP1L1	-	4673	UP	nucleosome assembly protein 1-like 1	Table 1 and 2, Lu 2007
List 1	PGK1	-	5230	UP	phosphoglycerate kinase 1	Table 1 and 2, Lu 2007
List 1	PLEKHB2	-	55041	UP	pleckstrin homology domain containing, family B (evectins) member 2	Table 1 and 2, Lu 2007
List 1	TAP1	-	6890	UP	transporter 1, ATP-binding cassette, sub-family B (MDR/TAP)	Table 1 and 2, Lu 2007
List 1	CCNB2	-	9133	UP	cyclin B2	Table 1 and 2, Lu 2007
List 1	PLOD3	-	8985	UP	procollagen-lysine, 2-oxoglutarate 5-dioxygenase 3	Table 1 and 2, Lu 2007
List 1	NRP2	-	8828	UP	neuropilin 2	Table 1 and 2, Lu 2007
List 1	AURKA	-	6790	UP	aurora kinase A	Table 1 and 2, Lu 2007
List 1	GNL2	-	29889	UP	guanine nucleotide binding protein-like 2 (nucleolar)	Table 1 and 2, Lu 2007
List 1	HSPE1	-	3336	UP	heat shock 10kDa protein 1 (chaperonin 10)	Table 1 and 2, Lu 2007
List 1	DNMT1	-	1786	UP	DNA (cytosine-5-)-methyltransferase 1	Table 1 and 2, Lu 2007
List 1	FTL	-	2512	UP	ferritin, light polypeptide	Table 1 and 2, Lu 2007
List 1	HLA-F	-	3134	UP	major histocompatibility complex, class I, F	Table 1 and 2, Lu 2007
List 1	KDELR2	-	55041	UP	KDEL (Lys-Asp-Glu-Leu) endoplasmic reticulum protein retention receptor 2	Table 1 and 2, Lu 2007
List 1	CARD4	NOD1	10392	UP	nucleotide-binding oligomerization domain containing 1	Table 1 and 2, Lu 2007
List 1	DBR1	-	51163	UP	debranching enzyme homolog 1 (S. cerevisiae)	Table 1 and 2, Lu 2007
List 1	FLJ11286	PPAN	56342	UP	peter pan homolog (Drosophila)	Table 1 and 2, Lu 2007
List 1	FLJ11286	PPAN-P2RY11	692312	UP	PPAN-P2RY11 readthrough	Table 1 and 2, Lu 2007
List 1	FLJ11286	P2RY11	5032	UP	purinergic receptor P2Y, G-protein coupled, 11	Table 1 and 2, Lu 2007
List 1	FLJ14668	FAM136A	84908	UP	family with sequence similarity 136, member A	Table 1 and 2, Lu 2007
List 1	GOLPH2	GOLM1	51280	UP	golgi membrane protein 1	Table 1 and 2, Lu 2007
List 1	NOX4	-	50507	UP	NADPH oxidase 4	Table 1 and 2, Lu 2007
List 1	SLAMF8	-	56833	UP	SLAM family member 8	Table 1 and 2, Lu 2007
List 1	SNX10	-	29887	UP	sorting nexin 10	Table 1 and 2, Lu 2007
List 1	BAX	-	581	UP	BCL2-associated X protein	Table 1 and 2, Lu 2007
List 1	DDX39	DDX39A	10212	UP	DEAD (Asp-Glu-Ala-Asp) box polypeptide 39A	Table 1 and 2, Lu 2007
List 1	FKBP10	-	60681	UP	FK506 binding protein 10, 65 kDa	Table 1 and 2, Lu 2007
List 1	FKBP11	-	51303	UP	FK506 binding protein 11, 19 kDa	Table 1 and 2, Lu 2007
List 1	LSM4	-	25804	UP	LSM4 homolog, U6 small nuclear RNA associated (S. cerevisiae)	Table 1 and 2, Lu 2007
List 1	MORC2	-	22880	UP	MORC family CW-type zinc finger 2	Table 1 and 2, Lu 2007
List 1	PTP4A3	-	11156	UP	protein tyrosine phosphatase type IVA, member 3	Table 1 and 2, Lu 2007
List 1	HDGF	-	3068	UP	hepatoma-derived growth factor	Table 1 and 2, Lu 2007
List 1	ADAM12	-	8038	UP	ADAM metallopeptidase domain 12	Table 1 and 2, Lu 2007
List 1	APOL2	-	23780	UP	apolipoprotein L, 2	Table 1 and 2, Lu 2007
List 1	C1orf58	BROX	148362	UP	BRO1 domain and CAAX motif containing	Table 1 and 2, Lu 2007
List 1	CDCA7	-	83879	UP	cell division cycle associated 7	Table 1 and 2, Lu 2007
List 1	FMNL3	-	91010	UP	formin-like 3	Table 1 and 2, Lu 2007
List 1	GEMIN6	-	79833	UP	gem (nuclear organelle) associated protein 6	Table 1 and 2, Lu 2007
List 1	GPR172A	SLC52A2	79581	UP	solute carrier family 52, riboflavin transporter, member 2	Table 1 and 2, Lu 2007
List 1	IQGAP3	-	128239	UP	IQ motif containing GTPase activating protein 3	Table 1 and 2, Lu 2007
List 1	SFXN1	-	94081	UP	sideroflexin 1	Table 1 and 2, Lu 2007
List 1	TMEPAI	PMEPA1	56937	UP	prostate transmembrane protein, androgen induced 1	Table 1 and 2, Lu 2007
List 1	UBA2	-	10054	UP	ubiquitin-like modifier activating enzyme 2	Table 1 and 2, Lu 2007
List 1	UTP18	-	51096	UP	UTP18 small subunit (SSU) processome component homolog (yeast)	Table 1 and 2, Lu 2007
List 1	WISP1	-	8840	UP	WNT1 inducible signaling pathway protein 1	Table 1 and 2, Lu 2007
List 1	WHSC1	-	7468	UP	Wolf-Hirschhorn syndrome candidate 1	Table 1 and 2, Lu 2007
List 1	BAT2D1	PRRC2C	23215	UP	proline-rich coiled-coil 2C	Table 1 and 2, Lu 2007
List 1	HNRPU	-	3192	UP		Table 1 and 2, Lu 2007
List 1	TCEAL2	-	140597	DOWN	transcription elongation factor A (SII)-like 2	Table 1 and 2, Lu 2007
List 1	ABCA8	-	10351	DOWN	ATP-binding cassette, sub-family A (ABC1), member 8	Table 1 and 2, Lu 2007
List 1	NDRG2	-	57447	DOWN	NDRG family member 2	Table 1 and 2, Lu 2007
List 1	USP2	-	9099	DOWN	ubiquitin specific peptidase 2	Table 1 and 2, Lu 2007
List 1	BRP44L	MPC1	51660	DOWN	mitochondrial pyruvate carrier 1	Table 1 and 2, Lu 2007
List 1	ECHDC3	-	79746	DOWN	enoyl CoA hydratase domain containing 3	Table 1 and 2, Lu 2007
List 1	HLF	-	3131	DOWN	hepatic leukemia factor	Table 1 and 2, Lu 2007
List 1	CHRDL1	-	91851	DOWN	chordin-like 1	Table 1 and 2, Lu 2007
List 1	ECHDC2	-	55268	DOWN	enoyl CoA hydratase domain containing 2	Table 1 and 2, Lu 2007
List 1	FLJ20701	PID1	55022	DOWN	phosphotyrosine interaction domain containing 1	Table 1 and 2, Lu 2007
List 1	PLIN	PLIN1	5346	DOWN	perilipin 1	Table 1 and 2, Lu 2007
List 1	ALDH6A1	-	4329	DOWN	aldehyde dehydrogenase 6 family, member A1	Table 1 and 2, Lu 2007
List 1	ERBB4	-	2066	DOWN	v-erb-a erythroblastic leukemia viral oncogene homolog 4 (avian)	Table 1 and 2, Lu 2007
List 1	RORA	-	6095	DOWN	RAR-related orphan receptor A	Table 1 and 2, Lu 2007
List 1	RECK	-	8434	DOWN	reversion-inducing-cysteine-rich protein with kazal motifs	Table 1 and 2, Lu 2007
List 1	SYNGR1	-	9145	DOWN	synaptogyrin 1	Table 1 and 2, Lu 2007
List 1	FAM107A	-	11170	DOWN	family with sequence similarity 107, member A	Table 1 and 2, Lu 2007
List 1	ABHD6	-	57406	DOWN	abhydrolase domain containing 6	Table 1 and 2, Lu 2007
List 1	C5orf4	-	10826	DOWN	chromosome 5 open reading frame 4	Table 1 and 2, Lu 2007
List 1	DHRS4	-	10901	DOWN	dehydrogenase/reductase (SDR family) member 4	Table 1 and 2, Lu 2007
List 1	TRPM3	-	80036	DOWN	transient receptor potential cation channel, subfamily M, member 3	Table 1 and 2, Lu 2007
List 1	HIF3A	-	64344	DOWN	hypoxia inducible factor 3, alpha subunit	Table 1 and 2, Lu 2007
List 1	SEMA6D	-	80031	DOWN	sema domain, transmembrane domain (TM), and cytoplasmic domain, (semaphorin) 6D	Table 1 and 2, Lu 2007
List 1	CLU	-	1191	DOWN	clusterin	Table 1 and 2, Lu 2007
List 1	PALM	-	5064	DOWN	paralemmin	Table 1 and 2, Lu 2007
List 1	WASF3	-	10810	DOWN	WAS protein family, member 3	Table 1 and 2, Lu 2007
List 1	ADHFE1	C8orf46	254778	DOWN	alcohol dehydrogenase, iron containing, 1	Table 1 and 2, Lu 2007
List 1	AGXT2	-	64902	DOWN	alanine--glyoxylate aminotransferase 2	Table 1 and 2, Lu 2007
List 1	CIDEA	-	1149	DOWN	cell death-inducing DFFA-like effector a	Table 1 and 2, Lu 2007
List 1	EFCBP1	NECAB1	64168	DOWN	N-terminal EF-hand calcium binding protein 1	Table 1 and 2, Lu 2007
List 1	EFHC2	-	80258	DOWN	EF-hand domain (C-terminal) containing 2	Table 1 and 2, Lu 2007
List 1	Ells1	C7orf41	222166	DOWN	chromosome 7 open reading frame 41	Table 1 and 2, Lu 2007
List 1	FLJ21511	CWH43	80157	DOWN	cell wall biogenesis 43 C-terminal homolog (S. cerevisiae)	Table 1 and 2, Lu 2007
List 1	HPSE2	-	60495	DOWN	heparanase 2	Table 1 and 2, Lu 2007
List 1	LDHD	-	197257	DOWN	lactate dehydrogenase D	Table 1 and 2, Lu 2007
List 1	LOC91689	C22orf32	91689	DOWN	chromosome 22 open reading frame 32	Table 1 and 2, Lu 2007
List 1	P53AIP1	TP53AIP1	63970	DOWN	tumor protein p53 regulated apoptosis inducing protein 1	Table 1 and 2, Lu 2007
List 1	SLC24A3	-	57419	DOWN	solute carrier family 24 (sodium/potassium/calcium exchanger), member 3	Table 1 and 2, Lu 2007
List 1	TUBAL3	-	79861	DOWN	tubulin, alpha-like 3	Table 1 and 2, Lu 2007
List 1	PINK1	-	65018	DOWN	PTEN induced putative kinase 1	Table 1 and 2, Lu 2007
List 1	GULP1	-	51454	DOWN	GULP, engulfment adaptor PTB domain containing 1	Table 1 and 2, Lu 2007
List 1	MSRA	-	4482	DOWN	methionine sulfoxide reductase A	Table 1 and 2, Lu 2007
List 1	CLEC3B	-	7123	DOWN	C-type lectin domain family 3, member B	Table 1 and 2, Lu 2007
List 1	FMO4	-	2329	DOWN	flavin containing monooxygenase 4	Table 1 and 2, Lu 2007
List 1	ANK2	-	287	DOWN	ankyrin 2, neuronal	Table 1 and 2, Lu 2007
List 1	EPHX2	-	2053	DOWN	epoxide hydrolase 2, cytoplasmic	Table 1 and 2, Lu 2007
List 1	KCNAB1	-	7881	DOWN	potassium voltage-gated channel, shaker-related subfamily, beta member 1	Table 1 and 2, Lu 2007
List 1	NR3C2	-	4306	DOWN	nuclear receptor subfamily 3, group C, member 2	Table 1 and 2, Lu 2007
List 1	PPP2R1B	SIK2	23235	DOWN	protein phosphatase 2, regulatory subunit A, beta	Table 1 and 2, Lu 2007
List 1	CDC14B	-	8555	DOWN	CDC14 cell division cycle 14 homolog B (S. cerevisiae)	Table 1 and 2, Lu 2007
List 1	FLJ20489	SLC48A1	55652	DOWN	solute carrier family 48 (heme transporter), member 1	Table 1 and 2, Lu 2007
List 1	FEZ1	-	9638	DOWN	fasciculation and elongation protein zeta 1 (zygin I)	Table 1 and 2, Lu 2007
List 1	C6orf60	FAM184A	79632	DOWN	family with sequence similarity 184, member A	Table 1 and 2, Lu 2007
List 1	LRRFIP2	-	9209	DOWN	leucine rich repeat (in FLII) interacting protein 2	Table 1 and 2, Lu 2007
List 1	MPPE1	-	65258	DOWN	metallophosphoesterase 1	Table 1 and 2, Lu 2007
List 1	ARL4D	-	379	DOWN	ADP-ribosylation factor-like 4D	Table 1 and 2, Lu 2007
List 1	C10orf116	-	10974	DOWN	chromosome 10 open reading frame 116	Table 1 and 2, Lu 2007
List 1	DMD	-	1756	DOWN	dystrophin	Table 1 and 2, Lu 2007
List 1	SHANK2	-	22941	DOWN	SH3 and multiple ankyrin repeat domains 2	Table 1 and 2, Lu 2007
List 1	SORBS2	-	8470	DOWN	sorbin and SH3 domain containing 2	Table 1 and 2, Lu 2007
List 1	MAGI1	-	9223	DOWN	membrane associated guanylate kinase, WW and PDZ domain containing 1	Table 1 and 2, Lu 2007
List 1	GSTM5	-	2949	DOWN	glutathione S-transferase mu 5	Table 1 and 2, Lu 2007
List 1	PPAP2B	-	8613	DOWN	phosphatidic acid phosphatase type 2B	Table 1 and 2, Lu 2007
List 1	SNCA	-	6622	DOWN	synuclein, alpha (non A4 component of amyloid precursor)	Table 1 and 2, Lu 2007
List 1	CASC5	-	57082	DOWN	cancer susceptibility candidate 5	Table 1 and 2, Lu 2007
List 1	ANKS1B	-	56899	DOWN	ankyrin repeat and sterile alpha motif domain containing 1B	Table 1 and 2, Lu 2007
List 1	KIAA1217	-	56243	DOWN	KIAA1217	Table 1 and 2, Lu 2007
List 1	DKFZp667G2110	CRYBG3	131544	DOWN	beta-gamma crystallin domain containing 3	Table 1 and 2, Lu 2007
List 1	FBXO3	-	26273	DOWN	F-box protein 3	Table 1 and 2, Lu 2007
List 1	FOXP1	-	27086	DOWN	forkhead box P1	Table 1 and 2, Lu 2007

## Sheet: List 2
List name	Gene symbol	Synonym	GeneID	UP/DOWN	Gene description	Reference
List 2	AKT1	-	207	UP	v-akt murine thymoma viral oncogene homolog 1]	Table 1, Fankhauser 2012
List 2	BCL2	-	596	UP	B-cell CLL/lymphoma 2]	Table 1, Fankhauser 2012
List 2	BRAF	-	673	UP	v-raf murine sarcoma viral oncogene homolog B1]	Table 1, Fankhauser 2012
List 2	EBF1	-	1879	UP	early B-cell factor 1]	Table 1, Fankhauser 2012
List 2	EGFR	-	1956	UP	epidermal growth factor receptor]	Table 1, Fankhauser 2012
List 2	ERBB2	-	2064	UP	v-erb-b2 erythroblastic leukemia viral oncogene homolog 2, neuro/glioblastoma derived oncogene homolog (avian)]	Table 1, Fankhauser 2012
List 2	ERG	-	2078	UP	v-ets erythroblastosis virus E26 oncogene homolog (avian)]	Table 1, Fankhauser 2012
List 2	FGFR2	-	2263	UP	fibroblast growth factor receptor 2]	Table 1, Fankhauser 2012
List 2	FGFR3	-	2261	UP	fibroblast growth factor receptor 3]	Table 1, Fankhauser 2012
List 2	GATA6	-	2627	UP	GATA binding protein 6]	Table 1, Fankhauser 2012
List 2	HOXC13	-	3229	UP	homeobox C13]	Table 1, Fankhauser 2012
List 2	HRAS	-	3265	UP	v-Ha-ras Harvey rat sarcoma viral oncogene homolog]	Table 1, Fankhauser 2012
List 2	KIT	-	3815	UP	v-kit Hardy-Zuckerman 4 feline sarcoma viral oncogene homolog]	Table 1, Fankhauser 2012
List 2	KRAS	-	3845	UP	v-Ki-ras2 Kirsten rat sarcoma viral oncogene homolog]	Table 1, Fankhauser 2012
List 2	MAP2K1	-	5604	UP	mitogen-activated protein kinase kinase 1]	Table 1, Fankhauser 2012
List 2	MKL1	-	57591	UP	megakaryoblastic leukemia (translocation) 1]	Table 1, Fankhauser 2012
List 2	NOTCH1	-	4851	UP	notch 1]	Table 1, Fankhauser 2012
List 2	PPARG	-	5468	UP	peroxisome proliferator-activated receptor gamma]	Table 1, Fankhauser 2012
List 2	RAF1	-	5894	UP	v-raf-1 murine leukemia viral oncogene homolog 1]	Table 1, Fankhauser 2012
List 2	RB1	-	5925	UP	retinoblastoma 1]	Table 1, Fankhauser 2012
List 2	RET	-	5979	UP	ret proto-oncogene]	Table 1, Fankhauser 2012
List 2	WT1	-	7490	UP	Wilms tumor 1]	Table 1, Fankhauser 2012
List 2	APC	-	324	DOWN	adenomatous polyposis coli]	Table 1, Fankhauser 2012
List 2	ATM	-	472	DOWN	ataxia telangiectasia mutated]	Table 1, Fankhauser 2012
List 2	BCL11A	-	53335	DOWN	B-cell CLL/lymphoma 11A (zinc finger protein)]	Table 1, Fankhauser 2012
List 2	BCL11B	-	64919	DOWN	B-cell CLL/lymphoma 11B (zinc finger protein)]	Table 1, Fankhauser 2012
List 2	BRCA1	-	672	DOWN	breast cancer 1, early onset]	Table 1, Fankhauser 2012
List 2	CARD11	-	84433	DOWN	caspase recruitment domain family, member 11]	Table 1, Fankhauser 2012
List 2	CDX2	-	1045	DOWN	caudal type homeobox 2]	Table 1, Fankhauser 2012
List 2	CREB1	-	1385	DOWN	cAMP responsive element binding protein 1]	Table 1, Fankhauser 2012
List 2	FH	-	2271	DOWN	fumarate hydratase]	Table 1, Fankhauser 2012
List 2	FUS	-	2521	DOWN	fused in sarcoma]	Table 1, Fankhauser 2012
List 2	HNF1A	-	6927	DOWN	HNF1 homeobox A]	Table 1, Fankhauser 2012
List 2	HOXA11	-	3207	DOWN	homeobox A11]	Table 1, Fankhauser 2012
List 2	HOXA9	-	3205	DOWN	homeobox A9]	Table 1, Fankhauser 2012
List 2	IRF4	-	3662	DOWN	interferon regulatory factor 4]	Table 1, Fankhauser 2012
List 2	JAK2	-	3717	DOWN	Janus kinase 2]	Table 1, Fankhauser 2012
List 2	MET	-	4233	DOWN	met proto-oncogene (hepatocyte growth factor receptor)]	Table 1, Fankhauser 2012
List 2	MYC	-	4609	DOWN	v-myc myelocytomatosis viral oncogene homolog (avian)]	Table 1, Fankhauser 2012
List 2	NF1	-	4763	DOWN	neurofibromin 1]	Table 1, Fankhauser 2012
List 2	NRAS	-	4893	DOWN	neuroblastoma RAS viral (v-ras) oncogene homolog]	Table 1, Fankhauser 2012
List 2	PARP1	-	142	DOWN	poly (ADP-ribose) polymerase 1]	Table 1, Fankhauser 2012
List 2	PAX5	-	5079	DOWN	paired box 5]	Table 1, Fankhauser 2012
List 2	PBX1	-	5087	DOWN	pre-B-cell leukemia homeobox 1]	Table 1, Fankhauser 2012
List 2	POU5F1	-	5460	DOWN	POU class 5 homeobox 1]	Table 1, Fankhauser 2012
List 2	PTEN	-	5728	DOWN	phosphatase and tensin homolog]	Table 1, Fankhauser 2012
List 2	RAG1	-	5896	DOWN	recombination activating gene 1]	Table 1, Fankhauser 2012
List 2	RBM15	-	64783	DOWN	RNA binding motif protein 15]	Table 1, Fankhauser 2012
List 2	RELA	-	5970	DOWN	v-rel reticuloendotheliosis viral oncogene homolog A (avian)]	Table 1, Fankhauser 2012
List 2	RING1	-	6015	DOWN	ring finger protein 1]	Table 1, Fankhauser 2012
List 2	RUNX1	-	861	DOWN	runt-related transcription factor 1]	Table 1, Fankhauser 2012
List 2	SDHB	-	6390	DOWN	succinate dehydrogenase complex, subunit B, iron sulfur (Ip)]	Table 1, Fankhauser 2012
List 2	TFRC	-	7037	DOWN	transferrin receptor (p90, CD71)]	Table 1, Fankhauser 2012
List 2	TP53	-	7157	DOWN	tumor protein p53]	Table 1, Fankhauser 2012
List 2	VHL	-	7428	DOWN	von Hippel-Lindau tumor suppressor, E3 ubiquitin protein ligase]	Table 1, Fankhauser 2012
List 2	WRN	-	7486	DOWN	Werner syndrome, RecQ helicase-like]	Table 1, Fankhauser 2012

## Sheet: List 3
List name	Gene symbol	Synonym	GeneID	UP/DOWN	Gene description	Reference
List 3	ABL1	-	25	N/A	c-abl oncogene 1, non-receptor tyrosine kinase	Basil 2006, Supplementary Table
List 3	ABL2	-	27	N/A	v-abl Abelson murine leukemia viral oncogene homolog 2	Basil 2006, Supplementary Table
List 3	ACPP	PAP	55	N/A	acid phosphatase, prostate	Basil 2006, Supplementary Table
List 3	ACTA1	-	58	N/A	actin, alpha 1, skeletal muscle	Basil 2006, Supplementary Table
List 3	ACTA2	-	59	N/A	actin, alpha 2, smooth muscle, aorta	Basil 2006, Supplementary Table
List 3	ACTC1	ACTC	70	N/A	actin, alpha, cardiac muscle 1	Basil 2006, Supplementary Table
List 3	ADA	-	100	N/A	adenosine deaminase	Basil 2006, Supplementary Table
List 3	ADH1B	-	125	N/A	alcohol dehydrogenase 1B (class I), beta polypeptide	Basil 2006, Supplementary Table
List 3	ADH1C	-	126	N/A	alcohol dehydrogenase 1C (class I), gamma polypeptide	Basil 2006, Supplementary Table
List 3	ADH5	-	128	N/A	alcohol dehydrogenase 5 (class III), chi polypeptide	Basil 2006, Supplementary Table
List 3	ADH6	-	130	N/A	alcohol dehydrogenase 6 (class V)	Basil 2006, Supplementary Table
List 3	ADH7	-	131	N/A	alcohol dehydrogenase 7 (class IV), mu or sigma polypeptide	Basil 2006, Supplementary Table
List 3	AFP	-	174	N/A	alpha-fetoprotein	Basil 2006, Supplementary Table
List 3	ALB	-	213	N/A	albumin	Basil 2006, Supplementary Table
List 3	AKR1B1	AR	231	N/A	aldo-keto reductase family 1, member B1 (aldose reductase)	Basil 2006, Supplementary Table
List 3	ANXA1	-	301	N/A	annexin A1	Basil 2006, Supplementary Table
List 3	ANXA5	-	308	N/A	annexin A5	Basil 2006, Supplementary Table
List 3	APC	-	324	N/A	adenomatous polyposis coli	Basil 2006, Supplementary Table
List 3	APOD	-	347	N/A	apolipoprotein D	Basil 2006, Supplementary Table
List 3	AR	-	367	N/A	androgen receptor	Basil 2006, Supplementary Table
List 3	ATM	-	472	N/A	ataxia telangiectasia mutated	Basil 2006, Supplementary Table
List 3	B2M	-	567	N/A	beta-2-microglobulin	Basil 2006, Supplementary Table
List 3	BAX	-	581	N/A	BCL2-associated X protein	Basil 2006, Supplementary Table
List 3	CCND1	-	595	N/A	cyclin D1	Basil 2006, Supplementary Table
List 3	BCL2	-	596	N/A	B-cell CLL/lymphoma 2	Basil 2006, Supplementary Table
List 3	BCL2L1	-	598	N/A	BCL2-like 1	Basil 2006, Supplementary Table
List 3	CFB	BF	629	N/A	complement factor B	Basil 2006, Supplementary Table
List 3	BMP6	-	654	N/A	bone morphogenetic protein 6	Basil 2006, Supplementary Table
List 3	BRCA1	-	672	N/A	breast cancer 1, early onset	Basil 2006, Supplementary Table
List 3	BRAF	-	673	N/A	v-raf murine sarcoma viral oncogene homolog B1	Basil 2006, Supplementary Table
List 3	BRCA2	-	675	N/A	breast cancer 2, early onset	Basil 2006, Supplementary Table
List 3	CA9	-	768	N/A	carbonic anhydrase IX	Basil 2006, Supplementary Table
List 3	CALCB	-	797	N/A	calcitonin-related polypeptide beta	Basil 2006, Supplementary Table
List 3	CALM1	-	801	N/A	calmodulin 1 (phosphorylase kinase, delta)	Basil 2006, Supplementary Table
List 3	CALM2	-	805	N/A	calmodulin 2 (phosphorylase kinase, delta)	Basil 2006, Supplementary Table
List 3	CCNE1	-	898	N/A	cyclin E1	Basil 2006, Supplementary Table
List 3	SIGLEC6	-	946	N/A	sialic acid binding Ig-like lectin 6	Basil 2006, Supplementary Table
List 3	CD34	-	947	N/A	CD34 molecule	Basil 2006, Supplementary Table
List 3	CD44	-	960	N/A	CD44 molecule (Indian blood group)	Basil 2006, Supplementary Table
List 3	CDH1	-	999	N/A	cadherin 1, type 1, E-cadherin (epithelial)	Basil 2006, Supplementary Table
List 3	CDH4	-	1002	N/A	cadherin 4, type 1, R-cadherin (retinal)	Basil 2006, Supplementary Table
List 3	CDH5	-	1003	N/A	cadherin 5, type 2 (vascular endothelium)	Basil 2006, Supplementary Table
List 3	CDH6	-	1004	N/A	cadherin 6, type 2, K-cadherin (fetal kidney)	Basil 2006, Supplementary Table
List 3	CDH8	-	1006	N/A	cadherin 8, type 2	Basil 2006, Supplementary Table
List 3	CDH11	-	1009	N/A	cadherin 11, type 2, OB-cadherin (osteoblast)	Basil 2006, Supplementary Table
List 3	CDH13	-	1012	N/A	cadherin 13, H-cadherin (heart)	Basil 2006, Supplementary Table
List 3	CDH16	-	1014	N/A	cadherin 16, KSP-cadherin	Basil 2006, Supplementary Table
List 3	CDH17	-	1015	N/A	cadherin 17, LI cadherin (liver-intestine)	Basil 2006, Supplementary Table
List 3	CDK2	-	1017	N/A	cyclin-dependent kinase 2	Basil 2006, Supplementary Table
List 3	CDK4	-	1019	N/A	cyclin-dependent kinase 4	Basil 2006, Supplementary Table
List 3	CEACAM5	-	1048	N/A	carcinoembryonic antigen-related cell adhesion molecule 5	Basil 2006, Supplementary Table
List 3	CTSC	-	1075	N/A	cathepsin C	Basil 2006, Supplementary Table
List 3	CHGA	-	1113	N/A	chromogranin A (parathyroid secretory protein 1)	Basil 2006, Supplementary Table
List 3	CHGB	-	1114	N/A	chromogranin B (secretogranin 1)	Basil 2006, Supplementary Table
List 3	CHKB	CKB	1120	N/A	choline kinase beta	Basil 2006, Supplementary Table
List 3	CKB	-	1152	N/A	creatine kinase, brain	Basil 2006, Supplementary Table
List 3	COL4A2	-	1284	N/A	collagen, type IV, alpha 2	Basil 2006, Supplementary Table
List 3	CSF1	-	1435	N/A	colony stimulating factor 1 (macrophage)	Basil 2006, Supplementary Table
List 3	CSF3R	-	1441	N/A	colony stimulating factor 3 receptor (granulocyte)	Basil 2006, Supplementary Table
List 3	CTNNB1	-	1499	N/A	catenin (cadherin-associated protein), beta 1, 88kDa	Basil 2006, Supplementary Table
List 3	CTSD	-	1509	N/A	cathepsin D	Basil 2006, Supplementary Table
List 3	CTSE	-	1510	N/A	cathepsin E	Basil 2006, Supplementary Table
List 3	CTSL2	-	1515	N/A	cathepsin L2	Basil 2006, Supplementary Table
List 3	CYB5A	CYB5	1528	N/A	cytochrome b5 type A (microsomal)	Basil 2006, Supplementary Table
List 3	CYC1	-	1537	N/A	cytochrome c-1	Basil 2006, Supplementary Table
List 3	CYP19A1	-	1588	N/A	cytochrome P450, family 19, subfamily A, polypeptide 1	Basil 2006, Supplementary Table
List 3	DES	-	1674	N/A	desmin	Basil 2006, Supplementary Table
List 3	DLG3	-	1741	N/A	discs, large homolog 3 (Drosophila)	Basil 2006, Supplementary Table
List 3	EGF	-	1950	N/A	epidermal growth factor	Basil 2006, Supplementary Table
List 3	EGFR	-	1956	N/A	epidermal growth factor receptor	Basil 2006, Supplementary Table
List 3	EGR3	-	1960	N/A	early growth response 3	Basil 2006, Supplementary Table
List 3	ERBB2	-	2064	N/A	v-erb-b2 erythroblastic leukemia viral oncogene homolog 2, neuro/glioblastoma derived oncogene homolog (avian)	Basil 2006, Supplementary Table
List 3	ERBB3	-	2065	N/A	v-erb-b2 erythroblastic leukemia viral oncogene homolog 3 (avian)	Basil 2006, Supplementary Table
List 3	ERBB4	-	2066	N/A	v-erb-a erythroblastic leukemia viral oncogene homolog 4 (avian)	Basil 2006, Supplementary Table
List 3	ESR1	-	2099	N/A	estrogen receptor 1	Basil 2006, Supplementary Table
List 3	F11	-	2160	N/A	coagulation factor XI	Basil 2006, Supplementary Table
List 3	EFEMP1	-	2202	N/A	EGF containing fibulin-like extracellular matrix protein 1	Basil 2006, Supplementary Table
List 3	FHL1	-	2273	N/A	four and a half LIM domains 1	Basil 2006, Supplementary Table
List 3	FOS	-	2353	N/A	FBJ murine osteosarcoma viral oncogene homolog	Basil 2006, Supplementary Table
List 3	FTH1	-	2495	N/A	ferritin, heavy polypeptide 1	Basil 2006, Supplementary Table
List 3	FUT1	-	2523	N/A	fucosyltransferase 1 (galactoside 2-alpha-L-fucosyltransferase, H blood group)	Basil 2006, Supplementary Table
List 3	FUT3	-	2525	N/A	fucosyltransferase 3 (galactoside 3(4)-L-fucosyltransferase, Lewis blood group)	Basil 2006, Supplementary Table
List 3	FUT4	-	2526	N/A	fucosyltransferase 4 (alpha (1,3) fucosyltransferase, myeloid-specific)	Basil 2006, Supplementary Table
List 3	GAP43	-	2596	N/A	growth associated protein 43	Basil 2006, Supplementary Table
List 3	GAPDH	GAPD	2597	N/A	glyceraldehyde-3-phosphate dehydrogenase	Basil 2006, Supplementary Table
List 3	GCG	-	2641	N/A	glucagon	Basil 2006, Supplementary Table
List 3	GRP	-	2922	N/A	gastrin-releasing peptide	Basil 2006, Supplementary Table
List 3	GSTM1	-	2944	N/A	glutathione S-transferase mu 1	Basil 2006, Supplementary Table
List 3	GSTM3	-	2947	N/A	glutathione S-transferase mu 3 (brain)	Basil 2006, Supplementary Table
List 3	MSH6	-	2956	N/A	mutS homolog 6 (E. coli)	Basil 2006, Supplementary Table
List 3	CFH	FHL1	3075	N/A	complement factor H	Basil 2006, Supplementary Table
List 3	HK1	-	3098	N/A	hexokinase 1	Basil 2006, Supplementary Table
List 3	HK3	-	3101	N/A	hexokinase 3 (white cell)	Basil 2006, Supplementary Table
List 3	NR4A1	-	3164	N/A	nuclear receptor subfamily 4, group A, member 1	Basil 2006, Supplementary Table
List 3	ICAM1	-	3383	N/A	intercellular adhesion molecule 1	Basil 2006, Supplementary Table
List 3	ICAM2	-	3384	N/A	intercellular adhesion molecule 2	Basil 2006, Supplementary Table
List 3	ICAM3	-	3385	N/A	intercellular adhesion molecule 3	Basil 2006, Supplementary Table
List 3	ICAM4	-	3386	N/A	intercellular adhesion molecule 4 (Landsteiner-Wiener blood group)	Basil 2006, Supplementary Table
List 3	IFNG	-	3458	N/A	interferon, gamma	Basil 2006, Supplementary Table
List 3	IGF1	-	3479	N/A	insulin-like growth factor 1 (somatomedin C)	Basil 2006, Supplementary Table
List 3	IGFBP3	-	3486	N/A	insulin-like growth factor binding protein 3	Basil 2006, Supplementary Table
List 3	IL2	-	3558	N/A	interleukin 2	Basil 2006, Supplementary Table
List 3	INS	-	3630	N/A	insulin	Basil 2006, Supplementary Table
List 3	INSIG1	-	3638	N/A	insulin induced gene 1	Basil 2006, Supplementary Table
List 3	INSR	-	3643	N/A	insulin receptor	Basil 2006, Supplementary Table
List 3	IRS1	-	3667	N/A	insulin receptor substrate 1	Basil 2006, Supplementary Table
List 3	ITGB3	-	3690	N/A	integrin, beta 3 (platelet glycoprotein IIIa, antigen CD61)	Basil 2006, Supplementary Table
List 3	JUN	-	3725	N/A	jun proto-oncogene	Basil 2006, Supplementary Table
List 3	KCNA4	HK1	3739	N/A	potassium voltage-gated channel, shaker-related subfamily, member 4	Basil 2006, Supplementary Table
List 3	KLKB1	-	3818	N/A	kallikrein B, plasma (Fletcher factor) 1	Basil 2006, Supplementary Table
List 3	KRT19	-	3880	N/A	keratin 19	Basil 2006, Supplementary Table
List 3	LDHA	-	3939	N/A	lactate dehydrogenase A	Basil 2006, Supplementary Table
List 3	LDHB	-	3945	N/A	lactate dehydrogenase B	Basil 2006, Supplementary Table
List 3	LDHC	-	3948	N/A	lactate dehydrogenase C	Basil 2006, Supplementary Table
List 3	LGALS3	-	3958	N/A	lectin, galactoside-binding, soluble, 3	Basil 2006, Supplementary Table
List 3	MAG	-	4099	N/A	myelin associated glycoprotein	Basil 2006, Supplementary Table
List 3	MEIS1	-	4211	N/A	Meis homeobox 1	Basil 2006, Supplementary Table
List 3	MEIS2	-	4212	N/A	Meis homeobox 2	Basil 2006, Supplementary Table
List 3	MEIS3P1	MEIS4	4213	N/A	Meis homeobox 3 pseudogene 1	Basil 2006, Supplementary Table
List 3	MET	-	4233	N/A	met proto-oncogene (hepatocyte growth factor receptor)	Basil 2006, Supplementary Table
List 3	MKI67	-	4288	N/A	antigen identified by monoclonal antibody Ki-67	Basil 2006, Supplementary Table
List 3	MMP9	-	4318	N/A	matrix metallopeptidase 9 (gelatinase B, 92kDa gelatinase, 92kDa type IV collagenase)	Basil 2006, Supplementary Table
List 3	MMP11	-	4320	N/A	matrix metallopeptidase 11 (stromelysin 3)	Basil 2006, Supplementary Table
List 3	MMP14	-	4323	N/A	matrix metallopeptidase 14 (membrane-inserted)	Basil 2006, Supplementary Table
List 3	MPP3	DLG3	4356	N/A	membrane protein, palmitoylated 3 (MAGUK p55 subfamily member 3)	Basil 2006, Supplementary Table
List 3	MSH2	-	4436	N/A	mutS homolog 2, colon cancer, nonpolyposis type 1 (E. coli)	Basil 2006, Supplementary Table
List 3	MSH5	-	4439	N/A	mutS homolog 5 (E. coli)	Basil 2006, Supplementary Table
List 3	MUC1	-	4582	N/A	mucin 1, cell surface associated	Basil 2006, Supplementary Table
List 3	MX1	-	4599	N/A	myxovirus (influenza virus) resistance 1, interferon-inducible protein p78 (mouse)	Basil 2006, Supplementary Table
List 3	MYC	-	4609	N/A	v-myc myelocytomatosis viral oncogene homolog (avian)	Basil 2006, Supplementary Table
List 3	MYCL1	-	4610	N/A	v-myc myelocytomatosis viral oncogene homolog 1, lung carcinoma derived (avian)	Basil 2006, Supplementary Table
List 3	MYCN	-	4613	N/A	v-myc myelocytomatosis viral related oncogene, neuroblastoma derived (avian)	Basil 2006, Supplementary Table
List 3	NEU1	-	4758	N/A	sialidase 1 (lysosomal sialidase)	Basil 2006, Supplementary Table
List 3	NGF	NGFB	4803	N/A	nerve growth factor (beta polypeptide)	Basil 2006, Supplementary Table
List 3	NGFR	-	4804	N/A	nerve growth factor receptor	Basil 2006, Supplementary Table
List 3	NME1	-	4830	N/A	NME/NM23 nucleoside diphosphate kinase 1	Basil 2006, Supplementary Table
List 3	DDR2	-	4921	N/A	discoidin domain receptor tyrosine kinase 2	Basil 2006, Supplementary Table
List 3	OAZ1	-	4946	N/A	ornithine decarboxylase antizyme 1	Basil 2006, Supplementary Table
List 3	OAZ2	-	4947	N/A	ornithine decarboxylase antizyme 2	Basil 2006, Supplementary Table
List 3	ODC1	-	4953	N/A	ornithine decarboxylase 1	Basil 2006, Supplementary Table
List 3	PCSK6	-	5046	N/A	proprotein convertase subtilisin/kexin type 6	Basil 2006, Supplementary Table
List 3	REG3A	PAP	5068	N/A	regenerating islet-derived 3 alpha	Basil 2006, Supplementary Table
List 3	PCNA	-	5111	N/A	proliferating cell nuclear antigen	Basil 2006, Supplementary Table
List 3	PDPK1	-	5170	N/A	3-phosphoinositide dependent protein kinase-1	Basil 2006, Supplementary Table
List 3	PECAM1	-	5175	N/A	platelet/endothelial cell adhesion molecule 1	Basil 2006, Supplementary Table
List 3	PGR	-	5241	N/A	progesterone receptor	Basil 2006, Supplementary Table
List 3	ABCB1	-	5243	N/A	ATP-binding cassette, sub-family B (MDR/TAP), member 1	Basil 2006, Supplementary Table
List 3	PIK3CA	-	5290	N/A	phosphatidylinositol-4,5-bisphosphate 3-kinase, catalytic subunit alpha	Basil 2006, Supplementary Table
List 3	PLAUR	-	5329	N/A	plasminogen activator, urokinase receptor	Basil 2006, Supplementary Table
List 3	PLG	-	5340	N/A	plasminogen	Basil 2006, Supplementary Table
List 3	SRGN	PRG1	5552	N/A	serglycin	Basil 2006, Supplementary Table
List 3	PRKCA	-	5578	N/A	protein kinase C, alpha	Basil 2006, Supplementary Table
List 3	PRKCB	PRKCB1	5579	N/A	protein kinase C, beta	Basil 2006, Supplementary Table
List 3	PRKCD	-	5580	N/A	protein kinase C, delta	Basil 2006, Supplementary Table
List 3	PRKCE	-	5581	N/A	protein kinase C, epsilon	Basil 2006, Supplementary Table
List 3	PRKCG	-	5582	N/A	protein kinase C, gamma	Basil 2006, Supplementary Table
List 3	PRKD1	-	5587	N/A	protein kinase D1	Basil 2006, Supplementary Table
List 3	PRKCZ	-	5590	N/A	protein kinase C, zeta	Basil 2006, Supplementary Table
List 3	MAPK3	-	5595	N/A	mitogen-activated protein kinase 3	Basil 2006, Supplementary Table
List 3	PRL	-	5617	N/A	prolactin	Basil 2006, Supplementary Table
List 3	PROC	APC	5624	N/A	protein C (inactivator of coagulation factors Va and VIIIa)	Basil 2006, Supplementary Table
List 3	KLK7	-	5650	N/A	kallikrein-related peptidase 7	Basil 2006, Supplementary Table
List 3	KLK6	-	5653	N/A	kallikrein-related peptidase 6	Basil 2006, Supplementary Table
List 3	KLK10	-	5655	N/A	kallikrein-related peptidase 10	Basil 2006, Supplementary Table
List 3	PSG1	SP1	5669	N/A	pregnancy specific beta-1-glycoprotein 1	Basil 2006, Supplementary Table
List 3	PSMA1	-	5682	N/A	proteasome (prosome, macropain) subunit, alpha type, 1	Basil 2006, Supplementary Table
List 3	PSMA2	-	5683	N/A	proteasome (prosome, macropain) subunit, alpha type, 2	Basil 2006, Supplementary Table
List 3	PSMA3	-	5684	N/A	proteasome (prosome, macropain) subunit, alpha type, 3	Basil 2006, Supplementary Table
List 3	PSMA4	-	5685	N/A	proteasome (prosome, macropain) subunit, alpha type, 4	Basil 2006, Supplementary Table
List 3	PSMA5	-	5686	N/A	proteasome (prosome, macropain) subunit, alpha type, 5	Basil 2006, Supplementary Table
List 3	PSMA6	-	5687	N/A	proteasome (prosome, macropain) subunit, alpha type, 6	Basil 2006, Supplementary Table
List 3	PSMA7	-	5688	N/A	proteasome (prosome, macropain) subunit, alpha type, 7	Basil 2006, Supplementary Table
List 3	PTEN	-	5728	N/A	phosphatase and tensin homolog	Basil 2006, Supplementary Table
List 3	PTH1R	PTHR1	5745	N/A	parathyroid hormone 1 receptor	Basil 2006, Supplementary Table
List 3	PTPRK	-	5796	N/A	protein tyrosine phosphatase, receptor type, K	Basil 2006, Supplementary Table
List 3	RAD51C	-	5889	N/A	RAD51 homolog C (S. cerevisiae)	Basil 2006, Supplementary Table
List 3	RAD51B	RAD51L1	5890	N/A	RAD51 homolog B (S. cerevisiae)	Basil 2006, Supplementary Table
List 3	RAD51D	RAD51L3	5892	N/A	RAD51 homolog D (S. cerevisiae)	Basil 2006, Supplementary Table
List 3	RB1	-	5925	N/A	retinoblastoma 1	Basil 2006, Supplementary Table
List 3	REG1B	-	5968	N/A	regenerating islet-derived 1 beta	Basil 2006, Supplementary Table
List 3	RET	-	5979	N/A	ret proto-oncogene	Basil 2006, Supplementary Table
List 3	RMRP	NME1	6023	N/A	RNA component of mitochondrial RNA processing endoribonuclease	Basil 2006, Supplementary Table
List 3	SELE	-	6401	N/A	selectin E	Basil 2006, Supplementary Table
List 3	SELP	-	6403	N/A	selectin P (granule membrane protein 140kDa, antigen CD62)	Basil 2006, Supplementary Table
List 3	SELPLG	-	6404	N/A	selectin P ligand	Basil 2006, Supplementary Table
List 3	SEPP1	SELP	6414	N/A	selenoprotein P, plasma, 1	Basil 2006, Supplementary Table
List 3	SP1	-	6667	N/A	Sp1 transcription factor	Basil 2006, Supplementary Table
List 3	SRC	-	6714	N/A	v-src sarcoma (Schmidt-Ruppin A-2) viral oncogene homolog (avian)	Basil 2006, Supplementary Table
List 3	SST	-	6750	N/A	somatostatin	Basil 2006, Supplementary Table
List 3	TACR2	-	6865	N/A	tachykinin receptor 2	Basil 2006, Supplementary Table
List 3	TERT	-	7015	N/A	telomerase reverse transcriptase	Basil 2006, Supplementary Table
List 3	TFR2	-	7036	N/A	transferrin receptor 2	Basil 2006, Supplementary Table
List 3	TFRC	-	7037	N/A	transferrin receptor (p90, CD71)	Basil 2006, Supplementary Table
List 3	TG	-	7038	N/A	thyroglobulin	Basil 2006, Supplementary Table
List 3	TGFA	-	7039	N/A	transforming growth factor, alpha	Basil 2006, Supplementary Table
List 3	TGFB1	-	7040	N/A	transforming growth factor, beta 1	Basil 2006, Supplementary Table
List 3	TGFB2	-	7042	N/A	transforming growth factor, beta 2	Basil 2006, Supplementary Table
List 3	TGFB3	-	7043	N/A	transforming growth factor, beta 3	Basil 2006, Supplementary Table
List 3	TIMP1	-	7076	N/A	TIMP metallopeptidase inhibitor 1	Basil 2006, Supplementary Table
List 3	TIMP3	-	7078	N/A	TIMP metallopeptidase inhibitor 3	Basil 2006, Supplementary Table
List 3	TNF	-	7124	N/A	tumor necrosis factor	Basil 2006, Supplementary Table
List 3	TNNC1	-	7134	N/A	troponin C type 1 (slow)	Basil 2006, Supplementary Table
List 3	TNNI1	-	7135	N/A	troponin I type 1 (skeletal, slow)	Basil 2006, Supplementary Table
List 3	TNNI2	-	7136	N/A	troponin I type 2 (skeletal, fast)	Basil 2006, Supplementary Table
List 3	TNNI3	-	7137	N/A	troponin I type 3 (cardiac)	Basil 2006, Supplementary Table
List 3	TNNT2	-	7139	N/A	troponin T type 2 (cardiac)	Basil 2006, Supplementary Table
List 3	TNNT3	-	7140	N/A	troponin T type 3 (skeletal, fast)	Basil 2006, Supplementary Table
List 3	TP53	-	7157	N/A	tumor protein p53	Basil 2006, Supplementary Table
List 3	TSG101	-	7251	N/A	tumor susceptibility gene 101	Basil 2006, Supplementary Table
List 3	TYK2	-	7297	N/A	tyrosine kinase 2	Basil 2006, Supplementary Table
List 3	VCAM1	-	7412	N/A	vascular cell adhesion molecule 1	Basil 2006, Supplementary Table
List 3	VEGFA	VEGF	7422	N/A	vascular endothelial growth factor A	Basil 2006, Supplementary Table
List 3	VIM	-	7431	N/A	vimentin	Basil 2006, Supplementary Table
List 3	XRCC3	-	7517	N/A	X-ray repair complementing defective repair in Chinese hamster cells 3	Basil 2006, Supplementary Table
List 3	TRIM26	AFP	7726	N/A	tripartite motif containing 26	Basil 2006, Supplementary Table
List 3	AKAP1	-	8165	N/A	A kinase (PRKA) anchor protein 1	Basil 2006, Supplementary Table
List 3	PNPLA4	-	8228	N/A	patatin-like phospholipase domain containing 4	Basil 2006, Supplementary Table
List 3	BCAR3	-	8412	N/A	breast cancer anti-estrogen resistance 3	Basil 2006, Supplementary Table
List 3	IRS2	-	8660	N/A	insulin receptor substrate 2	Basil 2006, Supplementary Table
List 3	RNMT	MET	8731	N/A	RNA (guanine-7-) methyltransferase	Basil 2006, Supplementary Table
List 3	SIGLEC5	-	8778	N/A	sialic acid binding Ig-like lectin 5	Basil 2006, Supplementary Table
List 3	FGF18	-	8817	N/A	fibroblast growth factor 18	Basil 2006, Supplementary Table
List 3	ASAP2	PAP	8853	N/A	ArfGAP with SH3 domain, ankyrin repeat and PH domain 2	Basil 2006, Supplementary Table
List 3	IER3	PRG1	8870	N/A	immediate early response 3	Basil 2006, Supplementary Table
List 3	HERC2	-	8924	N/A	HECT and RLD domain containing E3 ubiquitin protein ligase 2	Basil 2006, Supplementary Table
List 3	BAG3	-	9531	N/A	BCL2-associated athanogene 3	Basil 2006, Supplementary Table
List 3	GCC2	-	9648	N/A	GRIP and coiled-coil domain containing 2	Basil 2006, Supplementary Table
List 3	TTLL4	-	9654	N/A	tubulin tyrosine ligase-like family, member 4	Basil 2006, Supplementary Table
List 3	LPPR4	PRG1	9890	N/A	lipid phosphate phosphatase-related protein type 4	Basil 2006, Supplementary Table
List 3	CALCRL	-	10203	N/A	calcitonin receptor-like	Basil 2006, Supplementary Table
List 3	CRISP3	-	10321	N/A	cysteine-rich secretory protein 3	Basil 2006, Supplementary Table
List 3	RAD51AP1	-	10635	N/A	RAD51 associated protein 1	Basil 2006, Supplementary Table
List 3	MRPS30	PAP	10884	N/A	mitochondrial ribosomal protein S30	Basil 2006, Supplementary Table
List 3	PAPOLA	PAP	10914	N/A	poly(A) polymerase alpha	Basil 2006, Supplementary Table
List 3	CCNI	CYC1	10983	N/A	cyclin I	Basil 2006, Supplementary Table
List 3	BAZ2A	-	11176	N/A	bromodomain adjacent to zinc finger domain, 2A	Basil 2006, Supplementary Table
List 3	KLK8	-	11202	N/A	kallikrein-related peptidase 8	Basil 2006, Supplementary Table
List 3	PDAP1	PAP	11333	N/A	PDGFA associated protein 1	Basil 2006, Supplementary Table
List 3	TUSC2	PAP	11334	N/A	tumor suppressor candidate 2	Basil 2006, Supplementary Table
List 3	MGLL	-	11343	N/A	monoglyceride lipase	Basil 2006, Supplementary Table
List 3	CAMTA2	-	23125	N/A	calmodulin binding transcription activator 2	Basil 2006, Supplementary Table
List 3	PDS5A	SCC-112	23244	N/A	PDS5, regulator of cohesion maintenance, homolog A (S. cerevisiae)	Basil 2006, Supplementary Table
List 3	CAMTA1	-	23261	N/A	calmodulin binding transcription activator 1	Basil 2006, Supplementary Table
List 3	PRG1	-	23574	N/A	p53-responsive gene 1	Basil 2006, Supplementary Table
List 3	FLRT3	-	23767	N/A	fibronectin leucine rich transmembrane protein 3	Basil 2006, Supplementary Table
List 3	FLRT2	-	23768	N/A	fibronectin leucine rich transmembrane protein 2	Basil 2006, Supplementary Table
List 3	FLRT1	-	23769	N/A	fibronectin leucine rich transmembrane protein 1	Basil 2006, Supplementary Table
List 3	LSM4	GRP	25804	N/A	LSM4 homolog, U6 small nuclear RNA associated (S. cerevisiae)	Basil 2006, Supplementary Table
List 3	TTLL1	-	25809	N/A	tubulin tyrosine ligase-like family, member 1	Basil 2006, Supplementary Table
List 3	KLK13	-	26085	N/A	kallikrein-related peptidase 13	Basil 2006, Supplementary Table
List 3	TTLL3	-	26140	N/A	tubulin tyrosine ligase-like family, member 3	Basil 2006, Supplementary Table
List 3	SIGLEC7	-	27036	N/A	sialic acid binding Ig-like lectin 7	Basil 2006, Supplementary Table
List 3	HPLH1	FHL1	27259	N/A	hemophagocytic lymphohistiocytosis 1	Basil 2006, Supplementary Table
List 3	LGALSL	GRP	29094	N/A	lectin, galactoside-binding-like	Basil 2006, Supplementary Table
List 3	KLK12	-	43849	N/A	kallikrein-related peptidase 12	Basil 2006, Supplementary Table
List 3	ASAP1	PAP	50807	N/A	ArfGAP with SH3 domain, ankyrin repeat and PH domain 1	Basil 2006, Supplementary Table
List 3	EGFL7	NEU1	51162	N/A	EGF-like-domain, multiple 7	Basil 2006, Supplementary Table
List 3	FZR1	CDH1	51343	N/A	fizzy/cell division cycle 20 related 1 (Drosophila)	Basil 2006, Supplementary Table
List 3	HOOK1	HK1	51361	N/A	hook homolog 1 (Drosophila)	Basil 2006, Supplementary Table
List 3	NAGK	-	55577	N/A	N-acetylglucosamine kinase	Basil 2006, Supplementary Table
List 3	FNDC3B	-	64778	N/A	fibronectin type III domain containing 3B	Basil 2006, Supplementary Table
List 3	FNDC4	-	64838	N/A	fibronectin type III domain containing 4	Basil 2006, Supplementary Table
List 3	HOOK3	HK3	84376	N/A	hook homolog 3 (Drosophila)	Basil 2006, Supplementary Table
List 3	FNDC1	-	84624	N/A	fibronectin type III domain containing 1	Basil 2006, Supplementary Table
List 3	STON2	STN2	85439	N/A	stonin 2	Basil 2006, Supplementary Table
List 3	PNPT1	-	87178	N/A	polyribonucleotide nucleotidyltransferase 1	Basil 2006, Supplementary Table
List 3	SLC25A21	ODC1	89874	N/A	solute carrier family 25 (mitochondrial oxoadipate carrier), member 21	Basil 2006, Supplementary Table
List 3	ZNF160	F11	90338	N/A	zinc finger protein 160	Basil 2006, Supplementary Table
List 3	FAM84A	NSE1	151354	N/A	family with sequence similarity 84, member A	Basil 2006, Supplementary Table
List 3	FAM84B	NSE2	157638	N/A	family with sequence similarity 84, member B	Basil 2006, Supplementary Table
List 3	FUT11	-	170384	N/A	fucosyltransferase 11 (alpha (1,3) fucosyltransferase)	Basil 2006, Supplementary Table
List 3	NSMCE1	NSE1	197370	N/A	non-SMC element 1 homolog (S. cerevisiae)	Basil 2006, Supplementary Table
List 3	DAND5	SP1	199699	N/A	DAN domain family, member 5	Basil 2006, Supplementary Table
List 3	UCMA	GRP	221044	N/A	upper zone of growth plate and cartilage matrix associated	Basil 2006, Supplementary Table
List 3	TAC4	HK1	255061	N/A	tachykinin 4 (hemokinin)	Basil 2006, Supplementary Table
List 3	NSMCE2	NSE2	286053	N/A	non-SMC element 2, MMS21 homolog (S. cerevisiae)	Basil 2006, Supplementary Table
List 3	PALM2-AKAP2	-	445815	N/A	PALM2-AKAP2 readthrough	Basil 2006, Supplementary Table

## Sheet: List 4
List name	Gene symbol	Synonym	GeneID	UP/DOWN	Gene description	Reference
List 4	DNMT3B	-	1789	N/A	DNA (cytosine-5-)-methyltransferase 3 beta	Tables S1, S2, S3, Palmer 2004
List 4	MCM6	-	4175	N/A	minichromosome maintenance complex component 6	Tables S1, S2, S3, Palmer 2004
List 4	CDC25A	-	993	N/A	cell division cycle 25A	Tables S1, S2, S3, Palmer 2004
List 4	PFAS	-	5198	N/A	phosphoribosylformylglycinamidine synthase	Tables S1, S2, S3, Palmer 2004
List 4	MCM4	-	4173	N/A	minichromosome maintenance complex component 4	Tables S1, S2, S3, Palmer 2004
List 4	XRCC5	-	7520	N/A	X-ray repair complementing defective repair in Chinese ha	Tables S1, S2, S3, Palmer 2004
List 4	HAUS6	-	54801	N/A	HAUS augmin-like complex, subunit 6	Tables S1, S2, S3, Palmer 2004
List 4	TET1	-	80312	N/A	tet methylcytosine dioxygenase 1	Tables S1, S2, S3, Palmer 2004
List 4	IGF2BP1	-	10642	N/A	insulin-like growth factor 2 mRNA binding protein 1	Tables S1, S2, S3, Palmer 2004
List 4	PLAA	-	9373	N/A	phospholipase A2-activating protein	Tables S1, S2, S3, Palmer 2004
List 4	DEPDC1B	-	55789	N/A	DEP domain containing 1B	Tables S1, S2, S3, Palmer 2004
List 4	TEX10	-	54881	N/A	testis expressed 10	Tables S1, S2, S3, Palmer 2004
List 4	SPDL1	CCDC99	54908	N/A	spindle apparatus coiled-coil protein 1	Tables S1, S2, S3, Palmer 2004
List 4	MSH2	-	4436	N/A	mutS homolog 2, colon cancer, nonpolyposis type 1 (E. col	Tables S1, S2, S3, Palmer 2004
List 4	BUB1B	-	701	N/A	BUB1 mitotic checkpoint serine/threonine kinase B	Tables S1, S2, S3, Palmer 2004
List 4	MSH6	-	2956	N/A	mutS homolog 6 (E. coli)	Tables S1, S2, S3, Palmer 2004
List 4	DLGAP5	-	9787	N/A	discs, large (Drosophila) homolog-associated protein 5	Tables S1, S2, S3, Palmer 2004
List 4	SKIV2L2	-	23517	N/A	superkiller viralicidic activity 2-like 2 (S. cerevisiae)	Tables S1, S2, S3, Palmer 2004
List 4	CENPE	-	1062	N/A	centromere protein E, 312kDa	Tables S1, S2, S3, Palmer 2004
List 4	CHEK2	-	11200	N/A	checkpoint kinase 2	Tables S1, S2, S3, Palmer 2004
List 4	SOHLH2	-	54937	N/A	spermatogenesis and oogenesis specific basic helix-loop-h	Tables S1, S2, S3, Palmer 2004
List 4	CCNB1	-	891	N/A	cyclin B1	Tables S1, S2, S3, Palmer 2004
List 4	RRAS2	-	22800	N/A	related RAS viral (r-ras) oncogene homolog 2	Tables S1, S2, S3, Palmer 2004
List 4	PRIM1	-	5557	N/A	primase, DNA, polypeptide 1 (49kDa)	Tables S1, S2, S3, Palmer 2004
List 4	PAICS	-	10606	N/A	phosphoribosylaminoimidazole carboxylase, phosphoribosyla	Tables S1, S2, S3, Palmer 2004
List 4	CCNA2	-	890	N/A	cyclin A2	Tables S1, S2, S3, Palmer 2004
List 4	CPSF3	-	51692	N/A	cleavage and polyadenylation specific factor 3, 73kDa	Tables S1, S2, S3, Palmer 2004
List 4	NUSAP1	-	51203	N/A	nucleolar and spindle associated protein 1	Tables S1, S2, S3, Palmer 2004
List 4	LIN28B	-	389421	N/A	lin-28 homolog B (C. elegans)	Tables S1, S2, S3, Palmer 2004
List 4	IPO5	-	3843	N/A	importin 5	Tables S1, S2, S3, Palmer 2004
List 4	KIF11	-	3832	N/A	kinesin family member 11	Tables S1, S2, S3, Palmer 2004
List 4	BMPR1A	-	657	N/A	bone morphogenetic protein receptor, type IA	Tables S1, S2, S3, Palmer 2004
List 4	NDC80	-	10403	N/A	NDC80 kinetochore complex component	Tables S1, S2, S3, Palmer 2004
List 4	BCAT1	-	586	N/A	branched chain amino-acid transaminase 1, cytosolic	Tables S1, S2, S3, Palmer 2004
List 4	CCNG1	-	900	N/A	cyclin G1	Tables S1, S2, S3, Palmer 2004
List 4	ZNF788	-	388507	N/A	zinc finger family member 788	Tables S1, S2, S3, Palmer 2004
List 4	ASCC3	-	10973	N/A	activating signal cointegrator 1 complex subunit 3	Tables S1, S2, S3, Palmer 2004
List 4	FANCB	-	2187	N/A	Fanconi anemia, complementation group B	Tables S1, S2, S3, Palmer 2004
List 4	MCM10	-	55388	N/A	minichromosome maintenance complex component 10	Tables S1, S2, S3, Palmer 2004
List 4	HMGA2	-	8091	N/A	high mobility group AT-hook 2	Tables S1, S2, S3, Palmer 2004
List 4	SKP2	-	6502	N/A	S-phase kinase-associated protein 2, E3 ubiquitin protein	Tables S1, S2, S3, Palmer 2004
List 4	TRIM24	-	8805	N/A	tripartite motif containing 24	Tables S1, S2, S3, Palmer 2004
List 4	ORC1	-	4998	N/A	origin recognition complex, subunit 1	Tables S1, S2, S3, Palmer 2004
List 4	HDAC2	-	3066	N/A	histone deacetylase 2	Tables S1, S2, S3, Palmer 2004
List 4	HESX1	-	8820	N/A	HESX homeobox 1	Tables S1, S2, S3, Palmer 2004
List 4	AUNIP	C1orf135	79000	N/A	aurora kinase A and ninein interacting protein	Tables S1, S2, S3, Palmer 2004
List 4	INHBE	-	83729	N/A	inhibin, beta E	Tables S1, S2, S3, Palmer 2004
List 4	MIS18A	-	54069	N/A	MIS18 kinetochore protein homolog A (S. pombe)	Tables S1, S2, S3, Palmer 2004
List 4	DCUN1D5	-	84259	N/A	DCN1, defective in cullin neddylation 1, domain containin	Tables S1, S2, S3, Palmer 2004
List 4	POLE2	-	5427	N/A	polymerase (DNA directed), epsilon 2, accessory subunit	Tables S1, S2, S3, Palmer 2004
List 4	MRPL3	-	11222	N/A	mitochondrial ribosomal protein L3	Tables S1, S2, S3, Palmer 2004
List 4	CENPH	-	64946	N/A	centromere protein H	Tables S1, S2, S3, Palmer 2004
List 4	MYCN	-	4613	N/A	v-myc myelocytomatosis viral related oncogene, neuroblast	Tables S1, S2, S3, Palmer 2004
List 4	HAUS1	-	115106	N/A	HAUS augmin-like complex, subunit 1	Tables S1, S2, S3, Palmer 2004
List 4	GDF3	-	9573	N/A	growth differentiation factor 3	Tables S1, S2, S3, Palmer 2004
List 4	TBCE	-	6905	N/A	tubulin folding cofactor E	Tables S1, S2, S3, Palmer 2004
List 4	RIOK2	-	55781	N/A	RIO kinase 2	Tables S1, S2, S3, Palmer 2004
List 4	BCKDHB	-	594	N/A	branched chain keto acid dehydrogenase E1, beta polypepti	Tables S1, S2, S3, Palmer 2004
List 4	RAD1	-	5810	N/A	RAD1 homolog (S. pombe)	Tables S1, S2, S3, Palmer 2004
List 4	NREP	-	9315	N/A	neuronal regeneration related protein	Tables S1, S2, S3, Palmer 2004
List 4	ADH5	-	128	N/A	alcohol dehydrogenase 5 (class III), chi polypeptide	Tables S1, S2, S3, Palmer 2004
List 4	PLRG1	-	5356	N/A	pleiotropic regulator 1	Tables S1, S2, S3, Palmer 2004
List 4	ROR1	-	4919	N/A	receptor tyrosine kinase-like orphan receptor 1	Tables S1, S2, S3, Palmer 2004
List 4	RAB3B	-	5865	N/A	RAB3B, member RAS oncogene family	Tables S1, S2, S3, Palmer 2004
List 4	LOC285431	-	285431	N/A	uncharacterized LOC285431	Tables S1, S2, S3, Palmer 2004
List 4	DBC1	-	1620	N/A	deleted in bladder cancer 1	Tables S1, S2, S3, Palmer 2004
List 4	KIF23	-	9493	N/A	kinesin family member 23	Tables S1, S2, S3, Palmer 2004
List 4	DIAPH3	-	81624	N/A	diaphanous homolog 3 (Drosophila)	Tables S1, S2, S3, Palmer 2004
List 4	GNL2	-	29889	N/A	guanine nucleotide binding protein-like 2 (nucleolar)	Tables S1, S2, S3, Palmer 2004
List 4	FGF2	-	2247	N/A	fibroblast growth factor 2 (basic)	Tables S1, S2, S3, Palmer 2004
List 4	TARDBP	-	23435	N/A	TAR DNA binding protein	Tables S1, S2, S3, Palmer 2004
List 4	NMNAT2	-	23057	N/A	nicotinamide nucleotide adenylyltransferase 2	Tables S1, S2, S3, Palmer 2004
List 4	ZKSCAN7	ZNF167	55888	N/A	zinc finger with KRAB and SCAN domains 7	Tables S1, S2, S3, Palmer 2004
List 4	KIF20A	-	10112	N/A	kinesin family member 20A	Tables S1, S2, S3, Palmer 2004
List 4	CENPI	-	2491	N/A	centromere protein I	Tables S1, S2, S3, Palmer 2004
List 4	DDX1	-	1653	N/A	DEAD (Asp-Glu-Ala-Asp) box helicase 1	Tables S1, S2, S3, Palmer 2004
List 4	XXYLT1	-	152002	N/A	xyloside xylosyltransferase 1	Tables S1, S2, S3, Palmer 2004
List 4	GPR176	-	11245	N/A	G protein-coupled receptor 176	Tables S1, S2, S3, Palmer 2004
List 4	FBXO22	-	26263	N/A	F-box protein 22	Tables S1, S2, S3, Palmer 2004
List 4	BBS9	-	27241	N/A	Bardet-Biedl syndrome 9	Tables S1, S2, S3, Palmer 2004
List 4	C14orf166	-	51637	N/A	chromosome 14 open reading frame 166	Tables S1, S2, S3, Palmer 2004
List 4	BOD1	-	91272	N/A	biorientation of chromosomes in cell division 1	Tables S1, S2, S3, Palmer 2004
List 4	CDC123	-	8872	N/A	cell division cycle 123	Tables S1, S2, S3, Palmer 2004
List 4	SNRPD3	-	6634	N/A	small nuclear ribonucleoprotein D3 polypeptide 18kDa	Tables S1, S2, S3, Palmer 2004
List 4	FAM118B	-	79607	N/A	family with sequence similarity 118, member B	Tables S1, S2, S3, Palmer 2004
List 4	DPH3	-	285381	N/A	DPH3, KTI11 homolog (S. cerevisiae)	Tables S1, S2, S3, Palmer 2004
List 4	EIF2B3	-	8891	N/A	eukaryotic translation initiation factor 2B, subunit 3 ga	Tables S1, S2, S3, Palmer 2004
List 4	KDELC1	-	79070	N/A	KDEL (Lys-Asp-Glu-Leu) containing 1	Tables S1, S2, S3, Palmer 2004
List 4	RPF2	-	84154	N/A	ribosome production factor 2 homolog (S. cerevisiae)	Tables S1, S2, S3, Palmer 2004
List 4	APLP1	-	333	N/A	amyloid beta (A4) precursor-like protein 1	Tables S1, S2, S3, Palmer 2004
List 4	DACT1	-	51339	N/A	dapper, antagonist of beta-catenin, homolog 1 (Xenopus la	Tables S1, S2, S3, Palmer 2004
List 4	PDHB	-	5162	N/A	pyruvate dehydrogenase (lipoamide) beta	Tables S1, S2, S3, Palmer 2004
List 4	C14orf119	-	55017	N/A	chromosome 14 open reading frame 119	Tables S1, S2, S3, Palmer 2004
List 4	DTD1	-	92675	N/A	D-tyrosyl-tRNA deacylase 1	Tables S1, S2, S3, Palmer 2004
List 4	SAMM50	-	25813	N/A	sorting and assembly machinery component 50 homolog (S. c	Tables S1, S2, S3, Palmer 2004
List 4	CCL26	-	10344	N/A	chemokine (C-C motif) ligand 26	Tables S1, S2, S3, Palmer 2004
List 4	C4orf52	-	389203	N/A	chromosome 4 open reading frame 52	Tables S1, S2, S3, Palmer 2004
List 4	CCDC90B	-	60492	N/A	coiled-coil domain containing 90B	Tables S1, S2, S3, Palmer 2004
List 4	MED20	-	9477	N/A	mediator complex subunit 20	Tables S1, S2, S3, Palmer 2004
List 4	UTP6	-	55813	N/A	UTP6, small subunit (SSU) processome component, homolog (	Tables S1, S2, S3, Palmer 2004
List 4	RARS2	-	57038	N/A	arginyl-tRNA synthetase 2, mitochondrial	Tables S1, S2, S3, Palmer 2004
List 4	KIAA0020	-	9933	N/A	KIAA0020	Tables S1, S2, S3, Palmer 2004
List 4	ARMCX2	-	9823	N/A	armadillo repeat containing, X-linked 2	Tables S1, S2, S3, Palmer 2004
List 4	RARS	-	5917	N/A	arginyl-tRNA synthetase	Tables S1, S2, S3, Palmer 2004
List 4	MTHFD2	-	10797	N/A	methylenetetrahydrofolate dehydrogenase (NADP+ dependent)	Tables S1, S2, S3, Palmer 2004
List 4	DHX15	-	1665	N/A	DEAH (Asp-Glu-Ala-His) box polypeptide 15	Tables S1, S2, S3, Palmer 2004
List 4	HTR7	-	3363	N/A	5-hydroxytryptamine (serotonin) receptor 7, adenylate cyc	Tables S1, S2, S3, Palmer 2004
List 4	HIST1H4C	-	8364	N/A	histone cluster 1, H4c	Tables S1, S2, S3, Palmer 2004
List 4	ARMC9	-	80210	N/A	armadillo repeat containing 9	Tables S1, S2, S3, Palmer 2004
List 4	MTHFD1L	-	25902	N/A	methylenetetrahydrofolate dehydrogenase (NADP+ dependent)	Tables S1, S2, S3, Palmer 2004
List 4	XPOT	-	11260	N/A	exportin, tRNA	Tables S1, S2, S3, Palmer 2004
List 4	IARS	-	3376	N/A	isoleucyl-tRNA synthetase	Tables S1, S2, S3, Palmer 2004
List 4	HDX	-	139324	N/A	highly divergent homeobox	Tables S1, S2, S3, Palmer 2004
List 4	ACTRT3	-	84517	N/A	actin-related protein T3	Tables S1, S2, S3, Palmer 2004
List 4	ERCC2	-	2068	N/A	excision repair cross-complementing rodent repair deficie	Tables S1, S2, S3, Palmer 2004
List 4	TBC1D16	-	125058	N/A	TBC1 domain family, member 16	Tables S1, S2, S3, Palmer 2004
List 4	GARS	-	2617	N/A	glycyl-tRNA synthetase	Tables S1, S2, S3, Palmer 2004
List 4	KIF7	-	374654	N/A	kinesin family member 7	Tables S1, S2, S3, Palmer 2004
List 4	UBE2K	-	3093	N/A	ubiquitin-conjugating enzyme E2K	Tables S1, S2, S3, Palmer 2004
List 4	SLC25A3	-	5250	N/A	solute carrier family 25 (mitochondrial carrier; phosphat	Tables S1, S2, S3, Palmer 2004
List 4	ICMT	-	23463	N/A	isoprenylcysteine carboxyl methyltransferase	Tables S1, S2, S3, Palmer 2004
List 4	UGGT2	-	55757	N/A	UDP-glucose glycoprotein glucosyltransferase 2	Tables S1, S2, S3, Palmer 2004
List 4	ATP11C	-	286410	N/A	ATPase, class VI, type 11C	Tables S1, S2, S3, Palmer 2004
List 4	SLC24A1	-	9187	N/A	solute carrier family 24 (sodium/potassium/calcium exchan	Tables S1, S2, S3, Palmer 2004
List 4	EIF2AK4	-	440275	N/A	eukaryotic translation initiation factor 2 alpha kinase 4	Tables S1, S2, S3, Palmer 2004
List 4	GPX8	-	493869	N/A	glutathione peroxidase 8 (putative)	Tables S1, S2, S3, Palmer 2004
List 4	ALX1	-	8092	N/A	ALX homeobox 1	Tables S1, S2, S3, Palmer 2004
List 4	OSTC	-	58505	N/A	oligosaccharyltransferase complex subunit	Tables S1, S2, S3, Palmer 2004
List 4	TRPC4	-	7223	N/A	transient receptor potential cation channel, subfamily C,	Tables S1, S2, S3, Palmer 2004
List 4	HAS2	-	3037	N/A	hyaluronan synthase 2	Tables S1, S2, S3, Palmer 2004
List 4	FZD2	-	2535	N/A	frizzled family receptor 2	Tables S1, S2, S3, Palmer 2004
List 4	TRNT1	-	51095	N/A	tRNA nucleotidyl transferase, CCA-adding, 1	Tables S1, S2, S3, Palmer 2004
List 4	MMADHC	-	27249	N/A	methylmalonic aciduria (cobalamin deficiency) cblD type,	Tables S1, S2, S3, Palmer 2004
List 4	SNX8	-	29886	N/A	sorting nexin 8	Tables S1, S2, S3, Palmer 2004
List 4	CDH6	-	1004	N/A	cadherin 6, type 2, K-cadherin (fetal kidney)	Tables S1, S2, S3, Palmer 2004
List 4	HAT1	-	8520	N/A	histone acetyltransferase 1	Tables S1, S2, S3, Palmer 2004
List 4	SEC11A	-	23478	N/A	SEC11 homolog A (S. cerevisiae)	Tables S1, S2, S3, Palmer 2004
List 4	DIMT1	-	27292	N/A	DIM1 dimethyladenosine transferase 1 homolog (S. cerevisi	Tables S1, S2, S3, Palmer 2004
List 4	TM2D2	-	83877	N/A	TM2 domain containing 2	Tables S1, S2, S3, Palmer 2004
List 4	FST	-	10468	N/A	follistatin	Tables S1, S2, S3, Palmer 2004
List 4	GBE1	-	2632	N/A	glucan (1,4-alpha-), branching enzyme 1	Tables S1, S2, S3, Palmer 2004
List 4	NA	-	80047	N/A	neuroacanthocytosis	Tables S1, S2, S3, Palmer 2004
List 4	MLL3	-	58508	N/A	myeloid/lymphoid or mixed-lineage leukemia 3	Tables S1, S2, S3, Palmer 2004
List 4	MXI1	-	4601	N/A	MAX interactor 1, dimerization protein	Tables S1, S2, S3, Palmer 2004
List 4	FKSG49	-	400949	N/A	FKSG49	Tables S1, S2, S3, Palmer 2004
List 4	FAM185BP	-	641808	N/A	family with sequence similarity 185, member A pseudogene	Tables S1, S2, S3, Palmer 2004
List 4	ARRB2	-	409	N/A	arrestin, beta 2	Tables S1, S2, S3, Palmer 2004
List 4	SMARCC2	-	6601	N/A	SWI/SNF related, matrix associated, actin dependent regul	Tables S1, S2, S3, Palmer 2004
List 4	WASH3P	-	374666	N/A	WAS protein family homolog 3 pseudogene	Tables S1, S2, S3, Palmer 2004
List 4	PILRB	-	29990	N/A	paired immunoglobin-like type 2 receptor beta	Tables S1, S2, S3, Palmer 2004
List 4	CTSH	-	1512	N/A	cathepsin H	Tables S1, S2, S3, Palmer 2004
List 4	SAT1	-	6303	N/A	spermidine/spermine N1-acetyltransferase 1	Tables S1, S2, S3, Palmer 2004
List 4	JUNB	-	3726	N/A	jun B proto-oncogene	Tables S1, S2, S3, Palmer 2004
List 4	CD53	-	963	N/A	CD53 molecule	Tables S1, S2, S3, Palmer 2004
List 4	PECAM1	-	5175	N/A	platelet/endothelial cell adhesion molecule 1	Tables S1, S2, S3, Palmer 2004
List 4	IL10RA	-	3587	N/A	interleukin 10 receptor, alpha	Tables S1, S2, S3, Palmer 2004
List 4	RCSD1	-	92241	N/A	RCSD domain containing 1	Tables S1, S2, S3, Palmer 2004
List 4	ARHGDIB	-	397	N/A	Rho GDP dissociation inhibitor (GDI) beta	Tables S1, S2, S3, Palmer 2004
List 4	GIMAP5	-	55340	N/A	GTPase, IMAP family member 5	Tables S1, S2, S3, Palmer 2004
List 4	GIMAP6	-	474344	N/A	GTPase, IMAP family member 6	Tables S1, S2, S3, Palmer 2004
List 4	HLA-DMB	-	3109	N/A	major histocompatibility complex, class II, DM beta	Tables S1, S2, S3, Palmer 2004
List 4	PTPRC	-	5788	N/A	protein tyrosine phosphatase, receptor type, C	Tables S1, S2, S3, Palmer 2004
List 4	C10orf128	-	170371	N/A	chromosome 10 open reading frame 128	Tables S1, S2, S3, Palmer 2004
List 4	CMBL	-	134147	N/A	carboxymethylenebutenolidase homolog (Pseudomonas)	Tables S1, S2, S3, Palmer 2004
List 4	HLA-DRB5	-	3127	N/A	major histocompatibility complex, class II, DR beta 5	Tables S1, S2, S3, Palmer 2004
List 4	HLA-DPA1	-	3113	N/A	major histocompatibility complex, class II, DP alpha 1	Tables S1, S2, S3, Palmer 2004
List 4	ABCG1	-	9619	N/A	ATP-binding cassette, sub-family G (WHITE), member 1	Tables S1, S2, S3, Palmer 2004
List 4	GIMAP7	-	168537	N/A	GTPase, IMAP family member 7	Tables S1, S2, S3, Palmer 2004
List 4	HLA-DQA1	-	3117	N/A	major histocompatibility complex, class II, DQ alpha 1	Tables S1, S2, S3, Palmer 2004
List 4	TSHZ2	-	128553	N/A	teashirt zinc finger homeobox 2	Tables S1, S2, S3, Palmer 2004
List 4	RGCC	-	28984	N/A	regulator of cell cycle	Tables S1, S2, S3, Palmer 2004
List 4	CCR1	-	1230	N/A	chemokine (C-C motif) receptor 1	Tables S1, S2, S3, Palmer 2004
List 4	NPR3	-	4883	N/A	natriuretic peptide receptor C/guanylate cyclase C (atrio	Tables S1, S2, S3, Palmer 2004
List 4	RSAD2	-	91543	N/A	radical S-adenosyl methionine domain containing 2	Tables S1, S2, S3, Palmer 2004
List 4	GIMAP1	-	170575	N/A	GTPase, IMAP family member 1	Tables S1, S2, S3, Palmer 2004
List 4	TNFSF10	-	8743	N/A	tumor necrosis factor (ligand) superfamily, member 10	Tables S1, S2, S3, Palmer 2004
List 4	AFTPH	-	54812	N/A	aftiphilin	Tables S1, S2, S3, Palmer 2004
List 4	NA	-	643187	N/A	neuroacanthocytosis	Tables S1, S2, S3, Palmer 2004
List 4	MALAT1	-	378938	N/A	metastasis associated lung adenocarcinoma transcript 1 (n	Tables S1, S2, S3, Palmer 2004
List 4	UBXN2A	-	165324	N/A	UBX domain protein 2A	Tables S1, S2, S3, Palmer 2004
List 4	PDE4C	-	5143	N/A	phosphodiesterase 4C, cAMP-specific	Tables S1, S2, S3, Palmer 2004
List 4	GIMAP8	-	155038	N/A	GTPase, IMAP family member 8	Tables S1, S2, S3, Palmer 2004
List 4	FYB	-	2533	N/A	FYN binding protein	Tables S1, S2, S3, Palmer 2004
List 4	MS4A7	-	58475	N/A	membrane-spanning 4-domains, subfamily A, member 7	Tables S1, S2, S3, Palmer 2004
List 4	C5orf56	-	441108	N/A	chromosome 5 open reading frame 56	Tables S1, S2, S3, Palmer 2004
List 4	MIRLET7BHG	LOC400931	400931	N/A	MIRLET7B host gene (non-protein coding)	Tables S1, S2, S3, Palmer 2004
List 4	MLLT6	-	4302	N/A	myeloid/lymphoid or mixed-lineage leukemia (trithorax hom	Tables S1, S2, S3, Palmer 2004
List 4	CTSS	-	1520	N/A	cathepsin S	Tables S1, S2, S3, Palmer 2004
List 4	ZBTB20	-	26137	N/A	zinc finger and BTB domain containing 20	Tables S1, S2, S3, Palmer 2004

## Sheet: List 5
List name	Gene symbol	Synonym	GeneID	UP/DOWN	Gene description	Reference
List 5	ABCA1	-	19	UP	ATP-binding cassette, sub-family A (ABC1), member 1	Table S3, Hirsch 2010
List 5	ACSL3	-	2181	UP	acyl-CoA synthetase long-chain family member 3	Table S3, Hirsch 2010
List 5	ALAS1	-	211	UP	aminolevulinate, delta-, synthase 1	Table S3, Hirsch 2010
List 5	ALDOC	-	230	UP	aldolase C, fructose-bisphosphate	Table S3, Hirsch 2010
List 5	ANGEL2	-	90806	UP	angel homolog 2 (Drosophila)	Table S3, Hirsch 2010
List 5	ANKRD28	-	23243	UP	ankyrin repeat domain 28	Table S3, Hirsch 2010
List 5	ANKRD46	-	157567	UP	ankyrin repeat domain 46	Table S3, Hirsch 2010
List 5	ANXA3	-	306	UP	annexin A3	Table S3, Hirsch 2010
List 5	ANXA7	-	310	UP	annexin A7	Table S3, Hirsch 2010
List 5	ARHGEF18	-	23370	UP	Rho/Rac guanine nucleotide exchange factor (GEF) 18	Table S3, Hirsch 2010
List 5	ARHGEF2	-	9181	UP	Rho/Rac guanine nucleotide exchange factor (GEF) 2	Table S3, Hirsch 2010
List 5	ARNTL2	-	56938	UP	aryl hydrocarbon receptor nuclear translocator-like 2	Table S3, Hirsch 2010
List 5	ARPC5L	-	81873	UP	actin related protein 2/3 complex, subunit 5-like	Table S3, Hirsch 2010
List 5	BCL2A1		597	UP	BCL2-related protein A1	Table S3, Hirsch 2010
List 5	BCL2L1	-	598	UP	BCL2-like 1	Table S3, Hirsch 2010
List 5	BCL3	-	602	UP	B-cell CLL/lymphoma 3	Table S3, Hirsch 2010
List 5	BNIP3	-	664	UP	BCL2/adenovirus E1B 19kDa interacting protein 3	Table S3, Hirsch 2010
List 5	C17ORF62		79415	UP	chromosome 17 ORF 62	Table S3, Hirsch 2010
List 5	C1R	-	715	UP	complement component 1, r subcomponent	Table S3, Hirsch 2010
List 5	C1S	-	716	UP	complement component 1, s subcomponent	Table S3, Hirsch 2010
List 5	MFF	C2ORF33	56974	UP	mitochondrial fission factor	Table S3, Hirsch 2010
List 5	CAAP1	C90RF82	79886	UP	caspase activity and apoptosis inhibitor 1	Table S3, Hirsch 2010
List 5	CA9	-	768	UP	carbonic anhydrase IX	Table S3, Hirsch 2010
List 5	CANT1	-	124583	UP	calcium activated nucleotidase 1	Table S3, Hirsch 2010
List 5	CARHSP1	-	23589	UP	calcium regulated heat stable protein 1, 24kDa	Table S3, Hirsch 2010
List 5	CASP4	-	837	UP	caspase 4, apoptosis-related cysteine peptidase	Table S3, Hirsch 2010
List 5	CD55	-	1604	UP	CD55 molecule, decay accelerating factor for complement (Cromer blood group)	Table S3, Hirsch 2010
List 5	CD58	-	965	UP	CD58 molecule	Table S3, Hirsch 2010
List 5	CD97	-	976	UP	CD97 molecule	Table S3, Hirsch 2010
List 5	CDCP1	-	64866	UP	CUB domain containing protein 1	Table S3, Hirsch 2010
List 5	CFHR3	CFH	10878	UP	complement factor H-related 3	Table S3, Hirsch 2010
List 5	CLEC2B	-	9976	UP	C-type lectin domain family 2, member B	Table S3, Hirsch 2010
List 5	CPSF3L	-	54973	UP	cleavage and polyadenylation specific factor 3-like	Table S3, Hirsch 2010
List 5	CREM	-	1390	UP	cAMP responsive element modulator	Table S3, Hirsch 2010
List 5	CSDA	-	8531	UP	cold shock domain protein A	Table S3, Hirsch 2010
List 5	CSF3	-	1440	UP	colony stimulating factor 3 (granulocyte)	Table S3, Hirsch 2010
List 5	CSNK2B	-	1460	UP	casein kinase 2, beta polypeptide	Table S3, Hirsch 2010
List 5	CTBS	-	1486	UP	chitobiase, di-N-acetyl-	Table S3, Hirsch 2010
List 5	CTSB	-	1508	UP	cathepsin B	Table S3, Hirsch 2010
List 5	CTSL1	CTSL	1514	UP	cathepsin L1	Table S3, Hirsch 2010
List 5	CXCL3	-	2921	UP	chemokine (C-X-C motif) ligand 3	Table S3, Hirsch 2010
List 5	CYB5R2		51700	UP	cytochrome b5 reductase 2	Table S3, Hirsch 2010
List 5	DCTN6	-	10671	UP	dynactin 6	Table S3, Hirsch 2010
List 5	DENND1A	-	57706	UP	DENN/MADD domain containing 1A	Table S3, Hirsch 2010
List 5	DFNA5	-	1687	UP	deafness, autosomal dominant 5	Table S3, Hirsch 2010
List 5	DGUOK	-	1716	UP	deoxyguanosine kinase	Table S3, Hirsch 2010
List 5	DHRS7		51635	UP	dehydrogenase/reductase (SDR family) member 7	Table S3, Hirsch 2010
List 5	APPL2	DIP13B	55198	UP	adaptor protein, phosphotyrosine interaction, PH domain and leucine zipper containing 2	Table S3, Hirsch 2010
List 5	DOCK4	-	9732	UP	dedicator of cytokinesis 4	Table S3, Hirsch 2010
List 5	DTWD1		56986	UP	DTW domain containing 1	Table S3, Hirsch 2010
List 5	DUSP1	-	1843	UP	dual specificity phosphatase 1	Table S3, Hirsch 2010
List 5	HEXIM1	EDG1	10614	UP	hexamethylene bis-acetamide inducible 1	Table S3, Hirsch 2010
List 5	S1PR1	EDG1	1901	UP	sphingosine-1-phosphate receptor 1	Table S3, Hirsch 2010
List 5	EEF1A2	-	1917	UP	eukaryotic translation elongation factor 1 alpha 2	Table S3, Hirsch 2010
List 5	EGLN1	-	54583	UP	egl nine homolog 1 (C. elegans)	Table S3, Hirsch 2010
List 5	EHD4	-	30844	UP	EH-domain containing 4	Table S3, Hirsch 2010
List 5	EIF1	-	10209	UP	eukaryotic translation initiation factor 1	Table S3, Hirsch 2010
List 5	EIF1B	-	10289	UP	eukaryotic translation initiation factor 1B	Table S3, Hirsch 2010
List 5	EPAS1	-	2034	UP	endothelial PAS domain protein 1	Table S3, Hirsch 2010
List 5	EPHA2	-	1969	UP	EPH receptor A2	Table S3, Hirsch 2010
List 5	EPN2	-	22905	UP	epsin 2	Table S3, Hirsch 2010
List 5	EREG	-	2069	UP	epiregulin	Table S3, Hirsch 2010
List 5	ETHE1	-	23474	UP	ethylmalonic encephalopathy 1	Table S3, Hirsch 2010
List 5	ETS2	-	2114	UP	v-ets erythroblastosis virus E26 oncogene homolog 2 (avian)	Table S3, Hirsch 2010
List 5	EVI2A	-	2123	UP	ecotropic viral integration site 2A	Table S3, Hirsch 2010
List 5	EVI2B	-	2124	UP	ecotropic viral integration site 2B	Table S3, Hirsch 2010
List 5	EVL	-	51466	UP	Enah/Vasp-like	Table S3, Hirsch 2010
List 5	FBXL5	-	26234	UP	F-box and leucine-rich repeat protein 5	Table S3, Hirsch 2010
List 5	FBXO28	-	23219	UP	F-box protein 28	Table S3, Hirsch 2010
List 5	FGD6	-	55785	UP	FYVE, RhoGEF and PH domain containing 6	Table S3, Hirsch 2010
List 5	FHL2	-	2274	UP	four and a half LIM domains 2	Table S3, Hirsch 2010
List 5	TOR4A	FLJ20245	54863	UP	torsin family 4, member A	Table S3, Hirsch 2010
List 5	FOSL1	-	8061	UP	FOS-like antigen 1	Table S3, Hirsch 2010
List 5	FST	-	10468	UP	follistatin	Table S3, Hirsch 2010
List 5	FUT8	-	2530	UP	fucosyltransferase 8 (alpha (1,6) fucosyltransferase)	Table S3, Hirsch 2010
List 5	FYN	-	2534	UP	FYN oncogene related to SRC, FGR, YES	Table S3, Hirsch 2010
List 5	GALE	-	2582	UP	UDP-galactose-4-epimerase	Table S3, Hirsch 2010
List 5	GALNT2	-	2590	UP	UDP-N-acetyl-alpha-D-galactosamine:polypeptide N-acetylgalactosaminyltransferase 2 (GalNAc-T2)	Table S3, Hirsch 2010
List 5	GAS1	-	2619	UP	growth arrest-specific 1	Table S3, Hirsch 2010
List 5	GATAD1	-	57798	UP	GATA zinc finger domain containing 1	Table S3, Hirsch 2010
List 5	GCH1	-	2643	UP	GTP cyclohydrolase 1	Table S3, Hirsch 2010
List 5	GLRX	-	2745	UP	glutaredoxin (thioltransferase)	Table S3, Hirsch 2010
List 5	GPR126	-	57211	UP	G protein-coupled receptor 126	Table S3, Hirsch 2010
List 5	GRN	-	2896	UP	granulin	Table S3, Hirsch 2010
List 5	GSDMD	GSDMDC1	79792	UP	gasdermin D	Table S3, Hirsch 2010
List 5	GTPBP2	-	54676	UP	GTP binding protein 2	Table S3, Hirsch 2010
List 5	HAX1	-	10456	UP	HCLS1 associated protein X-1	Table S3, Hirsch 2010
List 5	HERC5	-	51191	UP	HECT and RLD domain containing E3 ubiquitin protein ligase 5	Table S3, Hirsch 2010
List 5	HEXA	-	3073	UP	hexosaminidase A (alpha polypeptide)	Table S3, Hirsch 2010
List 5	HEXB	-	3074	UP	hexosaminidase B (beta polypeptide)	Table S3, Hirsch 2010
List 5	HIF1A	-	3091	UP	hypoxia inducible factor 1, alpha subunit (basic helix-loop-helix transcription factor)	Table S3, Hirsch 2010
List 5	AGFG1	HRB	3267	UP	ArfGAP with FG repeats 1	Table S3, Hirsch 2010
List 5	HTRA2	-	27429	UP	HtrA serine peptidase 2	Table S3, Hirsch 2010
List 5	RNF19B	IBRDC3	127544	UP	ring finger protein 19B	Table S3, Hirsch 2010
List 5	IER2	-	9592	UP	immediate early response 2	Table S3, Hirsch 2010
List 5	IFI35	-	3430	UP	interferon-induced protein 35	Table S3, Hirsch 2010
List 5	IFITM1	-	8519	UP	interferon induced transmembrane protein 1	Table S3, Hirsch 2010
List 5	IFNGR1	-	3459	UP	interferon gamma receptor 1	Table S3, Hirsch 2010
List 5	IFRD1	-	3475	UP	interferon-related developmental regulator 1	Table S3, Hirsch 2010
List 5	IL15RA	-	3601	UP	interleukin 15 receptor, alpha	Table S3, Hirsch 2010
List 5	IL1A	-	3552	UP	interleukin 1, alpha	Table S3, Hirsch 2010
List 5	IL1B	-	3553	UP	interleukin 1, beta	Table S3, Hirsch 2010
List 5	IL1R1	-	3554	UP	interleukin 1 receptor, type I	Table S3, Hirsch 2010
List 5	IL1RAP	-	3556	UP	interleukin 1 receptor accessory protein	Table S3, Hirsch 2010
List 5	IL6	-	3569	UP	interleukin 6 (interferon, beta 2)	Table S3, Hirsch 2010
List 5	IL7	-	3574	UP	interleukin 7	Table S3, Hirsch 2010
List 5	IRF2	-	3660	UP	interferon regulatory factor 2	Table S3, Hirsch 2010
List 5	IRF7	-	3665	UP	interferon regulatory factor 7	Table S3, Hirsch 2010
List 5	ISG20		3669	UP	interferon stimulated exonuclease gene 20kDa	Table S3, Hirsch 2010
List 5	ITPKA	-	3706	UP	inositol-trisphosphate 3-kinase A	Table S3, Hirsch 2010
List 5	IVNS1ABP	-	10625	UP	influenza virus NS1A binding protein	Table S3, Hirsch 2010
List 5	JUNB	-	3726	UP	jun B proto-oncogene	Table S3, Hirsch 2010
List 5	KCNG1	-	3755	UP	potassium voltage-gated channel, subfamily G, member 1	Table S3, Hirsch 2010
List 5	SBNO2	KIAA0963	22904	UP	strawberry notch homolog 2 (Drosophila)	Table S3, Hirsch 2010
List 5	KLF2	-	10365	UP	Kruppel-like factor 2 (lung)	Table S3, Hirsch 2010
List 5	LAMP3	-	27074	UP	lysosomal-associated membrane protein 3	Table S3, Hirsch 2010
List 5	LARP6	-	55323	UP	La ribonucleoprotein domain family, member 6	Table S3, Hirsch 2010
List 5	LGALS8	-	3964	UP	lectin, galactoside-binding, soluble, 8	Table S3, Hirsch 2010
List 5	LHFPL2	-	10184	UP	lipoma HMGIC fusion partner-like 2	Table S3, Hirsch 2010
List 5	LYRM1	LOC57149	57149	UP	LYR motif containing 1	Table S3, Hirsch 2010
List 5	LOX	-	4015	UP	lysyl oxidase	Table S3, Hirsch 2010
List 5	LY96	-	23643	UP	lymphocyte antigen 96	Table S3, Hirsch 2010
List 5	MAP3K5	-	4217	UP	mitogen-activated protein kinase kinase kinase 5	Table S3, Hirsch 2010
List 5	TAB2	MAP3K7IP2	23118	UP	TGF-beta activated kinase 1/MAP3K7 binding protein 2	Table S3, Hirsch 2010
List 5	MAPK14	-	1432	UP	mitogen-activated protein kinase 14	Table S3, Hirsch 2010
List 5	MID1IP1	-	58526	UP	MID1 interacting protein 1	Table S3, Hirsch 2010
List 5	MME	-	4311	UP	membrane metallo-endopeptidase	Table S3, Hirsch 2010
List 5	MMP3	-	4314	UP	matrix metallopeptidase 3 (stromelysin 1, progelatinase)	Table S3, Hirsch 2010
List 5	MOCOS	-	55034	UP	molybdenum cofactor sulfurase	Table S3, Hirsch 2010
List 5	MOSPD2	-	158747	UP	motile sperm domain containing 2	Table S3, Hirsch 2010
List 5	MPG	-	4350	UP	N-methylpurine-DNA glycosylase	Table S3, Hirsch 2010
List 5	MRPL9	-	65005	UP	mitochondrial ribosomal protein L9	Table S3, Hirsch 2010
List 5	MRPS18A	-	55168	UP	mitochondrial ribosomal protein S18A	Table S3, Hirsch 2010
List 5	MTMR11	-	10903	UP	myotubularin related protein 11	Table S3, Hirsch 2010
List 5	MTUS1	-	57509	UP	microtubule associated tumor suppressor 1	Table S3, Hirsch 2010
List 5	MYD88	-	4615	UP	myeloid differentiation primary response 88	Table S3, Hirsch 2010
List 5	NARF	-	26502	UP	nuclear prelamin A recognition factor	Table S3, Hirsch 2010
List 5	NEDD4L	-	23327	UP	neural precursor cell expressed, developmentally down-regulated 4-like, E3 ubiquitin protein ligase	Table S3, Hirsch 2010
List 5	NIT1	-	4817	UP	nitrilase 1	Table S3, Hirsch 2010
List 5	NMI	-	9111	UP	N-myc (and STAT) interactor	Table S3, Hirsch 2010
List 5	KLK8	NP	11202	UP	kallikrein-related peptidase 8	Table S3, Hirsch 2010
List 5	PNP	NP	4860	UP	purine nucleoside phosphorylase	Table S3, Hirsch 2010
List 5	CTF2P	NP	647088	UP	cardiotrophin 2, pseudogene	Table S3, Hirsch 2010
List 5	ZNF384	NP	171017	UP	zinc finger protein 384	Table S3, Hirsch 2010
List 5	NPC1	-	4864	UP	Niemann-Pick disease, type C1	Table S3, Hirsch 2010
List 5	NR1H2	-	7376	UP	nuclear receptor subfamily 1, group H, member 2	Table S3, Hirsch 2010
List 5	NT5E	-	4907	UP	5'-nucleotidase, ecto (CD73)	Table S3, Hirsch 2010
List 5	OLR1	-	4973	UP	oxidized low density lipoprotein (lectin-like) receptor 1	Table S3, Hirsch 2010
List 5	OSMR	-	9180	UP	oncostatin M receptor	Table S3, Hirsch 2010
List 5	OXR1	-	55074	UP	oxidation resistance 1	Table S3, Hirsch 2010
List 5	P2RX4	-	5025	UP	purinergic receptor P2X, ligand-gated ion channel, 4	Table S3, Hirsch 2010
List 5	P4HA1	-	5033	UP	prolyl 4-hydroxylase, alpha polypeptide I	Table S3, Hirsch 2010
List 5	PAPPA	-	5069	UP	pregnancy-associated plasma protein A, pappalysin 1	Table S3, Hirsch 2010
List 5	PARP8	-	79668	UP	poly (ADP-ribose) polymerase family, member 8	Table S3, Hirsch 2010
List 5	PCGF1	-	84759	UP	polycomb group ring finger 1	Table S3, Hirsch 2010
List 5	PDE4B	-	5142	UP	phosphodiesterase 4B, cAMP-specific	Table S3, Hirsch 2010
List 5	PELI1	-	57162	UP	pellino E3 ubiquitin protein ligase 1	Table S3, Hirsch 2010
List 5	PGS1	-	9489	UP	phosphatidylglycerophosphate synthase 1	Table S3, Hirsch 2010
List 5	PHLDA1	-	22822	UP	pleckstrin homology-like domain, family A, member 1	Table S3, Hirsch 2010
List 5	PIKFYVE	PIP5K3	200576	UP	phosphoinositide kinase, FYVE finger containing	Table S3, Hirsch 2010
List 5	PLAU	-	5328	UP	plasminogen activator, urokinase	Table S3, Hirsch 2010
List 5	PLAUR	-	5329	UP	plasminogen activator, urokinase receptor	Table S3, Hirsch 2010
List 5	PLOD1	-	5351	UP	procollagen-lysine, 2-oxoglutarate 5-dioxygenase 1	Table S3, Hirsch 2010
List 5	PLSCR1	-	5359	UP	phospholipid scramblase 1	Table S3, Hirsch 2010
List 5	PMAIP1	-	5366	UP	phorbol-12-myristate-13-acetate-induced protein 1	Table S3, Hirsch 2010
List 5	PNRC1	-	10957	UP	proline-rich nuclear receptor coactivator 1	Table S3, Hirsch 2010
List 5	PPM1D	-	8493	UP	protein phosphatase, Mg2+/Mn2+ dependent, 1D	Table S3, Hirsch 2010
List 5	PDP1	PPM2C	54704	UP	pyruvate dehyrogenase phosphatase catalytic subunit 1	Table S3, Hirsch 2010
List 5	PROCR	-	10544	UP	protein C receptor, endothelial	Table S3, Hirsch 2010
List 5	PROS1	-	5627	UP	protein S (alpha)	Table S3, Hirsch 2010
List 5	CYTH1	PSCD1	9267	UP	cytohesin 1	Table S3, Hirsch 2010
List 5	PTPN2	-	5771	UP	protein tyrosine phosphatase, non-receptor type 2	Table S3, Hirsch 2010
List 5	PTX3	-	5806	UP	pentraxin 3, long	Table S3, Hirsch 2010
List 5	PYGL	-	5836	UP	phosphorylase, glycogen, liver	Table S3, Hirsch 2010
List 5	RAB7L1	-	8934	UP	RAB7, member RAS oncogene family-like 1	Table S3, Hirsch 2010
List 5	RABGGTA	-	5875	UP	Rab geranylgeranyltransferase, alpha subunit	Table S3, Hirsch 2010
List 5	MAK16	RBM13	84549	UP	MAK16 homolog (S. cerevisiae)	Table S3, Hirsch 2010
List 5	RBM7	-	10179	UP	RNA binding motif protein 7	Table S3, Hirsch 2010
List 5	RGS17	-	26575	UP	regulator of G-protein signaling 17	Table S3, Hirsch 2010
List 5	RGS2	-	5997	UP	regulator of G-protein signaling 2, 24kDa	Table S3, Hirsch 2010
List 5	RIPK2	-	8767	UP	receptor-interacting serine-threonine kinase 2	Table S3, Hirsch 2010
List 5	RND3	-	390	UP	Rho family GTPase 3	Table S3, Hirsch 2010
List 5	RNF31	ISGF3G	55072	UP	ring finger protein 31	Table S3, Hirsch 2010
List 5	RNF41	-	10193	UP	ring finger protein 41	Table S3, Hirsch 2010
List 5	ROBO3		64221	UP	roundabout, axon guidance receptor, homolog 3 (Drosophila)	Table S3, Hirsch 2010
List 5	RPL36	-	25873	UP	ribosomal protein L36	Table S3, Hirsch 2010
List 5	RRAGC	-	64121	UP	Ras-related GTP binding C	Table S3, Hirsch 2010
List 5	SNRNP27	RY1	11017	UP	small nuclear ribonucleoprotein 27kDa (U4/U6.U5)	Table S3, Hirsch 2010
List 5	STON1	SALF	11037	UP	stonin 1	Table S3, Hirsch 2010
List 5	SAT1	SAT	6303	UP	spermidine/spermine N1-acetyltransferase 1	Table S3, Hirsch 2010
List 5	SEMA4C	-	54910	UP	sema domain, immunoglobulin domain (Ig), transmembrane domain (TM) and short cytoplasmic domain, (semaphorin) 4C	Table S3, Hirsch 2010
List 5	SERPINA1	-	5265	UP	serpin peptidase inhibitor, clade A (alpha-1 antiproteinase, antitrypsin), member 1	Table S3, Hirsch 2010
List 5	SERPINB1	-	1992	UP	serpin peptidase inhibitor, clade B (ovalbumin), member 1	Table S3, Hirsch 2010
List 5	SERPINE2	-	5270	UP	serpin peptidase inhibitor, clade E (nexin, plasminogen activator inhibitor type 1), member 2	Table S3, Hirsch 2010
List 5	SIAH2	-	6478	UP	siah E3 ubiquitin protein ligase 2	Table S3, Hirsch 2010
List 5	SIGIRR	-	59307	UP	single immunoglobulin and toll-interleukin 1 receptor (TIR) domain	Table S3, Hirsch 2010
List 5	SLC12A7	-	10723	UP	solute carrier family 12 (potassium/chloride transporters), member 7	Table S3, Hirsch 2010
List 5	SLC1A4	-	6509	UP	solute carrier family 1 (glutamate/neutral amino acid transporter), member 4	Table S3, Hirsch 2010
List 5	SLC2A3	-	6515	UP	solute carrier family 2 (facilitated glucose transporter), member 3	Table S3, Hirsch 2010
List 5	SLC33A1	-	9197	UP	solute carrier family 33 (acetyl-CoA transporter), member 1	Table S3, Hirsch 2010
List 5	SLC39A8	-	64116	UP	solute carrier family 39 (zinc transporter), member 8	Table S3, Hirsch 2010
List 5	SLCO4A1	-	28231	UP	solute carrier organic anion transporter family, member 4A1	Table S3, Hirsch 2010
List 5	SNAP23	-	8773	UP	synaptosomal-associated protein, 23kDa	Table S3, Hirsch 2010
List 5	SNAPC1	-	6617	UP	small nuclear RNA activating complex, polypeptide 1, 43kDa	Table S3, Hirsch 2010
List 5	SOCS3	-	9021	UP	suppressor of cytokine signaling 3	Table S3, Hirsch 2010
List 5	SOD2	-	6648	UP	superoxide dismutase 2, mitochondrial	Table S3, Hirsch 2010
List 5	STAM	-	8027	UP	signal transducing adaptor molecule (SH3 domain and ITAM motif) 1	Table S3, Hirsch 2010
List 5	STAMBP	-	10617	UP	STAM binding protein	Table S3, Hirsch 2010
List 5	STAT3	-	6774	UP	signal transducer and activator of transcription 3 (acute-phase response factor)	Table S3, Hirsch 2010
List 5	STC1	-	6781	UP	stanniocalcin 1	Table S3, Hirsch 2010
List 5	TAP1	-	6890	UP	transporter 1, ATP-binding cassette, sub-family B (MDR/TAP)	Table S3, Hirsch 2010
List 5	TEAD4	-	7004	UP	TEA domain family member 4	Table S3, Hirsch 2010
List 5	IL10	TGIF	3586	UP	interleukin 10	Table S3, Hirsch 2010
List 5	TGIF1		7050	UP	TGFB-induced factor homeobox 1	Table S3, Hirsch 2010
List 5	TIMP1	-	7076	UP	TIMP metallopeptidase inhibitor 1	Table S3, Hirsch 2010
List 5	TJP2	-	9414	UP	tight junction protein 2	Table S3, Hirsch 2010
List 5	TM4SF1	-	4071	UP	transmembrane 4 L six family member 1	Table S3, Hirsch 2010
List 5	TMEFF1	-	8577	UP	transmembrane protein with EGF-like and two follistatin-like domains 1	Table S3, Hirsch 2010
List 5	SLC35G2	TMEM22	80723	UP	solute carrier family 35, member G2	Table S3, Hirsch 2010
List 5	TMEM59	-	9528	UP	transmembrane protein 59	Table S3, Hirsch 2010
List 5	TNFAIP1	-	7126	UP	tumor necrosis factor, alpha-induced protein 1 (endothelial)	Table S3, Hirsch 2010
List 5	TNFAIP8	-	25816	UP	tumor necrosis factor, alpha-induced protein 8	Table S3, Hirsch 2010
List 5	TNFRSF21	-	27242	UP	tumor necrosis factor receptor superfamily, member 21	Table S3, Hirsch 2010
List 5	TNFRSF6B	-	8771	UP	tumor necrosis factor receptor superfamily, member 6b, decoy	Table S3, Hirsch 2010
List 5	TNIP2	-	79155	UP	TNFAIP3 interacting protein 2	Table S3, Hirsch 2010
List 5	TRAF4	-	9618	UP	TNF receptor-associated factor 4	Table S3, Hirsch 2010
List 5	UAP1	-	6675	UP	UDP-N-acteylglucosamine pyrophosphorylase 1	Table S3, Hirsch 2010
List 5	UBA6	UBE1L2	55236	UP	ubiquitin-like modifier activating enzyme 6	Table S3, Hirsch 2010
List 5	UBXN4	UBXD2	23190	UP	UBX domain protein 4	Table S3, Hirsch 2010
List 5	UCKL1	-	54963	UP	uridine-cytidine kinase 1-like 1	Table S3, Hirsch 2010
List 5	UGCG	-	7357	UP	UDP-glucose ceramide glucosyltransferase	Table S3, Hirsch 2010
List 5	UPP1	-	7378	UP	uridine phosphorylase 1	Table S3, Hirsch 2010
List 5	VAMP4	-	8674	UP	vesicle-associated membrane protein 4	Table S3, Hirsch 2010
List 5	VEGFA	VEGF	7422	UP	vascular endothelial growth factor A	Table S3, Hirsch 2010
List 5	VRK2	-	7444	UP	vaccinia related kinase 2	Table S3, Hirsch 2010
List 5	WARS	-	7453	UP	tryptophanyl-tRNA synthetase	Table S3, Hirsch 2010
List 5	WIPI1	-	55062	UP	WD repeat domain, phosphoinositide interacting 1	Table S3, Hirsch 2010
List 5	YTHDC2	-	64848	UP	YTH domain containing 2	Table S3, Hirsch 2010
List 5	ZFAND1	-	79752	UP	zinc finger, AN1-type domain 1	Table S3, Hirsch 2010
List 5	ZMYM1	-	79830	UP	zinc finger, MYM-type 1	Table S3, Hirsch 2010
List 5	ZMYM6	-	9204	UP	zinc finger, MYM-type 6	Table S3, Hirsch 2010
List 5	ZNF140	-	7699	UP	zinc finger protein 140	Table S3, Hirsch 2010
List 5	ZNF200	-	7752	UP	zinc finger protein 200	Table S3, Hirsch 2010
List 5	ZNF45	-	7596	UP	zinc finger protein 45	Table S3, Hirsch 2010
List 5	ADI1	-	55256	DOWN	acireductone dioxygenase 1	Table S3, Hirsch 2010
List 5	AIM1	-	202	DOWN	absent in melanoma 1	Table S3, Hirsch 2010
List 5	ALCAM	-	214	DOWN	activated leukocyte cell adhesion molecule	Table S3, Hirsch 2010
List 5	KANK2	ANKRD25	25959	DOWN	KN motif and ankyrin repeat domains 2	Table S3, Hirsch 2010
List 5	ARHGDIB	-	397	DOWN	Rho GDP dissociation inhibitor (GDI) beta	Table S3, Hirsch 2010
List 5	ARHGEF17	-	9828	DOWN	Rho guanine nucleotide exchange factor (GEF) 17	Table S3, Hirsch 2010
List 5	ARPC2	-	10109	DOWN	actin related protein 2/3 complex, subunit 2, 34kDa	Table S3, Hirsch 2010
List 5	SRRT	ARS2	51593	DOWN	serrate RNA effector molecule homolog (Arabidopsis)	Table S3, Hirsch 2010
List 5	ASF1A	-	25842	DOWN	ASF1 anti-silencing function 1 homolog A (S. cerevisiae)	Table S3, Hirsch 2010
List 5	ATP10D	-	57205	DOWN	ATPase, class V, type 10D	Table S3, Hirsch 2010
List 5	ATP1B3	-	483	DOWN	ATPase, Na+/K+ transporting, beta 3 polypeptide	Table S3, Hirsch 2010
List 5	BAG1	-	573	DOWN	BCL2-associated athanogene	Table S3, Hirsch 2010
List 5	BCLAF1	-	9774	DOWN	BCL2-associated transcription factor 1	Table S3, Hirsch 2010
List 5	MPC1	BRP44L	51660	DOWN	mitochondrial pyruvate carrier 1	Table S3, Hirsch 2010
List 5	C10ORF116		10974	DOWN	chromosome 10 ORF 116	Table S3, Hirsch 2010
List 5	ANAPC15	C11ORF51	25906	DOWN	anaphase promoting complex subunit 15	Table S3, Hirsch 2010
List 5	AP5M1	C14ORF108	55745	DOWN	adaptor-related protein complex 5, mu 1 subunit	Table S3, Hirsch 2010
List 5	KIAA0930	C22ORF9	23313	DOWN	KIAA0930	Table S3, Hirsch 2010
List 5	CALD1	-	800	DOWN	caldesmon 1	Table S3, Hirsch 2010
List 5	CAV1	-	857	DOWN	caveolin 1, caveolae protein, 22kDa	Table S3, Hirsch 2010
List 5	CCND3		896	DOWN	cyclin D3	Table S3, Hirsch 2010
List 5	CENPF	-	1063	DOWN	centromere protein F, 350/400kDa	Table S3, Hirsch 2010
List 5	CHD9	-	80205	DOWN	chromodomain helicase DNA binding protein 9	Table S3, Hirsch 2010
List 5	COL4A6	-	1288	DOWN	collagen, type IV, alpha 6	Table S3, Hirsch 2010
List 5	COMMD8	-	54951	DOWN	COMM domain containing 8	Table S3, Hirsch 2010
List 5	COTL1	-	23406	DOWN	coactosin-like 1 (Dictyostelium)	Table S3, Hirsch 2010
List 5	CRIM1	-	51232	DOWN	cysteine rich transmembrane BMP regulator 1 (chordin-like)	Table S3, Hirsch 2010
List 5	MAMLD1	CXORF6	10046	DOWN	mastermind-like domain containing 1	Table S3, Hirsch 2010
List 5	DDX46	-	9879	DOWN	DEAD (Asp-Glu-Ala-Asp) box polypeptide 46	Table S3, Hirsch 2010
List 5	DENR	-	8562	DOWN	density-regulated protein	Table S3, Hirsch 2010
List 5	DKK1	-	22943	DOWN	dickkopf 1 homolog (Xenopus laevis)	Table S3, Hirsch 2010
List 5	DLG5	-	9231	DOWN	discs, large homolog 5 (Drosophila)	Table S3, Hirsch 2010
List 5	DMD	-	1756	DOWN	dystrophin	Table S3, Hirsch 2010
List 5	SPATS2L	DNAPTP6	26010	DOWN	spermatogenesis associated, serine-rich 2-like	Table S3, Hirsch 2010
List 5	DPM3	-	54344	DOWN	dolichyl-phosphate mannosyltransferase polypeptide 3	Table S3, Hirsch 2010
List 5	DPYSL2	-	1808	DOWN	dihydropyrimidinase-like 2	Table S3, Hirsch 2010
List 5	DST	-	667	DOWN	dystonin	Table S3, Hirsch 2010
List 5	DSTN	-	11034	DOWN	destrin (actin depolymerizing factor)	Table S3, Hirsch 2010
List 5	EPS8	-	2059	DOWN	epidermal growth factor receptor pathway substrate 8	Table S3, Hirsch 2010
List 5	FBLN1	-	2192	DOWN	fibulin 1	Table S3, Hirsch 2010
List 5	GALNT7	-	51809	DOWN	UDP-N-acetyl-alpha-D-galactosamine:polypeptide N-acetylgalactosaminyltransferase 7 (GalNAc-T7)	Table S3, Hirsch 2010
List 5	GAS2L1	-	10634	DOWN	growth arrest-specific 2 like 1	Table S3, Hirsch 2010
List 5	GBP1	-	2633	DOWN	guanylate binding protein 1, interferon-inducible	Table S3, Hirsch 2010
List 5	GCAT	-	23464	DOWN	glycine C-acetyltransferase	Table S3, Hirsch 2010
List 5	GPR125	-	166647	DOWN	G protein-coupled receptor 125	Table S3, Hirsch 2010
List 5	HARS	-	3035	DOWN	histidyl-tRNA synthetase	Table S3, Hirsch 2010
List 5	NCAPG	HCAP-G	64151	DOWN	non-SMC condensin I complex, subunit G	Table S3, Hirsch 2010
List 5	HEXIM1	-	10614	DOWN	hexamethylene bis-acetamide inducible 1	Table S3, Hirsch 2010
List 5	HMGN3	-	9324	DOWN	high mobility group nucleosomal binding domain 3	Table S3, Hirsch 2010
List 5	HTRA1	-	5654	DOWN	HtrA serine peptidase 1	Table S3, Hirsch 2010
List 5	IFIT5	-	24138	DOWN	interferon-induced protein with tetratricopeptide repeats 5	Table S3, Hirsch 2010
List 5	DCAF6	IQWD1	55827	DOWN	DDB1 and CUL4 associated factor 6	Table S3, Hirsch 2010
List 5	ISOC2	-	79763	DOWN	isochorismatase domain containing 2	Table S3, Hirsch 2010
List 5	KIAA0100	-	9703	DOWN	KIAA0100	Table S3, Hirsch 2010
List 5	KIF4A	-	24137	DOWN	kinesin family member 4A	Table S3, Hirsch 2010
List 5	LASP1	-	3927	DOWN	LIM and SH3 protein 1	Table S3, Hirsch 2010
List 5	MLLT11	-	10962	DOWN	myeloid/lymphoid or mixed-lineage leukemia (trithorax homolog, Drosophila); translocated to, 11	Table S3, Hirsch 2010
List 5	MRPL20	-	55052	DOWN	mitochondrial ribosomal protein L20	Table S3, Hirsch 2010
List 5	MYH10	-	4628	DOWN	myosin, heavy chain 10, non-muscle	Table S3, Hirsch 2010
List 5	NAV2	-	89797	DOWN	neuron navigator 2	Table S3, Hirsch 2010
List 5	NFIC	-	4782	DOWN	nuclear factor I/C (CCAAT-binding transcription factor)	Table S3, Hirsch 2010
List 5	NRP1	-	8829	DOWN	neuropilin 1	Table S3, Hirsch 2010
List 5	NQO1	-	1728	DOWN	NAD(P)H dehydrogenase, quinone 1	Table S3, Hirsch 2010
List 5	NR2F2		7026	DOWN	nuclear receptor subfamily 2, group F, member 2	Table S3, Hirsch 2010
List 5	PARN	-	5073	DOWN	poly(A)-specific ribonuclease	Table S3, Hirsch 2010
List 5	PCMT1	-	5110	DOWN	protein-L-isoaspartate (D-aspartate) O-methyltransferase	Table S3, Hirsch 2010
List 5	PDLIM4	-	8572	DOWN	PDZ and LIM domain 4	Table S3, Hirsch 2010
List 5	PLS3	-	5358	DOWN	plastin 3	Table S3, Hirsch 2010
List 5	PRKACB	-	5567	DOWN	protein kinase, cAMP-dependent, catalytic, beta	Table S3, Hirsch 2010
List 5	PTDSS1	-	9791	DOWN	phosphatidylserine synthase 1	Table S3, Hirsch 2010
List 5	PTMS	-	5763	DOWN	parathymosin	Table S3, Hirsch 2010
List 5	PTPLB	-	201562	DOWN	protein tyrosine phosphatase-like (proline instead of catalytic arginine), member b	Table S3, Hirsch 2010
List 5	PTPRK	-	5796	DOWN	protein tyrosine phosphatase, receptor type, K	Table S3, Hirsch 2010
List 5	PTRF	-	284119	DOWN	polymerase I and transcript release factor	Table S3, Hirsch 2010
List 5	RACGAP1	-	29127	DOWN	Rac GTPase activating protein 1	Table S3, Hirsch 2010
List 5	ZMIZ1	RAI17	57178	DOWN	zinc finger, MIZ-type containing 1	Table S3, Hirsch 2010
List 5	RAMP1	-	10267	DOWN	receptor (G protein-coupled) activity modifying protein 1	Table S3, Hirsch 2010
List 5	RAP2A	-	5911	DOWN	RAP2A, member of RAS oncogene family	Table S3, Hirsch 2010
List 5	RGS20	-	8601	DOWN	regulator of G-protein signaling 20	Table S3, Hirsch 2010
List 5	DROSHA	RNASEN	29102	DOWN	drosha, ribonuclease type III	Table S3, Hirsch 2010
List 5	RUSC1	-	23623	DOWN	RUN and SH3 domain containing 1	Table S3, Hirsch 2010
List 5	S100A4	-	6275	DOWN	S100 calcium binding protein A4	Table S3, Hirsch 2010
List 5	SCHIP1	-	29970	DOWN	schwannomin interacting protein 1	Table S3, Hirsch 2010
List 5	SFRP1	-	6422	DOWN	secreted frizzled-related protein 1	Table S3, Hirsch 2010
List 5	SRSF2	SFRS2	6427	DOWN	serine/arginine-rich splicing factor 2	Table S3, Hirsch 2010
List 5	SRSF6	SFRS6	6431	DOWN	serine/arginine-rich splicing factor 6	Table S3, Hirsch 2010
List 5	SLCO2A1	-	6578	DOWN	solute carrier organic anion transporter family, member 2A1	Table S3, Hirsch 2010
List 5	SPARC	-	6678	DOWN	secreted protein, acidic, cysteine-rich (osteonectin)	Table S3, Hirsch 2010
List 5	SPRY2	-	10253	DOWN	sprouty homolog 2 (Drosophila)	Table S3, Hirsch 2010
List 5	STARD7	-	56910	DOWN	StAR-related lipid transfer (START) domain containing 7	Table S3, Hirsch 2010
List 5	SYNCRIP	-	10492	DOWN	synaptotagmin binding, cytoplasmic RNA interacting protein	Table S3, Hirsch 2010
List 5	TCEAL1	-	9338	DOWN	transcription elongation factor A (SII)-like 1	Table S3, Hirsch 2010
List 5	TCF4	-	6925	DOWN	transcription factor 4	Table S3, Hirsch 2010
List 5	TGFB2	-	7042	DOWN	transforming growth factor, beta 2	Table S3, Hirsch 2010
List 5	THBS1	-	7057	DOWN	thrombospondin 1	Table S3, Hirsch 2010
List 5	TNS3	-	64759	DOWN	tensin 3	Table S3, Hirsch 2010
List 5	TOB1	-	10140	DOWN	transducer of ERBB2, 1	Table S3, Hirsch 2010
List 5	TPM2	-	7169	DOWN	tropomyosin 2 (beta)	Table S3, Hirsch 2010
List 5	TSPAN14	-	81619	DOWN	tetraspanin 14	Table S3, Hirsch 2010
List 5	TTC3	-	7267	DOWN	tetratricopeptide repeat domain 3	Table S3, Hirsch 2010
List 5	UBP1	-	7342	DOWN	upstream binding protein 1 (LBP-1a)	Table S3, Hirsch 2010
List 5	UPF3B	-	65109	DOWN	UPF3 regulator of nonsense transcripts homolog B (yeast)	Table S3, Hirsch 2010
List 5	WDR73	-	84942	DOWN	WD repeat domain 73	Table S3, Hirsch 2010
List 5	ZWINT	-	11130	DOWN	ZW10 interactor, kinetochore protein	Table S3, Hirsch 2010

## Sheet: List 6
List name	Gene symbol	Synonym	GeneID	UP/DOWN	Gene description	Reference
List 6	RMRP	NME1	6023	UP	RNA component of mitochondrial RNA processing endoribonuclease	Figure 2, Rhodes 2004
List 6	NME1	-	4830	UP	NME/NM23 nucleoside diphosphate kinase 1	Figure 2, Rhodes 2004
List 6	TOP2A	-	7153	UP	topoisomerase (DNA) II alpha 170kDa	Figure 2, Rhodes 2004
List 6	MANF	ARMET	7873	UP	mesencephalic astrocyte-derived neurotrophic factor	Figure 2, Rhodes 2004
List 6	E2F5	-	1875	UP	E2F transcription factor 5, p130-binding	Figure 2, Rhodes 2004
List 6	ACLY	-	47	UP	ATP citrate lyase	Figure 2, Rhodes 2004
List 6	PAICS	-	10606	UP	phosphoribosylaminoimidazole carboxylase, phosphoribosylaminoimidazole succinocarboxamide synthetase	Figure 2, Rhodes 2004
List 6	PRDX4	-	10549	UP	peroxiredoxin 4	Figure 2, Rhodes 2004
List 6	IARS	-	3376	UP	isoleucyl-tRNA synthetase	Figure 2, Rhodes 2004
List 6	SND1	p100	27044	UP	staphylococcal nuclease and tudor domain containing 1	Figure 2, Rhodes 2004
List 6	ASCC2	p100	84164	UP	activating signal cointegrator 1 complex subunit 2	Figure 2, Rhodes 2004
List 6	CUX1	p100	1523	UP	cut-like homeobox 1	Figure 2, Rhodes 2004
List 6	OAS3	p100	4940	UP	2'-5'-oligoadenylate synthetase 3, 100kDa	Figure 2, Rhodes 2004
List 6	TPX2	p100	22974	UP	TPX2, microtubule-associated, homolog (Xenopus laevis)	Figure 2, Rhodes 2004
List 6	NFKB2	p100	4791	UP	nuclear factor of kappa light polypeptide gene enhancer in B-cells 2 (p49/p100)	Figure 2, Rhodes 2004
List 6	HNRNPA2B1	HNRPA2B1	3181	UP	heterogeneous nuclear ribonucleoprotein A2/B1	Figure 2, Rhodes 2004
List 6	SOX4	-	6659	UP	SRY (sex determining region Y)-box 4	Figure 2, Rhodes 2004
List 6	COPB2	-	9276	UP	coatomer protein complex, subunit beta 2 (beta prime)	Figure 2, Rhodes 2004
List 6	SMARCA4	-	6597	UP	SWI/SNF related, matrix associated, actin dependent regulator of chromatin, subfamily a, member 4	Figure 2, Rhodes 2004
List 6	SSBP1	-	6742	UP	single-stranded DNA binding protein 1, mitochondrial	Figure 2, Rhodes 2004
List 6	TSTA3	-	7264	UP	tissue specific transplantation antigen P35B	Figure 2, Rhodes 2004
List 6	SSR1	-	6745	UP	signal sequence receptor, alpha	Figure 2, Rhodes 2004
List 6	CKS2	-	1164	UP	CDC28 protein kinase regulatory subunit 2	Figure 2, Rhodes 2004
List 6	PLK1	PLK	5347	UP	polo-like kinase 1	Figure 2, Rhodes 2004
List 6	ILF2	-	3608	UP	interleukin enhancer binding factor 2	Figure 2, Rhodes 2004
List 6	SNRPE	-	6635	UP	small nuclear ribonucleoprotein polypeptide E	Figure 2, Rhodes 2004
List 6	KPNA2	-	3838	UP	karyopherin alpha 2 (RAG cohort 1, importin alpha 1)	Figure 2, Rhodes 2004
List 6	NONO	-	4841	UP	non-POU domain containing, octamer-binding	Figure 2, Rhodes 2004
List 6	HSPD1	-	3329	UP	heat shock 60kDa protein 1 (chaperonin)	Figure 2, Rhodes 2004
List 6	TUBB	OK/SW-cl.56	203068	UP	tubulin, beta class I	Figure 2, Rhodes 2004
List 6	CANX	-	821	UP	calnexin	Figure 2, Rhodes 2004
List 6	CCT5	-	22948	UP	chaperonin containing TCP1, subunit 5 (epsilon)	Figure 2, Rhodes 2004
List 6	OGT	-	8473	UP	O-linked N-acetylglucosamine (GlcNAc) transferase	Figure 2, Rhodes 2004
List 6	HSPE1	-	3336	UP	heat shock 10kDa protein 1 (chaperonin 10)	Figure 2, Rhodes 2004
List 6	TRAF4	-	9618	UP	TNF receptor-associated factor 4	Figure 2, Rhodes 2004
List 6	MTHFD2	-	10797	UP	methylenetetrahydrofolate dehydrogenase (NADP+ dependent) 2, methenyltetrahydrofolate cyclohydrolase	Figure 2, Rhodes 2004
List 6	KDELR2	-	11014	UP	KDEL (Lys-Asp-Glu-Leu) endoplasmic reticulum protein retention receptor 2	Figure 2, Rhodes 2004
List 6	SDHC	-	6391	UP	succinate dehydrogenase complex, subunit C, integral membrane protein, 15kDa	Figure 2, Rhodes 2004
List 6	UBE2S	E2-EPF	27338	UP	ubiquitin-conjugating enzyme E2S	Figure 2, Rhodes 2004
List 6	SNRPF	-	6636	UP	small nuclear ribonucleoprotein polypeptide F	Figure 2, Rhodes 2004
List 6	G3BP1	G3BP	10146	UP	GTPase activating protein (SH3 domain) binding protein 1	Figure 2, Rhodes 2004
List 6	AHCY	-	191	UP	adenosylhomocysteinase	Figure 2, Rhodes 2004
List 6	TARS	-	6897	UP	threonyl-tRNA synthetase	Figure 2, Rhodes 2004
List 6	PAFAH1B3	-	5050	UP	platelet-activating factor acetylhydrolase 1b, catalytic subunit 3 (29kDa)	Figure 2, Rhodes 2004
List 6	PTMA	-	5757	UP	prothymosin, alpha	Figure 2, Rhodes 2004
List 6	PTMAP4	PTMA	5761	UP	prothymosin, alpha pseudogene 4 (gene sequence 112)	Figure 2, Rhodes 2004
List 6	RBM4	-	5936	UP	RNA binding motif protein 4	Figure 2, Rhodes 2004
List 6	PSME4	-	23198	UP	proteasome (prosome, macropain) activator subunit 4	Figure 2, Rhodes 2004
List 6	HSP90B1	TRA1	7184	UP	heat shock protein 90kDa beta (Grp94), member 1	Figure 2, Rhodes 2004
List 6	PLSCR4	TRA1	57088	UP	phospholipid scramblase 4	Figure 2, Rhodes 2004
List 6	CRIP2	-	1397	UP	cysteine-rich protein 2	Figure 2, Rhodes 2004
List 6	FOLH1	PSMA1b	2346	UP	folate hydrolase (prostate-specific membrane antigen) 1	Figure 2, Rhodes 2004
List 6	CDKN3	-	1033	UP	cyclin-dependent kinase inhibitor 3	Figure 2, Rhodes 2004
List 6	CDK1	CDC2	983	UP	cyclin-dependent kinase 1	Figure 2, Rhodes 2004
List 6	POLD1	CDC2	5424	UP	polymerase (DNA directed), delta 1, catalytic subunit	Figure 2, Rhodes 2004
List 6	MRPL3	-	11222	UP	mitochondrial ribosomal protein L3	Figure 2, Rhodes 2004
List 6	RFC4	-	5984	UP	replication factor C (activator 1) 4, 37kDa	Figure 2, Rhodes 2004
List 6	PSMC4	-	5704	UP	proteasome (prosome, macropain) 26S subunit, ATPase, 4	Figure 2, Rhodes 2004
List 6	DVL3	-	1857	UP	dishevelled, dsh homolog 3 (Drosophila)	Figure 2, Rhodes 2004
List 6	NUP205	c7orf14	23165	UP	nucleoporin 205kDa	Figure 2, Rhodes 2004
List 6	MCM3	-	4172	UP	minichromosome maintenance complex component 3	Figure 2, Rhodes 2004
List 6	CEL	FAP	1056	UP	carboxyl ester lipase (bile salt-stimulated lipase)	Figure 2, Rhodes 2004
List 6	GLMN	FAP	11146	UP	glomulin, FKBP associated protein	Figure 2, Rhodes 2004
List 6	FAP	-	2191	UP	fibroblast activation protein, alpha	Figure 2, Rhodes 2004
List 6	IL10	TGIF	3586	UP	interleukin 10	Figure 2, Rhodes 2004
List 6	TGIF1	TGIF	7050	UP	TGFB-induced factor homeobox 1	Figure 2, Rhodes 2004
List 6	EIF4A3	KIAA0111	9775	UP	eukaryotic translation initiation factor 4A3	Figure 2, Rhodes 2004
List 6	LDHA	-	3939	UP	lactate dehydrogenase A	Figure 2, Rhodes 2004
List 6	IFNGR2	-	3460	UP	interferon gamma receptor 2 (interferon gamma transducer 1)	Figure 2, Rhodes 2004
List 6	KIAA0101	-	9768	UP	KIAA0101	Figure 2, Rhodes 2004
List 6	MMP9	-	4318	UP	matrix metallopeptidase 9 (gelatinase B, 92kDa gelatinase, 92kDa type IV collagenase)	Figure 2, Rhodes 2004
List 6	HDAC1	-	3065	UP	histone deacetylase 1	Figure 2, Rhodes 2004
List 6	CBX3	-	11335	UP	chromobox homolog 3	Figure 2, Rhodes 2004
List 6	CCT4	-	10575	UP	chaperonin containing TCP1, subunit 4 (delta)	Figure 2, Rhodes 2004
List 6	COL1A2	-	1278	UP	collagen, type I, alpha 2	Figure 2, Rhodes 2004
List 6	MRPS34	MRPS12	65993	UP	mitochondrial ribosomal protein S34	Figure 2, Rhodes 2004
List 6	MRPS12	-	6183	UP	mitochondrial ribosomal protein S12	Figure 2, Rhodes 2004
List 6	NCBP2	-	22916	UP	nuclear cap binding protein subunit 2, 20kDa	Figure 2, Rhodes 2004
List 6	PPP2R5C	-	5527	UP	protein phosphatase 2, regulatory subunit B', gamma	Figure 2, Rhodes 2004
List 6	TPX2	C20orf1	22974	UP	TPX2, microtubule-associated, homolog (Xenopus laevis)	Figure 2, Rhodes 2004

## Sheet: List 7
List name	Gene symbol	Synonym	GeneID	UP/DOWN	Gene description	Reference
List 7	ABL1	-	25	N/A	This study
List 7	ABL2	-	27	N/A	This study
List 7	ACTB	-	60	N/A	This study
List 7	ACVR2A	-	92	N/A	This study
List 7	ADD3	-	120	N/A	This study
List 7	JAG1	-	182	N/A	This study
List 7	AKT2	-	208	N/A	This study
List 7	ALDH2	-	217	N/A	This study
List 7	ALK	-	238	N/A	This study
List 7	ALOX12	-	239	N/A	This study
List 7	ALOX5	-	240	N/A	This study
List 7	ALOX5AP	-	241	N/A	This study
List 7	ALOX15	-	246	N/A	This study
List 7	APAF1	-	317	N/A	This study
List 7	APC	-	324	N/A	This study
List 7	BIRC3	-	330	N/A	This study
List 7	AR	-	367	N/A	This study
List 7	RHOA	-	387	N/A	This study
List 7	RHOB	-	388	N/A	This study
List 7	RHOC	-	389	N/A	This study
List 7	RHOH	-	399	N/A	This study
List 7	ARNT	-	405	N/A	This study
List 7	ASCL1	-	429	N/A	This study
List 7	ATF1	-	466	N/A	This study
List 7	ATIC	-	471	N/A	This study
List 7	ATM	-	472	N/A	This study
List 7	BAD	-	572	N/A	This study
List 7	BARD1	-	580	N/A	This study
List 7	CCND1	-	595	N/A	This study
List 7	BCL2	-	596	N/A	This study
List 7	BCL6	-	604	N/A	This study
List 7	BCL9	-	607	N/A	This study
List 7	BCR	-	613	N/A	This study
List 7	BLM	-	641	N/A	This study
List 7	BNIP3	-	664	N/A	This study
List 7	BOK	-	666	N/A	This study
List 7	BRCA1	-	672	N/A	This study
List 7	BRAF	-	673	N/A	This study
List 7	ZFP36L1	-	677	N/A	This study
List 7	KLF5	-	688	N/A	This study
List 7	BTK	-	695	N/A	This study
List 7	BUB1B	-	701	N/A	This study
List 7	PTTG1IP	-	754	N/A	This study
List 7	CARS	-	833	N/A	This study
List 7	CASP1	-	834	N/A	This study
List 7	CASP9	-	842	N/A	This study
List 7	RUNX2	-	860	N/A	This study
List 7	RUNX1	-	861	N/A	This study
List 7	RUNX1T1	-	862	N/A	This study
List 7	CBFA2T3	-	863	N/A	This study
List 7	CBFB	-	865	N/A	This study
List 7	CBL	-	867	N/A	This study
List 7	CBLB	-	868	N/A	This study
List 7	CD53	-	963	N/A	This study
List 7	CD97	-	976	N/A	This study
List 7	CDC6	-	990	N/A	This study
List 7	CDC25A	-	993	N/A	This study
List 7	CDH1	-	999	N/A	This study
List 7	CDK4	-	1019	N/A	This study
List 7	CDKN1A	-	1026	N/A	This study
List 7	CDKN1B	-	1027	N/A	This study
List 7	CDKN2A	-	1029	N/A	This study
List 7	CDX2	-	1045	N/A	This study
List 7	CEBPA	-	1050	N/A	This study
List 7	CENPF	-	1063	N/A	This study
List 7	CHKA	-	1119	N/A	This study
List 7	CLTC	-	1213	N/A	This study
List 7	COL1A1	-	1277	N/A	This study
List 7	COL1A2	-	1278	N/A	This study
List 7	KLF6	-	1316	N/A	This study
List 7	COX6C	-	1345	N/A	This study
List 7	CLDN4	-	1364	N/A	This study
List 7	ATF2	-	1386	N/A	This study
List 7	CREBBP	-	1387	N/A	This study
List 7	CSF1R	-	1436	N/A	This study
List 7	NKX2-5	-	1482	N/A	This study
List 7	CTGF	-	1490	N/A	This study
List 7	CTNNB1	-	1499	N/A	This study
List 7	CTSB	-	1508	N/A	This study
List 7	CTSH	-	1512	N/A	This study
List 7	DDB2	-	1643	N/A	This study
List 7	DDIT3	-	1649	N/A	This study
List 7	DDX10	-	1662	N/A	This study
List 7	NQO1	-	1728	N/A	This study
List 7	DKC1	-	1736	N/A	This study
List 7	DMBT1	-	1755	N/A	This study
List 7	DNMT1	-	1786	N/A	This study
List 7	E2F3	-	1871	N/A	This study
List 7	E2F6	-	1876	N/A	This study
List 7	EIF4A2	-	1974	N/A	This study
List 7	EP300	-	2033	N/A	This study
List 7	EPHA7	-	2045	N/A	This study
List 7	EPS15	-	2060	N/A	This study
List 7	ERBB2	-	2064	N/A	This study
List 7	ERCC1	-	2067	N/A	This study
List 7	ERCC2	-	2068	N/A	This study
List 7	ERCC3	-	2071	N/A	This study
List 7	ERCC4	-	2072	N/A	This study
List 7	ERCC5	-	2073	N/A	This study
List 7	ERCC6	-	2074	N/A	This study
List 7	ERG	-	2078	N/A	This study
List 7	ETV6	-	2120	N/A	This study
List 7	MECOM	-	2122	N/A	This study
List 7	EWSR1	-	2130	N/A	This study
List 7	EXT1	-	2131	N/A	This study
List 7	EXT2	-	2132	N/A	This study
List 7	FANCA	-	2175	N/A	This study
List 7	FANCC	-	2176	N/A	This study
List 7	FANCE	-	2178	N/A	This study
List 7	FANCF	-	2188	N/A	This study
List 7	FANCG	-	2189	N/A	This study
List 7	FCGR2B	-	2213	N/A	This study
List 7	FGA	-	2243	N/A	This study
List 7	FGFR1	-	2260	N/A	This study
List 7	FGFR3	-	2261	N/A	This study
List 7	FH	-	2271	N/A	This study
List 7	FHIT	-	2272	N/A	This study
List 7	FOXM1	-	2305	N/A	This study
List 7	FOXO3	-	2309	N/A	This study
List 7	FLT3	-	2322	N/A	This study
List 7	FUS	-	2521	N/A	This study
List 7	GATA1	-	2623	N/A	This study
List 7	GPC3	-	2719	N/A	This study
List 7	GLI1	-	2735	N/A	This study
List 7	GP1BB	-	2812	N/A	This study
List 7	CXCR3	-	2833	N/A	This study
List 7	GRB2	-	2885	N/A	This study
List 7	GRB10	-	2887	N/A	This study
List 7	GRN	-	2896	N/A	This study
List 7	MSH6	-	2956	N/A	This study
List 7	HFE	-	3077	N/A	This study
List 7	HIC1	-	3090	N/A	This study
List 7	HIP1	-	3092	N/A	This study
List 7	MNX1	-	3110	N/A	This study
List 7	HLF	-	3131	N/A	This study
List 7	HMGA1	-	3159	N/A	This study
List 7	HOXA9	-	3205	N/A	This study
List 7	HOXA11	-	3207	N/A	This study
List 7	HRAS	-	3265	N/A	This study
List 7	HSPD1	-	3329	N/A	This study
List 7	TNC	-	3371	N/A	This study
List 7	HYAL1	-	3373	N/A	This study
List 7	ID4	-	3400	N/A	This study
List 7	IGF2R	-	3482	N/A	This study
List 7	IGH@	-	3492	N/A	This study
List 7	IGH@	-	3492	N/A	This study
List 7	IGH@	-	3492	N/A	This study
List 7	IGH@	-	3492	N/A	This study
List 7	IGHA1	-	3493	N/A	This study
List 7	IGHA1	-	3493	N/A	This study
List 7	IGHA1	-	3493	N/A	This study
List 7	IGHA2	-	3494	N/A	This study
List 7	IGHA2	-	3494	N/A	This study
List 7	IGHA2	-	3494	N/A	This study
List 7	IGHD	-	3495	N/A	This study
List 7	IGHD	-	3495	N/A	This study
List 7	IGHD	-	3495	N/A	This study
List 7	IGHG1	-	3500	N/A	This study
List 7	IGHG1	-	3500	N/A	This study
List 7	IGHG1	-	3500	N/A	This study
List 7	IGHG1	-	3500	N/A	This study
List 7	IGHG2	-	3501	N/A	This study
List 7	IGHG2	-	3501	N/A	This study
List 7	IGHG3	-	3502	N/A	This study
List 7	IGHG3	-	3502	N/A	This study
List 7	IGHG3	-	3502	N/A	This study
List 7	IGHG4	-	3503	N/A	This study
List 7	IGHM	-	3507	N/A	This study
List 7	IGHM	-	3507	N/A	This study
List 7	IGHM	-	3507	N/A	This study
List 7	IGL@	-	3535	N/A	This study
List 7	IL3	-	3562	N/A	This study
List 7	IL3RA	-	3563	N/A	This study
List 7	IL6	-	3569	N/A	This study
List 7	IL8	-	3576	N/A	This study
List 7	IL8	-	3576	N/A	This study
List 7	IRF1	-	3659	N/A	This study
List 7	ITK	-	3702	N/A	This study
List 7	JAG2	-	3714	N/A	This study
List 7	JAK2	-	3717	N/A	This study
List 7	JAK3	-	3718	N/A	This study
List 7	JUN	-	3725	N/A	This study
List 7	JUNB	-	3726	N/A	This study
List 7	JUND	-	3727	N/A	This study
List 7	KCNH1	-	3756	N/A	This study
List 7	KIT	-	3815	N/A	This study
List 7	KRAS	-	3845	N/A	This study
List 7	AFF3	-	3899	N/A	This study
List 7	LASP1	-	3927	N/A	This study
List 7	LCK	-	3932	N/A	This study
List 7	LCP1	-	3936	N/A	This study
List 7	LHCGR	-	3973	N/A	This study
List 7	LMO2	-	4005	N/A	This study
List 7	LPP	-	4026	N/A	This study
List 7	LTA	-	4049	N/A	This study
List 7	LYL1	-	4066	N/A	This study
List 7	EPCAM	-	4072	N/A	This study
List 7	MAD2L1	-	4085	N/A	This study
List 7	SMAD2	-	4087	N/A	This study
List 7	SMAD4	-	4089	N/A	This study
List 7	MDM2	-	4193	N/A	This study
List 7	MEN1	-	4221	N/A	This study
List 7	MET	-	4233	N/A	This study
List 7	KITLG	-	4254	N/A	This study
List 7	MLF1	-	4291	N/A	This study
List 7	MLH1	-	4292	N/A	This study
List 7	MLL	-	4297	N/A	This study
List 7	MLLT1	-	4298	N/A	This study
List 7	AFF1	-	4299	N/A	This study
List 7	MLLT3	-	4300	N/A	This study
List 7	MLLT4	-	4301	N/A	This study
List 7	FOXO4	-	4303	N/A	This study
List 7	MME	-	4311	N/A	This study
List 7	MMP2	-	4313	N/A	This study
List 7	MMP9	-	4318	N/A	This study
List 7	MMP11	-	4320	N/A	This study
List 7	MN1	-	4330	N/A	This study
List 7	MRE11A	-	4361	N/A	This study
List 7	ABCC1	-	4363	N/A	This study
List 7	MSH2	-	4436	N/A	This study
List 7	MSH3	-	4437	N/A	This study
List 7	MSN	-	4478	N/A	This study
List 7	MST1R	-	4486	N/A	This study
List 7	MTCP1	-	4515	N/A	This study
List 7	MTHFR	-	4524	N/A	This study
List 7	MUC3A	-	4584	N/A	This study
List 7	MUC4	-	4585	N/A	This study
List 7	TRIM37	-	4591	N/A	This study
List 7	MUTYH	-	4595	N/A	This study
List 7	MXI1	-	4601	N/A	This study
List 7	MYC	-	4609	N/A	This study
List 7	MYCN	-	4613	N/A	This study
List 7	MYH9	-	4627	N/A	This study
List 7	MYH11	-	4629	N/A	This study
List 7	NBN	-	4683	N/A	This study
List 7	SEPT2	-	4735	N/A	This study
List 7	NF1	-	4763	N/A	This study
List 7	NF2	-	4771	N/A	This study
List 7	NFKB1	-	4790	N/A	This study
List 7	NFKB2	-	4791	N/A	This study
List 7	NKX2-2	-	4821	N/A	This study
List 7	NONO	-	4841	N/A	This study
List 7	NOTCH1	-	4851	N/A	This study
List 7	NOTCH2	-	4853	N/A	This study
List 7	NOTCH3	-	4854	N/A	This study
List 7	NPM1	-	4869	N/A	This study
List 7	NRAS	-	4893	N/A	This study
List 7	NTRK2	-	4915	N/A	This study
List 7	NTRK3	-	4916	N/A	This study
List 7	NUMA1	-	4926	N/A	This study
List 7	NUP98	-	4928	N/A	This study
List 7	P2RX7	-	5027	N/A	This study
List 7	PEBP1	-	5037	N/A	This study
List 7	PRDX1	-	5052	N/A	This study
List 7	PAK1	-	5058	N/A	This study
List 7	PAWR	-	5074	N/A	This study
List 7	PAX2	-	5076	N/A	This study
List 7	PAX3	-	5077	N/A	This study
List 7	PAX5	-	5079	N/A	This study
List 7	PAX9	-	5083	N/A	This study
List 7	PBX1	-	5087	N/A	This study
List 7	PDGFB	-	5155	N/A	This study
List 7	PDGFRB	-	5159	N/A	This study
List 7	ENPP2	-	5168	N/A	This study
List 7	ABCB1	-	5243	N/A	This study
List 7	SERPINB5	-	5268	N/A	This study
List 7	PIM1	-	5292	N/A	This study
List 7	PKD1	-	5310	N/A	This study
List 7	PLAG1	-	5324	N/A	This study
List 7	PLAGL1	-	5325	N/A	This study
List 7	PLAGL2	-	5326	N/A	This study
List 7	PLCB2	-	5330	N/A	This study
List 7	PLK1	-	5347	N/A	This study
List 7	PML	-	5371	N/A	This study
List 7	PMS1	-	5378	N/A	This study
List 7	2005-09-01	-	5413	N/A	This study
List 7	POLH	-	5429	N/A	This study
List 7	POU2AF1	-	5450	N/A	This study
List 7	POU4F1	-	5457	N/A	This study
List 7	PRCC	-	5546	N/A	This study
List 7	PRKAB1	-	5564	N/A	This study
List 7	PRKAR1A	-	5573	N/A	This study
List 7	PRKCD	-	5580	N/A	This study
List 7	MAPK4	-	5596	N/A	This study
List 7	MAPK8	-	5599	N/A	This study
List 7	MAPK9	-	5601	N/A	This study
List 7	MAPK10	-	5602	N/A	This study
List 7	PRLR	-	5618	N/A	This study
List 7	KLK10	-	5655	N/A	This study
List 7	PSAP	-	5660	N/A	This study
List 7	PTCH1	-	5727	N/A	This study
List 7	PTEN	-	5728	N/A	This study
List 7	PTEN	-	5728	N/A	This study
List 7	PTGS2	-	5743	N/A	This study
List 7	PTHLH	-	5744	N/A	This study
List 7	PTPN11	-	5781	N/A	This study
List 7	PTPRG	-	5793	N/A	This study
List 7	RAC3	-	5881	N/A	This study
List 7	RAF1	-	5894	N/A	This study
List 7	RANBP2	-	5903	N/A	This study
List 7	RAP1A	-	5906	N/A	This study
List 7	RAP1B	-	5908	N/A	This study
List 7	RAP1GDS1	-	5910	N/A	This study
List 7	RAP2A	-	5911	N/A	This study
List 7	RAP2A	-	5911	N/A	This study
List 7	RAP2B	-	5912	N/A	This study
List 7	RAP2B	-	5912	N/A	This study
List 7	RARA	-	5914	N/A	This study
List 7	RARRES1	-	5918	N/A	This study
List 7	RASGRF1	-	5923	N/A	This study
List 7	RB1	-	5925	N/A	This study
List 7	KDM5A	-	5927	N/A	This study
List 7	RBL2	-	5934	N/A	This study
List 7	REL	-	5966	N/A	This study
List 7	RELA	-	5970	N/A	This study
List 7	RELB	-	5971	N/A	This study
List 7	RET	-	5979	N/A	This study
List 7	RPS6KA1	-	6195	N/A	This study
List 7	S100A13	-	6284	N/A	This study
List 7	S100B	-	6285	N/A	This study
List 7	SDC1	-	6382	N/A	This study
List 7	SDHB	-	6390	N/A	This study
List 7	SDHC	-	6391	N/A	This study
List 7	SDHD	-	6392	N/A	This study
List 7	SEL1L	-	6400	N/A	This study
List 7	SEMA3F	-	6405	N/A	This study
List 7	SET	-	6418	N/A	This study
List 7	SFPQ	-	6421	N/A	This study
List 7	SH3GL1	-	6455	N/A	This study
List 7	SHH	-	6469	N/A	This study
List 7	SIX1	-	6495	N/A	This study
List 7	SNAI2	-	6591	N/A	This study
List 7	SMARCB1	-	6598	N/A	This study
List 7	SNCG	-	6623	N/A	This study
List 7	SPI1	-	6688	N/A	This study
List 7	SSX2	-	6757	N/A	This study
List 7	SS18	-	6760	N/A	This study
List 7	STAT3	-	6774	N/A	This study
List 7	STK4	-	6789	N/A	This study
List 7	STK11	-	6794	N/A	This study
List 7	SYK	-	6850	N/A	This study
List 7	TAL1	-	6886	N/A	This study
List 7	TBX2	-	6909	N/A	This study
List 7	TCF3	-	6929	N/A	This study
List 7	TCF12	-	6938	N/A	This study
List 7	TRA@	-	6955	N/A	This study
List 7	TRA@	-	6955	N/A	This study
List 7	TRA@	-	6955	N/A	This study
List 7	TRA@	-	6955	N/A	This study
List 7	TRA@	-	6955	N/A	This study
List 7	TRD@	-	6964	N/A	This study
List 7	TRGC2	-	6967	N/A	This study
List 7	TRGV9	-	6983	N/A	This study
List 7	TCTA	-	6988	N/A	This study
List 7	TFE3	-	7030	N/A	This study
List 7	TFF1	-	7031	N/A	This study
List 7	TFF2	-	7032	N/A	This study
List 7	TFF3	-	7033	N/A	This study
List 7	TFRC	-	7037	N/A	This study
List 7	THBS1	-	7057	N/A	This study
List 7	THBS2	-	7058	N/A	This study
List 7	TNF	-	7124	N/A	This study
List 7	TOP1	-	7150	N/A	This study
List 7	TP53	-	7157	N/A	This study
List 7	TPM3	-	7170	N/A	This study
List 7	TPM4	-	7171	N/A	This study
List 7	TPR	-	7175	N/A	This study
List 7	TRAF3	-	7187	N/A	This study
List 7	TSC1	-	7248	N/A	This study
List 7	TSC2	-	7249	N/A	This study
List 7	VAV1	-	7409	N/A	This study
List 7	VHL	-	7428	N/A	This study
List 7	VRK1	-	7443	N/A	This study
List 7	WRN	-	7486	N/A	This study
List 7	WT1	-	7490	N/A	This study
List 7	XPA	-	7507	N/A	This study
List 7	XPC	-	7508	N/A	This study
List 7	XRCC3	-	7517	N/A	This study
List 7	ZBTB16	-	7704	N/A	This study
List 7	ZNF146	-	7705	N/A	This study
List 7	ZNF217	-	7764	N/A	This study
List 7	PRDM2	-	7799	N/A	This study
List 7	DEK	-	7913	N/A	This study
List 7	TFEB	-	7942	N/A	This study
List 7	KAT6A	-	7994	N/A	This study
List 7	NR4A3	-	8013	N/A	This study
List 7	NUP214	-	8021	N/A	This study
List 7	CCDC6	-	8030	N/A	This study
List 7	HMGA2	-	8091	N/A	This study
List 7	TCL1A	-	8115	N/A	This study
List 7	TAF15	-	8148	N/A	This study
List 7	ELL	-	8178	N/A	This study
List 7	ELL	-	8178	N/A	This study
List 7	NCOA3	-	8202	N/A	This study
List 7	CLTCL1	-	8218	N/A	This study
List 7	PICALM	-	8301	N/A	This study
List 7	PPM1D	-	8493	N/A	This study
List 7	ENC1	-	8507	N/A	This study
List 7	ENC1	-	8507	N/A	This study
List 7	GAS7	-	8522	N/A	This study
List 7	RNASET2	-	8635	N/A	This study
List 7	PTCH2	-	8643	N/A	This study
List 7	AKR1C3	-	8644	N/A	This study
List 7	SOCS1	-	8651	N/A	This study
List 7	EIF3C	-	8663	N/A	This study
List 7	HYAL2	-	8692	N/A	This study
List 7	TNFSF10	-	8743	N/A	This study
List 7	ADAM23	-	8745	N/A	This study
List 7	TNFRSF6B	-	8771	N/A	This study
List 7	TRIM24	-	8805	N/A	This study
List 7	GMPS	-	8833	N/A	This study
List 7	SOCS2	-	8835	N/A	This study
List 7	WISP3	-	8838	N/A	This study
List 7	WISP2	-	8839	N/A	This study
List 7	HDAC3	-	8841	N/A	This study
List 7	LDB1	-	8861	N/A	This study
List 7	USP6	-	9098	N/A	This study
List 7	FCGR2C	-	9103	N/A	This study
List 7	MTA1	-	9112	N/A	This study
List 7	AIFM1	-	9131	N/A	This study
List 7	EBAG9	-	9166	N/A	This study
List 7	ARHGEF2	-	9181	N/A	This study
List 7	LGI1	-	9211	N/A	This study
List 7	PTTG1	-	9232	N/A	This study
List 7	GCNT3	-	9245	N/A	This study
List 7	TRIP11	-	9321	N/A	This study
List 7	RECQL5	-	9400	N/A	This study
List 7	RECQL4	-	9401	N/A	This study
List 7	BAG3	-	9531	N/A	This study
List 7	AKAP12	-	9590	N/A	This study
List 7	RNF7	-	9616	N/A	This study
List 7	TRAF4	-	9618	N/A	This study
List 7	TCL1B	-	9623	N/A	This study
List 7	PDE4DIP	-	9659	N/A	This study
List 7	ARMCX2	-	9823	N/A	This study
List 7	KIF14	-	9928	N/A	This study
List 7	MVP	-	9961	N/A	This study
List 7	AKT3	-	10000	N/A	This study
List 7	PDCD6	-	10016	N/A	This study
List 7	TSPAN1	-	10103	N/A	This study
List 7	AKAP9	-	10142	N/A	This study
List 7	RBM5	-	10181	N/A	This study
List 7	LHFP	-	10186	N/A	This study
List 7	OLIG2	-	10215	N/A	This study
List 7	GPHN	-	10243	N/A	This study
List 7	IKZF1	-	10320	N/A	This study
List 7	TFG	-	10342	N/A	This study
List 7	GNB2L1	-	10399	N/A	This study
List 7	KAT5	-	10524	N/A	This study
List 7	ST6GALNAC2	-	10610	N/A	This study
List 7	YME1L1	-	10730	N/A	This study
List 7	HSPH1	-	10808	N/A	This study
List 7	PPP1R13L	-	10848	N/A	This study
List 7	MALT1	-	10892	N/A	This study
List 7	STARD3	-	10948	N/A	This study
List 7	MLLT11	-	10962	N/A	This study
List 7	KLK11	-	11012	N/A	This study
List 7	WWP1	-	11059	N/A	This study
List 7	PTPN21	-	11099	N/A	This study
List 7	FGFR1OP	-	11116	N/A	This study
List 7	GLMN	-	11146	N/A	This study
List 7	PSIP1	-	11168	N/A	This study
List 7	RASSF1	-	11186	N/A	This study
List 7	PTENP1	-	11191	N/A	This study
List 7	CHEK2	-	11200	N/A	This study
List 7	RNF139	-	11236	N/A	This study
List 7	POU6F2	-	11281	N/A	This study
List 7	CASC3	-	22794	N/A	This study
List 7	IKZF2	-	22807	N/A	This study
List 7	CARD8	-	22900	N/A	This study
List 7	KLRK1	-	22914	N/A	This study
List 7	MAPRE1	-	22919	N/A	This study
List 7	DKK1	-	22943	N/A	This study
List 7	FNBP1	-	23048	N/A	This study
List 7	KDM4C	-	23081	N/A	This study
List 7	ERC1	-	23085	N/A	This study
List 7	ARHGAP26	-	23092	N/A	This study
List 7	2006-09-01	-	23157	N/A	This study
List 7	PLCB1	-	23236	N/A	This study
List 7	EXOC7	-	23265	N/A	This study
List 7	LPHN2	-	23266	N/A	This study
List 7	ARHGEF12	-	23365	N/A	This study
List 7	CRTC1	-	23373	N/A	This study
List 7	BRD4	-	23476	N/A	This study
List 7	KAT6B	-	23522	N/A	This study
List 7	CBLC	-	23624	N/A	This study
List 7	RCHY1	-	25898	N/A	This study
List 7	SS18L1	-	26039	N/A	This study
List 7	CHIC2	-	26511	N/A	This study
List 7	INTS6	-	26512	N/A	This study
List 7	AATF	-	26574	N/A	This study
List 7	BBC3	-	27113	N/A	This study
List 7	AFF4	-	27125	N/A	This study
List 7	PDCD4	-	27250	N/A	This study
List 7	IGHV4-31	-	28396	N/A	This study
List 7	IGHV4-31	-	28396	N/A	This study
List 7	IGHV4-31	-	28396	N/A	This study
List 7	IGHV4-31	-	28396	N/A	This study
List 7	IGHV3-48	-	28424	N/A	This study
List 7	TRDV2	-	28517	N/A	This study
List 7	TRDV2	-	28517	N/A	This study
List 7	TRBV19	-	28568	N/A	This study
List 7	TRBV7-2	-	28596	N/A	This study
List 7	TRBV5-4	-	28611	N/A	This study
List 7	TRBV3-1	-	28619	N/A	This study
List 7	TRBC1	-	28639	N/A	This study
List 7	TRAV20	-	28663	N/A	This study
List 7	TRAV20	-	28663	N/A	This study
List 7	TRAJ17	-	28738	N/A	This study
List 7	TRAJ17	-	28738	N/A	This study
List 7	TRAC	-	28755	N/A	This study
List 7	TRAC	-	28755	N/A	This study
List 7	TRAC	-	28755	N/A	This study
List 7	TFPT	-	29844	N/A	This study
List 7	TLX3	-	30012	N/A	This study
List 7	IGK@	-	50802	N/A	This study
List 7	NIN	-	51199	N/A	This study
List 7	ARMCX1	-	51309	N/A	This study
List 7	PRRX2	-	51450	N/A	This study
List 7	NCKIPSD	-	51517	N/A	This study
List 7	ARMCX3	-	51566	N/A	This study
List 7	WWOX	-	51741	N/A	This study
List 7	RTEL1	-	51750	N/A	This study
List 7	BCL11A	-	53335	N/A	This study
List 7	SPA17	-	53340	N/A	This study
List 7	EGLN1	-	54583	N/A	This study
List 7	XAF1	-	54739	N/A	This study
List 7	BCAS3	-	54828	N/A	This study
List 7	WHSC1L1	-	54904	N/A	This study
List 7	DRAM1	-	55332	N/A	This study
List 7	DDX43	-	55510	N/A	This study
List 7	BCAS4	-	55653	N/A	This study
List 7	CHFR	-	55743	N/A	This study
List 7	C11orf30	-	56946	N/A	This study
List 7	CXCR7	-	57007	N/A	This study
List 7	CASC5	-	57082	N/A	This study
List 7	RTN4	-	57142	N/A	This study
List 7	NDRG2	-	57447	N/A	This study
List 7	MKL1	-	57591	N/A	This study
List 7	EP400	-	57634	N/A	This study
List 7	EP400	-	57634	N/A	This study
List 7	MARK4	-	57787	N/A	This study
List 7	MUC3B	-	57876	N/A	This study
List 7	WFDC1	-	58189	N/A	This study
List 7	SAV1	-	60485	N/A	This study
List 7	ELAC2	-	60528	N/A	This study
List 7	SMAP1	-	60682	N/A	This study
List 7	TNN	-	63923	N/A	This study
List 7	PRDM16	-	63976	N/A	This study
List 7	NSD1	-	64324	N/A	This study
List 7	TMPRSS3	-	64699	N/A	This study
List 7	CREB3L2	-	64764	N/A	This study
List 7	RBM15	-	64783	N/A	This study
List 7	BCL11B	-	64919	N/A	This study
List 7	ASPSCR1	-	79058	N/A	This study
List 7	CDC73	-	79577	N/A	This study
List 7	NEIL1	-	79661	N/A	This study
List 7	HSPBAP1	-	79663	N/A	This study
List 7	VTCN1	-	79679	N/A	This study
List 7	BAALC	-	79870	N/A	This study
List 7	RHNO1	-	83695	N/A	This study
List 7	GLYR1	-	84656	N/A	This study
List 7	STARD13	-	90627	N/A	This study
List 7	MUC16	-	94025	N/A	This study
List 7	AGAP2	-	116986	N/A	This study
List 7	ZCWPW2	-	152098	N/A	This study
List 7	ZNF384	-	171017	N/A	This study
List 7	FLCN	-	201163	N/A	This study
List 7	FRYL	-	285527	N/A	This study
List 7	TARP	-	445347	N/A	This study
List 7	RAP1BL	-	643752	N/A	This study
List 7	EIF3CL	-	728689	N/A	This study

## Sheet: Original lists
List name	UniGene	Gene symbol	UP/DOWN	Reference		List name	Gene name	UP/DOWN	Reference		List name	Gene symbol	Gene Description	Clone	UniGene	UP/DOWN	Reference		List name	Gene name	GeneID	Function	UP/DOWN	Reference		List name	Gene name	UP/DOWN	Reference		List name	Gene Symbol	UP/DOWN	Reference
List 1	Hs.159430	FNDC3B	UP	Table 1 and 2, Lu 2007		List 2	AKT1	UP	Table 1, Fankhauser 2012		List 3	ABCB1	MDR1=Multidrug resistance protein 1=P-glycoprotein	IMAGE:813256	Hs.21330	N/A	Basil 2006, Supplementary Table		List 4	DNMT3B	1789	DNA replication / cell cycle	N/A	Tables S1, S2, S3, Palmer 2004		List 5	ABCA1	UP	Table S3, Hirsch 2010		List 6	NME1	UP	Figure 2, Rhodes 2004
List 1	Hs.518201	DTX3L	UP	Table 1 and 2, Lu 2007		List 2	BCL2	UP	Table 1, Fankhauser 2012		List 3	ABCB1	ATP-binding cassette, sub-family B (MDR/TAP), member 1	IMAGE:502721	Hs.489033	N/A	Basil 2006, Supplementary Table		List 4	MCM6	4175	DNA replication / cell cycle	N/A	Tables S1, S2, S3, Palmer 2004		List 5	ACSL3	UP	Table S3, Hirsch 2010		List 6	TOP2A	UP	Figure 2, Rhodes 2004
List 1	Hs.530899	LOC162073	UP	Table 1 and 2, Lu 2007		List 2	BRAF	UP	Table 1, Fankhauser 2012		List 3	ABL1	abl tyrosine-protein kinase	IMAGE:897642	Hs.446504	N/A	Basil 2006, Supplementary Table		List 4	CDC25A	993	DNA replication / cell cycle	N/A	Tables S1, S2, S3, Palmer 2004		List 5	ALAS1	UP	Table S3, Hirsch 2010		List 6	ARMET	UP	Figure 2, Rhodes 2004
List 1	Hs.15159	CKLF	UP	Table 1 and 2, Lu 2007		List 2	EBF1	UP	Table 1, Fankhauser 2012		List 3	ABL1	V-abl Abelson murine leukemia viral oncogene homolog 1	IMAGE:489968	Hs.431048	N/A	Basil 2006, Supplementary Table		List 4	PFAS	5198	DNA replication / cell cycle	N/A	Tables S1, S2, S3, Palmer 2004		List 5	ALDOC	UP	Table S3, Hirsch 2010		List 6	E2F5	UP	Figure 2, Rhodes 2004
List 1	Hs.474150	BID	UP	Table 1 and 2, Lu 2007		List 2	EGFR	UP	Table 1, Fankhauser 2012		List 3	ABL2	V-abl Abelson murine leukemia viral oncogene homolog 2 (arg, Abelson-related gene)	IMAGE:250966	Hs.159472	N/A	Basil 2006, Supplementary Table		List 4	MCM4	4173	DNA replication / cell cycle	N/A	Tables S1, S2, S3, Palmer 2004		List 5	ANGEL2	UP	Table S3, Hirsch 2010		List 6	ACLY	UP	Figure 2, Rhodes 2004
List 1	Hs.7753	CALU	UP	Table 1 and 2, Lu 2007		List 2	ERBB2	UP	Table 1, Fankhauser 2012		List 3	ACTA1	Actin, alpha 1, skeletal muscle	IMAGE:366511	Hs.1288	N/A	Basil 2006, Supplementary Table		List 4	XRCC5	7520	DNA replication / cell cycle	N/A	Tables S1, S2, S3, Palmer 2004		List 5	ANKRD28	UP	Table S3, Hirsch 2010		List 6	PAICS	UP	Figure 2, Rhodes 2004
List 1	Hs.418795	GLT25D1	UP	Table 1 and 2, Lu 2007		List 2	ERG	UP	Table 1, Fankhauser 2012		List 3	ACTA2	Actin, alpha 2, smooth muscle, aorta	IMAGE:868304	Hs.500483	N/A	Basil 2006, Supplementary Table		List 4	HAUS6	54801	DNA replication / cell cycle	N/A	Tables S1, S2, S3, Palmer 2004		List 5	ANKRD46	UP	Table S3, Hirsch 2010		List 6	PRDX4	UP	Figure 2, Rhodes 2004
List 1	Hs.435556	BFAR	UP	Table 1 and 2, Lu 2007		List 2	FGFR2	UP	Table 1, Fankhauser 2012		List 3	ACTC	Actin, alpha, cardiac muscle	IMAGE:302933	Hs.118127	N/A	Basil 2006, Supplementary Table		List 4	TET1	80312	DNA replication / cell cycle	N/A	Tables S1, S2, S3, Palmer 2004		List 5	ANXA3	UP	Table S3, Hirsch 2010		List 6	IARS	UP	Figure 2, Rhodes 2004
List 1	Hs.459362	PRC1	UP	Table 1 and 2, Lu 2007		List 2	FGFR3	UP	Table 1, Fankhauser 2012		List 3	ADA	Adenosine deaminase	IMAGE:505881	Hs.407135	N/A	Basil 2006, Supplementary Table		List 4	IGF2BP1	10642	DNA replication / cell cycle	N/A	Tables S1, S2, S3, Palmer 2004		List 5	ANXA7	UP	Table S3, Hirsch 2010		List 6	p100	UP	Figure 2, Rhodes 2004
List 1	Hs.521800	C8orf76	UP	Table 1 and 2, Lu 2007		List 2	GATA6	UP	Table 1, Fankhauser 2012		List 3	ADH1B	Alcohol dehydrogenase IB (class I), beta polypeptide	IMAGE:307231	Hs.4	N/A	Basil 2006, Supplementary Table		List 4	PLAA	9373	DNA replication / cell cycle	N/A	Tables S1, S2, S3, Palmer 2004		List 5	ARHGEF18	UP	Table S3, Hirsch 2010		List 6	HNRPA2B1	UP	Figure 2, Rhodes 2004
List 1	Hs.209561	KIAA1715	UP	Table 1 and 2, Lu 2007		List 2	HOXC13	UP	Table 1, Fankhauser 2012		List 3	ADH1C	Alcohol dehydrogenase 1C (class I), gamma polypeptide	IMAGE:2186327	Hs.2523	N/A	Basil 2006, Supplementary Table		List 4	DEPDC1B	55789	DNA replication / cell cycle	N/A	Tables S1, S2, S3, Palmer 2004		List 5	ARHGEF2	UP	Table S3, Hirsch 2010		List 6	SOX4	UP	Figure 2, Rhodes 2004
List 1	Hs.585011	C1orf96	UP	Table 1 and 2, Lu 2007		List 2	HRAS	UP	Table 1, Fankhauser 2012		List 3	ADH1C	Alcohol dehydrogenase 1C (class I), gamma polypeptide	IMAGE:2095066	Hs.2523	N/A	Basil 2006, Supplementary Table		List 4	TEX10	54881	DNA replication / cell cycle	N/A	Tables S1, S2, S3, Palmer 2004		List 5	ARNTL2	UP	Table S3, Hirsch 2010		List 6	COPB2	UP	Figure 2, Rhodes 2004
List 1	Hs.403933	FBXO32	UP	Table 1 and 2, Lu 2007		List 2	KIT	UP	Table 1, Fankhauser 2012		List 3	ADH5	Alcohol dehydrogenase 5 (class III), chi polypeptide	IMAGE:813711	Hs.78989	N/A	Basil 2006, Supplementary Table		List 4	CCDC99	54908	DNA replication / cell cycle	N/A	Tables S1, S2, S3, Palmer 2004		List 5	ARPC5L	UP	Table S3, Hirsch 2010		List 6	SMARCA4	UP	Figure 2, Rhodes 2004
List 1	Hs.368853	AYTL2	UP	Table 1 and 2, Lu 2007		List 2	KRAS	UP	Table 1, Fankhauser 2012		List 3	ADH6	Alcohol dehydrogenase 6 (class V)	IMAGE:212021	Hs.518892	N/A	Basil 2006, Supplementary Table		List 4	MSH2	4436	DNA replication / cell cycle	N/A	Tables S1, S2, S3, Palmer 2004		List 5	BCL2A1	UP	Table S3, Hirsch 2010		List 6	SSBP1	UP	Figure 2, Rhodes 2004
List 1	Hs.511093	NUSAP1	UP	Table 1 and 2, Lu 2007		List 2	MAP2K1	UP	Table 1, Fankhauser 2012		List 3	ADH6	Alcohol dehydrogenase 6 (class V)	IMAGE:1866852	Hs.518892	N/A	Basil 2006, Supplementary Table		List 4	BUB1B	701	DNA replication / cell cycle	N/A	Tables S1, S2, S3, Palmer 2004		List 5	BCL2L1	UP	Table S3, Hirsch 2010		List 6	TSTA3	UP	Figure 2, Rhodes 2004
List 1	Hs.370895	RPN2	UP	Table 1 and 2, Lu 2007		List 2	MKL1	UP	Table 1, Fankhauser 2012		List 3	ADH7	Alcohol dehydrogenase 7 (class IV), mu or sigma polypeptide	IMAGE:2406661	Hs.389	N/A	Basil 2006, Supplementary Table		List 4	MSH6	2956	DNA replication / cell cycle	N/A	Tables S1, S2, S3, Palmer 2004		List 5	BCL3	UP	Table S3, Hirsch 2010		List 6	SSR1	UP	Figure 2, Rhodes 2004
List 1	Hs.180062	PSMB8	UP	Table 1 and 2, Lu 2007		List 2	NOTCH1	UP	Table 1, Fankhauser 2012		List 3	AFP	Alpha-fetoprotein	IMAGE:74537	Hs.518808	N/A	Basil 2006, Supplementary Table		List 4	DLGAP5	9787	DNA replication / cell cycle	N/A	Tables S1, S2, S3, Palmer 2004		List 5	BNIP3	UP	Table S3, Hirsch 2010		List 6	CKS2	UP	Figure 2, Rhodes 2004
List 1	Hs.444600	BOLA2	UP	Table 1 and 2, Lu 2007		List 2	PPARG	UP	Table 1, Fankhauser 2012		List 3	AFP	Alpha-fetoprotein	IMAGE:68265	Hs.518808	N/A	Basil 2006, Supplementary Table		List 4	SKIV2L2	23517	DNA replication / cell cycle	N/A	Tables S1, S2, S3, Palmer 2004		List 5	C17ORF62	UP	Table S3, Hirsch 2010		List 6	PLK	UP	Figure 2, Rhodes 2004
List 1	Hs.445890	CNIH4	UP	Table 1 and 2, Lu 2007		List 2	RAF1	UP	Table 1, Fankhauser 2012		List 3	AKAP1	A kinase (PRKA) anchor protein 1	IMAGE:814765	Hs.78921	N/A	Basil 2006, Supplementary Table		List 4	CENPE	1062	DNA replication / cell cycle	N/A	Tables S1, S2, S3, Palmer 2004		List 5	C1R	UP	Table S3, Hirsch 2010		List 6	ILF2	UP	Figure 2, Rhodes 2004
List 1	Hs.534392	KDELR3	UP	Table 1 and 2, Lu 2007		List 2	RB1	UP	Table 1, Fankhauser 2012		List 3	AKAP1	A kinase (PRKA) anchor protein 1	IMAGE:814765	Hs.78921	N/A	Basil 2006, Supplementary Table		List 4	CHEK2	11200	DNA replication / cell cycle	N/A	Tables S1, S2, S3, Palmer 2004		List 5	C1S	UP	Table S3, Hirsch 2010		List 6	SNRPE	UP	Figure 2, Rhodes 2004
List 1	Hs.632191	XTP3TPA	UP	Table 1 and 2, Lu 2007		List 2	RET	UP	Table 1, Fankhauser 2012		List 3	ALB	Albumin	IMAGE:292613	Hs.418167	N/A	Basil 2006, Supplementary Table		List 4	SOHLH2	54937	DNA replication / cell cycle	N/A	Tables S1, S2, S3, Palmer 2004		List 5	C2ORF33	UP	Table S3, Hirsch 2010		List 6	KPNA2	UP	Figure 2, Rhodes 2004
List 1	Hs.387567	ACLY	UP	Table 1 and 2, Lu 2007		List 2	WT1	UP	Table 1, Fankhauser 2012		List 3	ANXA1	Annexin A1	IMAGE:208718	Hs.494173	N/A	Basil 2006, Supplementary Table		List 4	CCNB1	891	DNA replication / cell cycle	N/A	Tables S1, S2, S3, Palmer 2004		List 5	C9ORF82	UP	Table S3, Hirsch 2010		List 6	NONO	UP	Figure 2, Rhodes 2004
List 1	Hs.533282	NONO	UP	Table 1 and 2, Lu 2007		List 2	APC	DOWN	Table 1, Fankhauser 2012		List 3	ANXA5	Annexin A5	IMAGE:786680	Hs.480653	N/A	Basil 2006, Supplementary Table		List 4	RRAS2	22800	DNA replication / cell cycle	N/A	Tables S1, S2, S3, Palmer 2004		List 5	CA9	UP	Table S3, Hirsch 2010		List 6	HSPD1	UP	Figure 2, Rhodes 2004
List 1	Hs.83753	SNRPB	UP	Table 1 and 2, Lu 2007		List 2	ATM	DOWN	Table 1, Fankhauser 2012		List 3	APC	Adenomatosis polyposis coli	IMAGE:812083	Hs.158932	N/A	Basil 2006, Supplementary Table		List 4	PRIM1	5557	DNA replication / cell cycle	N/A	Tables S1, S2, S3, Palmer 2004		List 5	CANT1	UP	Table S3, Hirsch 2010		List 6	OK/SW-cl.56	UP	Figure 2, Rhodes 2004
List 1	Hs.471441	PSMB2	UP	Table 1 and 2, Lu 2007		List 2	BCL11A	DOWN	Table 1, Fankhauser 2012		List 3	APOD	Apolipoprotein D	IMAGE:838611	Hs.522555	N/A	Basil 2006, Supplementary Table		List 4	PAICS	10606	DNA replication / cell cycle	N/A	Tables S1, S2, S3, Palmer 2004		List 5	CARHSP1	UP	Table S3, Hirsch 2010		List 6	CANX	UP	Figure 2, Rhodes 2004
List 1	Hs.482497	TNPO1	UP	Table 1 and 2, Lu 2007		List 2	BCL11B	DOWN	Table 1, Fankhauser 2012		List 3	AR	Androgen receptor (dihydrotestosterone receptor; testicular feminization; spinal and bulbar muscular atrophy; Kennedy disease)	IMAGE:2250839	Hs.496240	N/A	Basil 2006, Supplementary Table		List 4	CCNA2	890	DNA replication / cell cycle	N/A	Tables S1, S2, S3, Palmer 2004		List 5	CASP4	UP	Table S3, Hirsch 2010		List 6	CCT5	UP	Figure 2, Rhodes 2004
List 1	Hs.370937	TAPBP	UP	Table 1 and 2, Lu 2007		List 2	BRCA1	DOWN	Table 1, Fankhauser 2012		List 3	ATM	ATM alternate 3' end	IMAGE:360778	Hs.526394	N/A	Basil 2006, Supplementary Table		List 4	CPSF3	51692	DNA replication / cell cycle	N/A	Tables S1, S2, S3, Palmer 2004		List 5	CD55	UP	Table S3, Hirsch 2010		List 6	OGT	UP	Figure 2, Rhodes 2004
List 1	Hs.126941	FAM49B	UP	Table 1 and 2, Lu 2007		List 2	CARD11	DOWN	Table 1, Fankhauser 2012		List 3	B2M	Beta-2-microglobulin	IMAGE:878798	Hs.534255	N/A	Basil 2006, Supplementary Table		List 4	NUSAP1	51203	DNA replication / cell cycle	N/A	Tables S1, S2, S3, Palmer 2004		List 5	CD58	UP	Table S3, Hirsch 2010		List 6	HSPE1	UP	Figure 2, Rhodes 2004
List 1	Hs.408629	KDELC1	UP	Table 1 and 2, Lu 2007		List 2	CDX2	DOWN	Table 1, Fankhauser 2012		List 3	BAG3	BCL2-associated athanogene 3=BAG3=Bcl-2-binding protein BIS=BAG-family molecular chaperone regulator-3=docking protein CAIR-1	IMAGE:486054	Hs.15259	N/A	Basil 2006, Supplementary Table		List 4	LIN28B	389421	DNA replication / cell cycle	N/A	Tables S1, S2, S3, Palmer 2004		List 5	CD97	UP	Table S3, Hirsch 2010		List 6	TRAF4	UP	Figure 2, Rhodes 2004
List 1	Hs.497384	IPO9	UP	Table 1 and 2, Lu 2007		List 2	CREB1	DOWN	Table 1, Fankhauser 2012		List 3	BAG3	BCL2-associated athanogene 3	IMAGE:2043167	Hs.523309	N/A	Basil 2006, Supplementary Table		List 4	IPO5	3843	DNA replication / cell cycle	N/A	Tables S1, S2, S3, Palmer 2004		List 5	CDCP1	UP	Table S3, Hirsch 2010		List 6	MTHFD2	UP	Figure 2, Rhodes 2004
List 1	Hs.8752	TMEM4	UP	Table 1 and 2, Lu 2007		List 2	FH	DOWN	Table 1, Fankhauser 2012		List 3	BAX	BCL2-associated X protein	IMAGE:2569476	Hs.159428	N/A	Basil 2006, Supplementary Table		List 4	KIF11	3832	DNA replication / cell cycle	N/A	Tables S1, S2, S3, Palmer 2004		List 5	CFHR3; CFH	UP	Table S3, Hirsch 2010		List 6	KDELR2	UP	Figure 2, Rhodes 2004
List 1	Hs.195642	C17orf27	UP	Table 1 and 2, Lu 2007		List 2	FUS	DOWN	Table 1, Fankhauser 2012		List 3	BAX	BCL2-associated X protein	IMAGE:2125819	Hs.159428	N/A	Basil 2006, Supplementary Table		List 4	BMPR1A	657	DNA replication / cell cycle	N/A	Tables S1, S2, S3, Palmer 2004		List 5	CLEC2B	UP	Table S3, Hirsch 2010		List 6	SDHC	UP	Figure 2, Rhodes 2004
List 1	Hs.358997	TTL	UP	Table 1 and 2, Lu 2007		List 2	HNF1A	DOWN	Table 1, Fankhauser 2012		List 3	BAZ2A	Fucosyltransferase 1 (galactoside 2-alpha-L-fucosyltransferase)	IMAGE:530485	Hs.314263	N/A	Basil 2006, Supplementary Table		List 4	NDC80	10403	DNA replication / cell cycle	N/A	Tables S1, S2, S3, Palmer 2004		List 5	CPSF3L	UP	Table S3, Hirsch 2010		List 6	E2-EPF	UP	Figure 2, Rhodes 2004
List 1	Hs.1600	CCT5	UP	Table 1 and 2, Lu 2007		List 2	HOXA11	DOWN	Table 1, Fankhauser 2012		List 3	BAZ2A	Fucosyltransferase 1 (galactoside 2-alpha-L-fucosyltransferase)	IMAGE:416107	Hs.314263	N/A	Basil 2006, Supplementary Table		List 4	BCAT1	586	DNA replication / cell cycle	N/A	Tables S1, S2, S3, Palmer 2004		List 5	CREM	UP	Table S3, Hirsch 2010		List 6	SNRPF	UP	Figure 2, Rhodes 2004
List 1	Hs.269408	E2F3	UP	Table 1 and 2, Lu 2007		List 2	HOXA9	DOWN	Table 1, Fankhauser 2012		List 3	BAZ2A	Fucosyltransferase 1 (galactoside 2-alpha-L-fucosyltransferase)	IMAGE:530485	Hs.314263	N/A	Basil 2006, Supplementary Table		List 4	CCNG1	900	DNA replication / cell cycle	N/A	Tables S1, S2, S3, Palmer 2004		List 5	CSDA	UP	Table S3, Hirsch 2010		List 6	G3BP	UP	Figure 2, Rhodes 2004
List 1	Hs.234027	ZBTB12	UP	Table 1 and 2, Lu 2007		List 2	IRF4	DOWN	Table 1, Fankhauser 2012		List 3	BAZ2A	Fucosyltransferase 1 (galactoside 2-alpha-L-fucosyltransferase)	IMAGE:2577057	Hs.314263	N/A	Basil 2006, Supplementary Table		List 4	ZNF788	388507	DNA replication / cell cycle	N/A	Tables S1, S2, S3, Palmer 2004		List 5	CSF3	UP	Table S3, Hirsch 2010		List 6	AHCY	UP	Figure 2, Rhodes 2004
List 1	Hs.520205	EIF2AK1	UP	Table 1 and 2, Lu 2007		List 2	JAK2	DOWN	Table 1, Fankhauser 2012		List 3	BCAR3	Breast cancer anti-estrogen resistance 3	IMAGE:279670	Hs.36958	N/A	Basil 2006, Supplementary Table		List 4	ASCC3	10973	DNA replication / cell cycle	N/A	Tables S1, S2, S3, Palmer 2004		List 5	CSNK2B	UP	Table S3, Hirsch 2010		List 6	TARS	UP	Figure 2, Rhodes 2004
List 1	Hs.89545	PSMB4	UP	Table 1 and 2, Lu 2007		List 2	MET	DOWN	Table 1, Fankhauser 2012		List 3	BCL2	BCL-2	IMAGE:342181	Hs.79241	N/A	Basil 2006, Supplementary Table		List 4	FANCB	2187	DNA replication / cell cycle	N/A	Tables S1, S2, S3, Palmer 2004		List 5	CTBS	UP	Table S3, Hirsch 2010		List 6	PAFAH1B3	UP	Figure 2, Rhodes 2004
List 1	Hs.449415	EIF2C2	UP	Table 1 and 2, Lu 2007		List 2	MYC	DOWN	Table 1, Fankhauser 2012		List 3	BCL2L1	BCL2-like 1	IMAGE:1568561	Hs.516966	N/A	Basil 2006, Supplementary Table		List 4	MCM10	55388	DNA replication / cell cycle	N/A	Tables S1, S2, S3, Palmer 2004		List 5	CTSB	UP	Table S3, Hirsch 2010		List 6	PTMA	UP	Figure 2, Rhodes 2004
List 1	Hs.409065	FEN1	UP	Table 1 and 2, Lu 2007		List 2	NF1	DOWN	Table 1, Fankhauser 2012		List 3	BCL2L1	BCL2-like 1	IMAGE:1568561	Hs.516966	N/A	Basil 2006, Supplementary Table		List 4	HMGA2	8091	DNA replication / cell cycle	N/A	Tables S1, S2, S3, Palmer 2004		List 5	CTSL	UP	Table S3, Hirsch 2010		List 6	RBM4	UP	Figure 2, Rhodes 2004
List 1	Hs.313	SPP1	UP	Table 1 and 2, Lu 2007		List 2	NRAS	DOWN	Table 1, Fankhauser 2012		List 3	BF	B-factor, properdin	IMAGE:741977	Hs.69771	N/A	Basil 2006, Supplementary Table		List 4	SKP2	6502	DNA replication / cell cycle	N/A	Tables S1, S2, S3, Palmer 2004		List 5	CXCL3	UP	Table S3, Hirsch 2010		List 6	PSME4	UP	Figure 2, Rhodes 2004
List 1	Hs.525135	FARP1	UP	Table 1 and 2, Lu 2007		List 2	PARP1	DOWN	Table 1, Fankhauser 2012		List 3	BMP6	Bone morphogenetic protein 6	IMAGE:768168	Hs.285671	N/A	Basil 2006, Supplementary Table		List 4	TRIM24	8805	DNA replication / cell cycle	N/A	Tables S1, S2, S3, Palmer 2004		List 5	CYB5R2	UP	Table S3, Hirsch 2010		List 6	TRA1	UP	Figure 2, Rhodes 2004
List 1	Hs.524390	K-ALPHA-1	UP	Table 1 and 2, Lu 2007		List 2	PAX5	DOWN	Table 1, Fankhauser 2012		List 3	BRAF	B-raf Ser/Thr protein kinase	IMAGE:417403	Hs.162967	N/A	Basil 2006, Supplementary Table		List 4	ORC1	4998	DNA replication / cell cycle	N/A	Tables S1, S2, S3, Palmer 2004		List 5	DCTN6	UP	Table S3, Hirsch 2010		List 6	CRIP2	UP	Figure 2, Rhodes 2004
List 1	Hs.432360	SCNM1	UP	Table 1 and 2, Lu 2007		List 2	PBX1	DOWN	Table 1, Fankhauser 2012		List 3	BRCA1	BRCA1=Mutated in breast and ovarian cancer	IMAGE:241474	Hs.194143	N/A	Basil 2006, Supplementary Table		List 4	HDAC2	3066	DNA replication / cell cycle	N/A	Tables S1, S2, S3, Palmer 2004		List 5	DENND1A	UP	Table S3, Hirsch 2010		List 6	PSMA1b	UP	Figure 2, Rhodes 2004
List 1	Hs.172028	ADAM10	UP	Table 1 and 2, Lu 2007		List 2	POU5F1	DOWN	Table 1, Fankhauser 2012		List 3	BRCA2	BRCA2=Mutated in breast and ovarian cancer	IMAGE:193736	Hs.34012	N/A	Basil 2006, Supplementary Table		List 4	HESX1	8820	DNA replication / cell cycle	N/A	Tables S1, S2, S3, Palmer 2004		List 5	DFNA5	UP	Table S3, Hirsch 2010		List 6	CDKN3	UP	Figure 2, Rhodes 2004
List 1	Hs.381189	CBX3	UP	Table 1 and 2, Lu 2007		List 2	PTEN	DOWN	Table 1, Fankhauser 2012		List 3	CA9	Carbonic anhydrase IX	IMAGE:1643566	Hs.63287	N/A	Basil 2006, Supplementary Table		List 4	C1orf135	79000	DNA replication / cell cycle	N/A	Tables S1, S2, S3, Palmer 2004		List 5	DGUOK	UP	Table S3, Hirsch 2010		List 6	CDC2	UP	Figure 2, Rhodes 2004
List 1	Hs.522257	HNRPK	UP	Table 1 and 2, Lu 2007		List 2	RAG1	DOWN	Table 1, Fankhauser 2012		List 3	CALCB	Calcitonin-related polypeptide, beta	IMAGE:2467525	Hs.534305	N/A	Basil 2006, Supplementary Table		List 4	INHBE	83729	DNA replication / cell cycle	N/A	Tables S1, S2, S3, Palmer 2004		List 5	DHRS7	UP	Table S3, Hirsch 2010		List 6	MRPL3	UP	Figure 2, Rhodes 2004
List 1	Hs.470943	STAT1	UP	Table 1 and 2, Lu 2007		List 2	RBM15	DOWN	Table 1, Fankhauser 2012		List 3	CALCRL	Calcitonin receptor-like	IMAGE:1326920	Hs.470882	N/A	Basil 2006, Supplementary Table		List 4	MIS18A	54069	DNA replication / cell cycle	N/A	Tables S1, S2, S3, Palmer 2004		List 5	DIP13B	UP	Table S3, Hirsch 2010		List 6	RFC4	UP	Figure 2, Rhodes 2004
List 1	Hs.118638	NME1	UP	Table 1 and 2, Lu 2007		List 2	RELA	DOWN	Table 1, Fankhauser 2012		List 3	CALCRL	Calcitonin receptor-like	IMAGE:1588477	Hs.470882	N/A	Basil 2006, Supplementary Table		List 4	DCUN1D5	84259	DNA replication / cell cycle	N/A	Tables S1, S2, S3, Palmer 2004		List 5	DOCK4	UP	Table S3, Hirsch 2010		List 6	PSMC4	UP	Figure 2, Rhodes 2004
List 1	Hs.519452	NPM1	UP	Table 1 and 2, Lu 2007		List 2	RING1	DOWN	Table 1, Fankhauser 2012		List 3	CALM1	Calmodulin 1 (phosphorylase kinase, delta)	IMAGE:796087	Hs.282410	N/A	Basil 2006, Supplementary Table		List 4	POLE2	5427	DNA replication / cell cycle	N/A	Tables S1, S2, S3, Palmer 2004		List 5	DTWD1	UP	Table S3, Hirsch 2010		List 6	DVL3	UP	Figure 2, Rhodes 2004
List 1	Hs.239388	PAQR8	UP	Table 1 and 2, Lu 2007		List 2	RUNX1	DOWN	Table 1, Fankhauser 2012		List 3	CALM1	Calmodulin 1 (phosphorylase kinase, delta)	IMAGE:796087	Hs.282410	N/A	Basil 2006, Supplementary Table		List 4	MRPL3	11222	DNA replication / cell cycle	N/A	Tables S1, S2, S3, Palmer 2004		List 5	DUSP1	UP	Table S3, Hirsch 2010		List 6	c7orf14	UP	Figure 2, Rhodes 2004
List 1	Hs.592827	RBAK	UP	Table 1 and 2, Lu 2007		List 2	SDHB	DOWN	Table 1, Fankhauser 2012		List 3	CALM2	Calmodulin 2 (phosphorylase kinase, delta)	IMAGE:34355	Hs.468442	N/A	Basil 2006, Supplementary Table		List 4	CENPH	64946	DNA replication / cell cycle	N/A	Tables S1, S2, S3, Palmer 2004		List 5	EDG1	UP	Table S3, Hirsch 2010		List 6	MCM3	UP	Figure 2, Rhodes 2004
List 1	Hs.525157	TNFSF13B	UP	Table 1 and 2, Lu 2007		List 2	TFRC	DOWN	Table 1, Fankhauser 2012		List 3	CALM2	Calmodulin 2 (phosphorylase kinase, delta)	IMAGE:1569394	Hs.468442	N/A	Basil 2006, Supplementary Table		List 4	MYCN	4613	DNA replication / cell cycle	N/A	Tables S1, S2, S3, Palmer 2004		List 5	EEF1A2	UP	Table S3, Hirsch 2010		List 6	FAP	UP	Figure 2, Rhodes 2004
List 1	Hs.126774	DTL	UP	Table 1 and 2, Lu 2007		List 2	TP53	DOWN	Table 1, Fankhauser 2012		List 3	CALM2	Calmodulin 2 (phosphorylase kinase, delta)	IMAGE:2577949	Hs.468442	N/A	Basil 2006, Supplementary Table		List 4	HAUS1	115106	DNA replication / cell cycle	N/A	Tables S1, S2, S3, Palmer 2004		List 5	EGLN1	UP	Table S3, Hirsch 2010		List 6	TGIF	UP	Figure 2, Rhodes 2004
List 1	Hs.385913	ANP32E	UP	Table 1 and 2, Lu 2007		List 2	VHL	DOWN	Table 1, Fankhauser 2012		List 3	CAMTA1	Calmodulin binding transcription activator 1	IMAGE:396214	Hs.397705	N/A	Basil 2006, Supplementary Table		List 4	GDF3	9573	DNA replication / cell cycle	N/A	Tables S1, S2, S3, Palmer 2004		List 5	EHD4	UP	Table S3, Hirsch 2010		List 6	KIAA0111	UP	Figure 2, Rhodes 2004
List 1	Hs.532968	DKFZp762E1312	UP	Table 1 and 2, Lu 2007		List 2	WRN	DOWN	Table 1, Fankhauser 2012		List 3	CAMTA2	Calmodulin binding transcription activator 2	IMAGE:1621820	Hs.373952	N/A	Basil 2006, Supplementary Table		List 4	TBCE	6905	RNA transcription / protein synthesis	N/A	Tables S1, S2, S3, Palmer 2004		List 5	EIF1	UP	Table S3, Hirsch 2010		List 6	LDHA	UP	Figure 2, Rhodes 2004
List 1	Hs.372429	PDIA6	UP	Table 1 and 2, Lu 2007							List 3	CCND1	Cyclin D1=BCL1=PRAD1=Translocated in mantle cell lymphoma and multiple myeloma	IMAGE:841641	Hs.371468	N/A	Basil 2006, Supplementary Table		List 4	RIOK2	55781	RNA transcription / protein synthesis	N/A	Tables S1, S2, S3, Palmer 2004		List 5	EIF1B	UP	Table S3, Hirsch 2010		List 6	IFNGR2	UP	Figure 2, Rhodes 2004
List 1	Hs.233952	PSMA7	UP	Table 1 and 2, Lu 2007							List 3	CCNE1	Cyclin E1	IMAGE:68950	Hs.244723	N/A	Basil 2006, Supplementary Table		List 4	BCKDHB	594	RNA transcription / protein synthesis	N/A	Tables S1, S2, S3, Palmer 2004		List 5	EPAS1	UP	Table S3, Hirsch 2010		List 6	KIAA0101	UP	Figure 2, Rhodes 2004
List 1	Hs.533770	SLC38A1	UP	Table 1 and 2, Lu 2007							List 3	CD34	CD34	IMAGE:770858	Hs.374990	N/A	Basil 2006, Supplementary Table		List 4	RAD1	5810	RNA transcription / protein synthesis	N/A	Tables S1, S2, S3, Palmer 2004		List 5	EPHA2	UP	Table S3, Hirsch 2010		List 6	MMP9	UP	Figure 2, Rhodes 2004
List 1	Hs.489284	ARPC1B	UP	Table 1 and 2, Lu 2007							List 3	CD44	CD44 antigen (homing function and Indian blood group system)	IMAGE:328868	Hs.502328	N/A	Basil 2006, Supplementary Table		List 4	NREP	9315	RNA transcription / protein synthesis	N/A	Tables S1, S2, S3, Palmer 2004		List 5	EPN2	UP	Table S3, Hirsch 2010		List 6	HDAC1	UP	Figure 2, Rhodes 2004
List 1	Hs.497788	EPRS	UP	Table 1 and 2, Lu 2007							List 3	CD44	CD44 antigen (homing function and Indian blood group system)	IMAGE:151430	Hs.502328	N/A	Basil 2006, Supplementary Table		List 4	ADH5	128	RNA transcription / protein synthesis	N/A	Tables S1, S2, S3, Palmer 2004		List 5	EREG	UP	Table S3, Hirsch 2010		List 6	CBX3	UP	Figure 2, Rhodes 2004
List 1	Hs.79110	NCL	UP	Table 1 and 2, Lu 2007							List 3	CD44	CD44 antigen (homing function and Indian blood group system)	IMAGE:82421	Hs.502328	N/A	Basil 2006, Supplementary Table		List 4	PLRG1	5356	RNA transcription / protein synthesis	N/A	Tables S1, S2, S3, Palmer 2004		List 5	ETHE1	UP	Table S3, Hirsch 2010		List 6	CCT4	UP	Figure 2, Rhodes 2004
List 1	Hs.251531	PSMA4	UP	Table 1 and 2, Lu 2007							List 3	CDH1	E-cadherin	IMAGE:251019	Hs.194657	N/A	Basil 2006, Supplementary Table		List 4	ROR1	4919	RNA transcription / protein synthesis	N/A	Tables S1, S2, S3, Palmer 2004		List 5	ETS2	UP	Table S3, Hirsch 2010		List 6	COL1A2	UP	Figure 2, Rhodes 2004
List 1	Hs.429180	EIF2S2	UP	Table 1 and 2, Lu 2007							List 3	CDH1	Cadherin 1, type 1, E-cadherin (epithelial)	IMAGE:79598	Hs.461086	N/A	Basil 2006, Supplementary Table		List 4	RAB3B	5865	RNA transcription / protein synthesis	N/A	Tables S1, S2, S3, Palmer 2004		List 5	EVI2A	UP	Table S3, Hirsch 2010		List 6	MRPS12	UP	Figure 2, Rhodes 2004
List 1	Hs.465885	ILF3	UP	Table 1 and 2, Lu 2007							List 3	CDH11	Cadherin 11, type 2, OB-cadherin (osteoblast)	IMAGE:491113	Hs.116471	N/A	Basil 2006, Supplementary Table		List 4	LOC285431	285431	RNA transcription / protein synthesis	N/A	Tables S1, S2, S3, Palmer 2004		List 5	EVI2B	UP	Table S3, Hirsch 2010		List 6	NCBP2	UP	Figure 2, Rhodes 2004
List 1	Hs.169840	TTK	UP	Table 1 and 2, Lu 2007							List 3	CDH13	Cadherin 13, H-cadherin (heart)	IMAGE:50941	Hs.436040	N/A	Basil 2006, Supplementary Table		List 4	DBC1	1620	RNA transcription / protein synthesis	N/A	Tables S1, S2, S3, Palmer 2004		List 5	EVL	UP	Table S3, Hirsch 2010		List 6	PPP2R5C	UP	Figure 2, Rhodes 2004
List 1	Hs.489365	AP1S1	UP	Table 1 and 2, Lu 2007							List 3	CDH16	Cadherin 16, KSP-cadherin	IMAGE:1590245	Hs.513660	N/A	Basil 2006, Supplementary Table		List 4	KIF23	9493	RNA transcription / protein synthesis	N/A	Tables S1, S2, S3, Palmer 2004		List 5	FBXL5	UP	Table S3, Hirsch 2010		List 6	C20orf1	UP	Figure 2, Rhodes 2004
List 1	Hs.256639	PPIH	UP	Table 1 and 2, Lu 2007							List 3	CDH17	Cadherin 17, LI cadherin (liver-intestine)	IMAGE:511909	Hs.89436	N/A	Basil 2006, Supplementary Table		List 4	DIAPH3	81624	RNA transcription / protein synthesis	N/A	Tables S1, S2, S3, Palmer 2004		List 5	FBXO28	UP	Table S3, Hirsch 2010
List 1	Hs.14559	CEP55	UP	Table 1 and 2, Lu 2007							List 3	CDH4	Cadherin 4, type 1, R-cadherin (retinal)	IMAGE:392092	Hs.473231	N/A	Basil 2006, Supplementary Table		List 4	GNL2	29889	RNA transcription / protein synthesis	N/A	Tables S1, S2, S3, Palmer 2004		List 5	FGD6	UP	Table S3, Hirsch 2010
List 1	Hs.308613	MTERFD1	UP	Table 1 and 2, Lu 2007							List 3	CDH5	Cadherin 5, type 2, VE-cadherin (vascular epithelium)	IMAGE:151104	Hs.76206	N/A	Basil 2006, Supplementary Table		List 4	FGF2	2247	RNA transcription / protein synthesis	N/A	Tables S1, S2, S3, Palmer 2004		List 5	FHL2	UP	Table S3, Hirsch 2010
List 1	Hs.21331	ZWILCH	UP	Table 1 and 2, Lu 2007							List 3	CDH5	Cadherin 5, type 2, VE-cadherin (vascular epithelium)	IMAGE:151104	Hs.76206	N/A	Basil 2006, Supplementary Table		List 4	TARDBP	23435	RNA transcription / protein synthesis	N/A	Tables S1, S2, S3, Palmer 2004		List 5	FLJ20245	UP	Table S3, Hirsch 2010
List 1	Hs.524599	NAP1L1	UP	Table 1 and 2, Lu 2007							List 3	CDH6	Cadherin 6, type 2, K-cadherin (fetal kidney)	IMAGE:739155	Hs.171054	N/A	Basil 2006, Supplementary Table		List 4	NMNAT2	23057	RNA transcription / protein synthesis	N/A	Tables S1, S2, S3, Palmer 2004		List 5	FOSL1	UP	Table S3, Hirsch 2010
List 1	Hs.78771	PGK1	UP	Table 1 and 2, Lu 2007							List 3	CDH8	Cadherin 8, type 2	IMAGE:40751	Hs.368322	N/A	Basil 2006, Supplementary Table		List 4	ZNF167	55888	RNA transcription / protein synthesis	N/A	Tables S1, S2, S3, Palmer 2004		List 5	FST	UP	Table S3, Hirsch 2010
List 1	Hs.512380	PLEKHB2	UP	Table 1 and 2, Lu 2007							List 3	CDK2	cdk2=Cyclin-dependent kinase 2	IMAGE:269242	Hs.19192	N/A	Basil 2006, Supplementary Table		List 4	KIF20A	10112	RNA transcription / protein synthesis	N/A	Tables S1, S2, S3, Palmer 2004		List 5	FUT8	UP	Table S3, Hirsch 2010
List 1	Hs.352018	TAP1	UP	Table 1 and 2, Lu 2007							List 3	CDK2	Cyclin-dependent kinase 2	IMAGE:2308346	Hs.19192	N/A	Basil 2006, Supplementary Table		List 4	CENPI	2491	RNA transcription / protein synthesis	N/A	Tables S1, S2, S3, Palmer 2004		List 5	FYN	UP	Table S3, Hirsch 2010
List 1	Hs.194698	CCNB2	UP	Table 1 and 2, Lu 2007							List 3	CDK4	Cyclin-dependent kinase 4	IMAGE:842806	Hs.95577	N/A	Basil 2006, Supplementary Table		List 4	DDX1	1653	RNA transcription / protein synthesis	N/A	Tables S1, S2, S3, Palmer 2004		List 5	GALE	UP	Table S3, Hirsch 2010
List 1	Hs.153357	PLOD3	UP	Table 1 and 2, Lu 2007							List 3	CEACAM5	Carcinoembryonic antigen-related cell adhesion molecule 5	IMAGE:586706	Hs.220529	N/A	Basil 2006, Supplementary Table		List 4	XXYLT1	152002	RNA transcription / protein synthesis	N/A	Tables S1, S2, S3, Palmer 2004		List 5	GALNT2	UP	Table S3, Hirsch 2010
List 1	Hs.471200	NRP2	UP	Table 1 and 2, Lu 2007							List 3	CEACAM5	CEA=carcinoembryonic antigen	IMAGE:510405	Hs.220529	N/A	Basil 2006, Supplementary Table		List 4	GPR176	11245	RNA transcription / protein synthesis	N/A	Tables S1, S2, S3, Palmer 2004		List 5	GAS1	UP	Table S3, Hirsch 2010
List 1	Hs.250822	AURKA	UP	Table 1 and 2, Lu 2007							List 3	CHGA	Chromogranin A (parathyroid secretory protein 1)	IMAGE:1585535	Hs.150793	N/A	Basil 2006, Supplementary Table		List 4	FBXO22	26263	RNA transcription / protein synthesis	N/A	Tables S1, S2, S3, Palmer 2004		List 5	GATAD1	UP	Table S3, Hirsch 2010
List 1	Hs.75528	GNL2	UP	Table 1 and 2, Lu 2007							List 3	CHGB	Secretogranin I=Chromogranin B	IMAGE:322148	Hs.2281	N/A	Basil 2006, Supplementary Table		List 4	BBS9	27241	RNA transcription / protein synthesis	N/A	Tables S1, S2, S3, Palmer 2004		List 5	GCH1	UP	Table S3, Hirsch 2010
List 1	Hs.1197	HSPE1	UP	Table 1 and 2, Lu 2007							List 3	CKB	Creatine kinase, brain	IMAGE:1416782	Hs.173724	N/A	Basil 2006, Supplementary Table		List 4	C14orf166	51637	RNA transcription / protein synthesis	N/A	Tables S1, S2, S3, Palmer 2004		List 5	GLRX	UP	Table S3, Hirsch 2010
List 1	Hs.202672	DNMT1	UP	Table 1 and 2, Lu 2007							List 3	CKB	Creatine kinase, brain	IMAGE:37451	Hs.173724	N/A	Basil 2006, Supplementary Table		List 4	BOD1	91272	RNA transcription / protein synthesis	N/A	Tables S1, S2, S3, Palmer 2004		List 5	GPR126	UP	Table S3, Hirsch 2010
List 1	Hs.433670	FTL	UP	Table 1 and 2, Lu 2007							List 3	CKB	Creatine kinase, brain	IMAGE:2570810	Hs.173724	N/A	Basil 2006, Supplementary Table		List 4	CDC123	8872	RNA transcription / protein synthesis	N/A	Tables S1, S2, S3, Palmer 2004		List 5	GRN	UP	Table S3, Hirsch 2010
List 1	Hs.519972	HLA-F	UP	Table 1 and 2, Lu 2007							List 3	COL4A2	collagen, type IV, alpha 2	IMAGE:769959	Hs.407912	N/A	Basil 2006, Supplementary Table		List 4	SNRPD3	6634	RNA transcription / protein synthesis	N/A	Tables S1, S2, S3, Palmer 2004		List 5	GSDMDC1	UP	Table S3, Hirsch 2010
List 1	Hs.520210	KDELR2	UP	Table 1 and 2, Lu 2007							List 3	CRISP3	CRISP-3=cysteine-rich secretory protein-3=target of Oct-2=specific granule protein (28 kDa)	IMAGE:2119355	Hs.404466	N/A	Basil 2006, Supplementary Table		List 4	FAM118B	79607	RNA transcription / protein synthesis	N/A	Tables S1, S2, S3, Palmer 2004		List 5	GTPBP2	UP	Table S3, Hirsch 2010
List 1	Hs.405153	CARD4	UP	Table 1 and 2, Lu 2007							List 3	CRISP3	CRISP-3=cysteine-rich secretory protein-3=target of Oct-2=specific granule protein (28 kDa)	IMAGE:2119355	Hs.404466	N/A	Basil 2006, Supplementary Table		List 4	DPH3	285381	RNA transcription / protein synthesis	N/A	Tables S1, S2, S3, Palmer 2004		List 5	HAX1	UP	Table S3, Hirsch 2010
List 1	Hs.477700	DBR1	UP	Table 1 and 2, Lu 2007							List 3	CSF1	Colony stimulating factor 1 (macrophage)	IMAGE:1475574	Hs.173894	N/A	Basil 2006, Supplementary Table		List 4	EIF2B3	8891	RNA transcription / protein synthesis	N/A	Tables S1, S2, S3, Palmer 2004		List 5	HERC5	UP	Table S3, Hirsch 2010
List 1	Hs.14468	FLJ11286	UP	Table 1 and 2, Lu 2007							List 3	CSF1	colony stimulating factor 1 (macrophage)	P46216		N/A	Basil 2006, Supplementary Table		List 4	KDELC1	79070	RNA transcription / protein synthesis	N/A	Tables S1, S2, S3, Palmer 2004		List 5	HEXA	UP	Table S3, Hirsch 2010
List 1	Hs.516077	FLJ14668	UP	Table 1 and 2, Lu 2007							List 3	CSF3R	G-CSF receptor	IMAGE:809639	Hs.381027	N/A	Basil 2006, Supplementary Table		List 4	RPF2	84154	RNA transcription / protein synthesis	N/A	Tables S1, S2, S3, Palmer 2004		List 5	HEXB	UP	Table S3, Hirsch 2010
List 1	Hs.494337	GOLPH2	UP	Table 1 and 2, Lu 2007							List 3	CTNNB1	Catenin (cadherin-associated protein), beta 1, 88kDa	IMAGE:774754	Hs.476018	N/A	Basil 2006, Supplementary Table		List 4	APLP1	333	RNA transcription / protein synthesis	N/A	Tables S1, S2, S3, Palmer 2004		List 5	HIF1A	UP	Table S3, Hirsch 2010
List 1	Hs.371036	NOX4	UP	Table 1 and 2, Lu 2007							List 3	CTNNB1	Catenin (cadherin-associated protein), beta 1, 88kDa	IMAGE:2544350	Hs.476018	N/A	Basil 2006, Supplementary Table		List 4	DACT1	51339	RNA transcription / protein synthesis	N/A	Tables S1, S2, S3, Palmer 2004		List 5	HRB	UP	Table S3, Hirsch 2010
List 1	Hs.438683	SLAMF8	UP	Table 1 and 2, Lu 2007							List 3	CTSC	Cathepsin C	IMAGE:845355	Hs.128065	N/A	Basil 2006, Supplementary Table		List 4	PDHB	5162	RNA transcription / protein synthesis	N/A	Tables S1, S2, S3, Palmer 2004		List 5	HTRA2	UP	Table S3, Hirsch 2010
List 1	Hs.520714	SNX10	UP	Table 1 and 2, Lu 2007							List 3	CTSD	Cathepsin D (lysosomal aspartyl protease)	IMAGE:264117	Hs.546248	N/A	Basil 2006, Supplementary Table		List 4	C14orf119	55017	RNA transcription / protein synthesis	N/A	Tables S1, S2, S3, Palmer 2004		List 5	IBRDC3	UP	Table S3, Hirsch 2010
List 1	Hs.159428	BAX	UP	Table 1 and 2, Lu 2007							List 3	CTSE	Cathepsin E	IMAGE:243202	Hs.1355	N/A	Basil 2006, Supplementary Table		List 4	DTD1	92675	RNA transcription / protein synthesis	N/A	Tables S1, S2, S3, Palmer 2004		List 5	IER2	UP	Table S3, Hirsch 2010
List 1	Hs.311609	DDX39	UP	Table 1 and 2, Lu 2007							List 3	CTSL2	Cathepsin L2	IMAGE:2408378	Hs.87417	N/A	Basil 2006, Supplementary Table		List 4	SAMM50	25813	RNA transcription / protein synthesis	N/A	Tables S1, S2, S3, Palmer 2004		List 5	IFI35	UP	Table S3, Hirsch 2010
List 1	Hs.463035	FKBP10	UP	Table 1 and 2, Lu 2007							List 3	CYB5	Cytochrome b-5	IMAGE:196189	Hs.465413	N/A	Basil 2006, Supplementary Table		List 4	CCL26	10344	RNA transcription / protein synthesis	N/A	Tables S1, S2, S3, Palmer 2004		List 5	IFITM1	UP	Table S3, Hirsch 2010
List 1	Hs.438695	FKBP11	UP	Table 1 and 2, Lu 2007							List 3	CYB5	Cytochrome b-5	IMAGE:855392	Hs.465413	N/A	Basil 2006, Supplementary Table		List 4	C4orf52	389203	RNA transcription / protein synthesis	N/A	Tables S1, S2, S3, Palmer 2004		List 5	IFNGR1	UP	Table S3, Hirsch 2010
List 1	Hs.515255	LSM4	UP	Table 1 and 2, Lu 2007							List 3	CYC1	Cytochrome c-1	IMAGE:813830	Hs.289271	N/A	Basil 2006, Supplementary Table		List 4	CCDC90B	60492	RNA transcription / protein synthesis	N/A	Tables S1, S2, S3, Palmer 2004		List 5	IFRD1	UP	Table S3, Hirsch 2010
List 1	Hs.552585	MORC2	UP	Table 1 and 2, Lu 2007							List 3	CYC1	Cytochrome c-1	IMAGE:22260	Hs.289271	N/A	Basil 2006, Supplementary Table		List 4	MED20	9477	RNA transcription / protein synthesis	N/A	Tables S1, S2, S3, Palmer 2004		List 5	IL15RA	UP	Table S3, Hirsch 2010
List 1	Hs.43666	PTP4A3	UP	Table 1 and 2, Lu 2007							List 3	CYP19A1	Cytochrome P450, family 19, subfamily A, polypeptide 1	IMAGE:70573	Hs.511367	N/A	Basil 2006, Supplementary Table		List 4	UTP6	55813	RNA transcription / protein synthesis	N/A	Tables S1, S2, S3, Palmer 2004		List 5	IL1A	UP	Table S3, Hirsch 2010
List 1	Hs.506748	HDGF	UP	Table 1 and 2, Lu 2007							List 3	CYP19A1	Cytochrome P450, family 19, subfamily A, polypeptide 1	IMAGE:148954	Hs.511367	N/A	Basil 2006, Supplementary Table		List 4	RARS2	57038	RNA transcription / protein synthesis	N/A	Tables S1, S2, S3, Palmer 2004		List 5	IL1B	UP	Table S3, Hirsch 2010
List 1	Hs.386283	ADAM12	UP	Table 1 and 2, Lu 2007							List 3	DDR2	Receptor protein tyrosine kinase TKT precursor=Tyrosine protein kinase TYRO 10=Neurotrophic tyrosine kinase receptor-related 3=discoidin domain receptor family, member 2	IMAGE:668442	Hs.440905	N/A	Basil 2006, Supplementary Table		List 4	KIAA0020	9933	RNA transcription / protein synthesis	N/A	Tables S1, S2, S3, Palmer 2004		List 5	IL1R1	UP	Table S3, Hirsch 2010
List 1	Hs.474740	APOL2	UP	Table 1 and 2, Lu 2007							List 3	DES	Desmin	IMAGE:2490569	Hs.471419	N/A	Basil 2006, Supplementary Table		List 4	ARMCX2	9823	RNA transcription / protein synthesis	N/A	Tables S1, S2, S3, Palmer 2004		List 5	IL1RAP	UP	Table S3, Hirsch 2010
List 1	Hs.552608	C1orf58	UP	Table 1 and 2, Lu 2007							List 3	DES	Desmin	IMAGE:2490569	Hs.471419	N/A	Basil 2006, Supplementary Table		List 4	RARS	5917	RNA transcription / protein synthesis	N/A	Tables S1, S2, S3, Palmer 2004		List 5	IL6	UP	Table S3, Hirsch 2010
List 1	Hs.470654	CDCA7	UP	Table 1 and 2, Lu 2007							List 3	DLG3	Discs, large homolog 3 (neuroendocrine-dlg, Drosophila)	IMAGE:33327	Hs.522680	N/A	Basil 2006, Supplementary Table		List 4	MTHFD2	10797	RNA transcription / protein synthesis	N/A	Tables S1, S2, S3, Palmer 2004		List 5	IL7	UP	Table S3, Hirsch 2010
List 1	Hs.179838	FMNL3	UP	Table 1 and 2, Lu 2007							List 3	EFEMP1	EGF-containing fibulin-like extracellular matrix protein 1	IMAGE:1492230	Hs.76224	N/A	Basil 2006, Supplementary Table		List 4	DHX15	1665	RNA transcription / protein synthesis	N/A	Tables S1, S2, S3, Palmer 2004		List 5	IRF2	UP	Table S3, Hirsch 2010
List 1	Hs.143818	GEMIN6	UP	Table 1 and 2, Lu 2007							List 3	EGF	Epidermal growth factor (beta-urogastrone)	IMAGE:2159880	Hs.419815	N/A	Basil 2006, Supplementary Table		List 4	HTR7	3363	RNA transcription / protein synthesis	N/A	Tables S1, S2, S3, Palmer 2004		List 5	IRF7	UP	Table S3, Hirsch 2010
List 1	Hs.6459	GPR172A	UP	Table 1 and 2, Lu 2007							List 3	EGF	Epidermal growth factor	IMAGE:1577736	Hs.419815	N/A	Basil 2006, Supplementary Table		List 4	HIST1H4C	8364	RNA transcription / protein synthesis	N/A	Tables S1, S2, S3, Palmer 2004		List 5	ISG20	UP	Table S3, Hirsch 2010
List 1	Hs.133294	IQGAP3	UP	Table 1 and 2, Lu 2007							List 3	EGFR	Epidermal growth factor receptor (erythroblastic leukemia viral (v-erb-b) oncogene homolog, avian)	IMAGE:324861	Hs.488293	N/A	Basil 2006, Supplementary Table		List 4	ARMC9	80210	Metabolism / hormone signaling / protein synthesis	N/A	Tables S1, S2, S3, Palmer 2004		List 5	ITPKA	UP	Table S3, Hirsch 2010
List 1	Hs.369440	SFXN1	UP	Table 1 and 2, Lu 2007							List 3	EGR3	EGR-3=PILOT=T cell transcription factor=bridging integrator 3	IMAGE:26568	Hs.74088	N/A	Basil 2006, Supplementary Table		List 4	MTHFD1L	25902	Metabolism / hormone signaling / protein synthesis	N/A	Tables S1, S2, S3, Palmer 2004		List 5	IVNS1ABP	UP	Table S3, Hirsch 2010
List 1	Hs.517155	TMEPAI	UP	Table 1 and 2, Lu 2007							List 3	ERBB2	HER2=neu=c-erb-B-2=tyrosine kinase-type receptor	IMAGE:783729	Hs.446352	N/A	Basil 2006, Supplementary Table		List 4	XPOT	11260	Metabolism / hormone signaling / protein synthesis	N/A	Tables S1, S2, S3, Palmer 2004		List 5	JUNB	UP	Table S3, Hirsch 2010
List 1	Hs.631580	UBA2	UP	Table 1 and 2, Lu 2007							List 3	ERBB3	V-erb-b2 erythroblastic leukemia viral oncogene homolog 3 (avian)	IMAGE:855563	Hs.118681	N/A	Basil 2006, Supplementary Table		List 4	IARS	3376	Metabolism / hormone signaling / protein synthesis	N/A	Tables S1, S2, S3, Palmer 2004		List 5	KCNG1	UP	Table S3, Hirsch 2010
List 1	Hs.463465	UTP18	UP	Table 1 and 2, Lu 2007							List 3	ERBB3	V-erb-b2 erythroblastic leukemia viral oncogene homolog 3 (avian)	IMAGE:855563	Hs.118681	N/A	Basil 2006, Supplementary Table		List 4	HDX	139324	Metabolism / hormone signaling / protein synthesis	N/A	Tables S1, S2, S3, Palmer 2004		List 5	KIAA0963	UP	Table S3, Hirsch 2010
List 1	Hs.492974	WISP1	UP	Table 1 and 2, Lu 2007							List 3	ERBB3	V-erb-b2 erythroblastic leukemia viral oncogene homolog 3 (avian)	IMAGE:1160531	Hs.118681	N/A	Basil 2006, Supplementary Table		List 4	ACTRT3	84517	Metabolism / hormone signaling / protein synthesis	N/A	Tables S1, S2, S3, Palmer 2004		List 5	KLF2	UP	Table S3, Hirsch 2010
List 1	Hs.113876	WHSC1	UP	Table 1 and 2, Lu 2007							List 3	ERBB4	V-erb-a erythroblastic leukemia viral oncogene homolog 4 (avian)	IMAGE:2029080	Hs.390729	N/A	Basil 2006, Supplementary Table		List 4	ERCC2	2068	Metabolism / hormone signaling / protein synthesis	N/A	Tables S1, S2, S3, Palmer 2004		List 5	LAMP3	UP	Table S3, Hirsch 2010
List 1	Hs.494614	BAT2D1	UP	Table 1 and 2, Lu 2007							List 3	ESR1	Estrogen receptor	IMAGE:725321	Hs.1657	N/A	Basil 2006, Supplementary Table		List 4	TBC1D16	125058	Metabolism / hormone signaling / protein synthesis	N/A	Tables S1, S2, S3, Palmer 2004		List 5	LARP6	UP	Table S3, Hirsch 2010
List 1	Hs.166463	HNRPU	UP	Table 1 and 2, Lu 2007							List 3	F11	Coagulation factor XI (plasma thromboplastin antecedent)	IMAGE:244387	Hs.1430	N/A	Basil 2006, Supplementary Table		List 4	GARS	2617	Metabolism / hormone signaling / protein synthesis	N/A	Tables S1, S2, S3, Palmer 2004		List 5	LGALS8	UP	Table S3, Hirsch 2010
List 1	Hs.401835	TCEAL2	DOWN	Table 1 and 2, Lu 2007							List 3	FGF18	Fibroblast growth factor 18	IMAGE:364563	Hs.87191	N/A	Basil 2006, Supplementary Table		List 4	KIF7	374654	Metabolism / hormone signaling / protein synthesis	N/A	Tables S1, S2, S3, Palmer 2004		List 5	LHFPL2	UP	Table S3, Hirsch 2010
List 1	Hs.58351	ABCA8	DOWN	Table 1 and 2, Lu 2007							List 3	FHL1	Four and a half LIM domains 1	IMAGE:813266	Hs.435369	N/A	Basil 2006, Supplementary Table		List 4	UBE2K	3093	Metabolism / hormone signaling / protein synthesis	N/A	Tables S1, S2, S3, Palmer 2004		List 5	LOC57149	UP	Table S3, Hirsch 2010
List 1	Hs.525205	NDRG2	DOWN	Table 1 and 2, Lu 2007							List 3	FHL1	Four and a half LIM domains 1	IMAGE:2577002	Hs.435369	N/A	Basil 2006, Supplementary Table		List 4	SLC25A3	5250	Metabolism / hormone signaling / protein synthesis	N/A	Tables S1, S2, S3, Palmer 2004		List 5	LOX	UP	Table S3, Hirsch 2010
List 1	Hs.524085	USP2	DOWN	Table 1 and 2, Lu 2007							List 3	FLRT1	Fibronectin leucine rich transmembrane protein 1	IMAGE:30963	Hs.550507	N/A	Basil 2006, Supplementary Table		List 4	ICMT	23463	Metabolism / hormone signaling / protein synthesis	N/A	Tables S1, S2, S3, Palmer 2004		List 5	LY96	UP	Table S3, Hirsch 2010
List 1	Hs.172755	BRP44L	DOWN	Table 1 and 2, Lu 2007							List 3	FLRT2	Fibronectin leucine rich transmembrane protein 2	IMAGE:1932984	Hs.533710	N/A	Basil 2006, Supplementary Table		List 4	UGGT2	55757	Metabolism / hormone signaling / protein synthesis	N/A	Tables S1, S2, S3, Palmer 2004		List 5	MAP3K5	UP	Table S3, Hirsch 2010
List 1	Hs.22242	ECHDC3	DOWN	Table 1 and 2, Lu 2007							List 3	FLRT3	Fibronectin leucine rich transmembrane protein 3	IMAGE:812143	Hs.41296	N/A	Basil 2006, Supplementary Table		List 4	ATP11C	286410	Metabolism / hormone signaling / protein synthesis	N/A	Tables S1, S2, S3, Palmer 2004		List 5	MAP3K7lP2	UP	Table S3, Hirsch 2010
List 1	Hs.196952	HLF	DOWN	Table 1 and 2, Lu 2007							List 3	FNDC1	Fibronectin type III domain containing 1	IMAGE:754126	Hs.520525	N/A	Basil 2006, Supplementary Table		List 4	SLC24A1	9187	Metabolism / hormone signaling / protein synthesis	N/A	Tables S1, S2, S3, Palmer 2004		List 5	MAPK14	UP	Table S3, Hirsch 2010
List 1	Hs.496587	CHRDL1	DOWN	Table 1 and 2, Lu 2007							List 3	FNDC3B	Fibronectin type III domain containing 3B	IMAGE:259066	Hs.159430	N/A	Basil 2006, Supplementary Table		List 4	EIF2AK4	440275	Metabolism / hormone signaling / protein synthesis	N/A	Tables S1, S2, S3, Palmer 2004		List 5	MID1IP1	UP	Table S3, Hirsch 2010
List 1	Hs.476319	ECHDC2	DOWN	Table 1 and 2, Lu 2007							List 3	FNDC3B	Fibronectin type III domain containing 3B	IMAGE:240295	Hs.159430	N/A	Basil 2006, Supplementary Table		List 4	GPX8	493869	Metabolism / hormone signaling / protein synthesis	N/A	Tables S1, S2, S3, Palmer 2004		List 5	MME	UP	Table S3, Hirsch 2010
List 1	Hs.409352	FLJ20701	DOWN	Table 1 and 2, Lu 2007							List 3	FNDC3B	Fibronectin type III domain containing 3B	IMAGE:626874	Hs.159430	N/A	Basil 2006, Supplementary Table		List 4	ALX1	8092	Metabolism / hormone signaling / protein synthesis	N/A	Tables S1, S2, S3, Palmer 2004		List 5	MMP3	UP	Table S3, Hirsch 2010
List 1	Hs.103253	PLIN	DOWN	Table 1 and 2, Lu 2007							List 3	FNDC4	Fibronectin type III domain containing 4	IMAGE:233679	Hs.27836	N/A	Basil 2006, Supplementary Table		List 4	OSTC	58505	Metabolism / hormone signaling / protein synthesis	N/A	Tables S1, S2, S3, Palmer 2004		List 5	MOCOS	UP	Table S3, Hirsch 2010
List 1	Hs.293970	ALDH6A1	DOWN	Table 1 and 2, Lu 2007							List 3	FOS	V-fos FBJ murine osteosarcoma viral oncogene homolog	IMAGE:811015	Hs.25647	N/A	Basil 2006, Supplementary Table		List 4	TRPC4	7223	Metabolism / hormone signaling / protein synthesis	N/A	Tables S1, S2, S3, Palmer 2004		List 5	MOSPD2	UP	Table S3, Hirsch 2010
List 1	Hs.390729	ERBB4	DOWN	Table 1 and 2, Lu 2007							List 3	FTH1	Ferritin, heavy polypeptide 1	IMAGE:810700	Hs.448738	N/A	Basil 2006, Supplementary Table		List 4	HAS2	3037	Metabolism / hormone signaling / protein synthesis	N/A	Tables S1, S2, S3, Palmer 2004		List 5	MPG	UP	Table S3, Hirsch 2010
List 1	Hs.553502	RORA	DOWN	Table 1 and 2, Lu 2007							List 3	FUT1	Fucosyltransferase 1 (galactoside 2-alpha-L-fucosyltransferase)	IMAGE:1499828	Hs.69747	N/A	Basil 2006, Supplementary Table		List 4	FZD2	2535	Metabolism / hormone signaling / protein synthesis	N/A	Tables S1, S2, S3, Palmer 2004		List 5	MRPL9	UP	Table S3, Hirsch 2010
List 1	Hs.388918	RECK	DOWN	Table 1 and 2, Lu 2007							List 3	FUT11	Fucosyltransferase 11 (alpha (1,3) fucosyltransferase)	IMAGE:838999	Hs.500082	N/A	Basil 2006, Supplementary Table		List 4	TRNT1	51095	Metabolism / hormone signaling / protein synthesis	N/A	Tables S1, S2, S3, Palmer 2004		List 5	MRPS18A	UP	Table S3, Hirsch 2010
List 1	Hs.216226	SYNGR1	DOWN	Table 1 and 2, Lu 2007							List 3	FUT3	Fucosyltransferase 3 (galactoside 3(4)-L-fucosyltransferase, Lewis blood group included)	IMAGE:2509539	Hs.169238	N/A	Basil 2006, Supplementary Table		List 4	MMADHC	27249	Metabolism / hormone signaling / protein synthesis	N/A	Tables S1, S2, S3, Palmer 2004		List 5	MTMR11	UP	Table S3, Hirsch 2010
List 1	Hs.506357	FAM107A	DOWN	Table 1 and 2, Lu 2007							List 3	FUT3	Fucosyltransferase 3 (galactoside 3(4)-L-fucosyltransferase, Lewis blood group included)	IMAGE:2509539	Hs.169238	N/A	Basil 2006, Supplementary Table		List 4	SNX8	29886	Metabolism / hormone signaling / protein synthesis	N/A	Tables S1, S2, S3, Palmer 2004		List 5	MTUS1	UP	Table S3, Hirsch 2010
List 1	Hs.476454	ABHD6	DOWN	Table 1 and 2, Lu 2007							List 3	FUT4	Fucosyltransferase 4 (alpha (1,3) fucosyltransferase, myeloid-specific)	IMAGE:133213	Hs.390420	N/A	Basil 2006, Supplementary Table		List 4	CDH6	1004	Metabolism / hormone signaling / protein synthesis	N/A	Tables S1, S2, S3, Palmer 2004		List 5	MYD88	UP	Table S3, Hirsch 2010
List 1	Hs.519694	C5orf4	DOWN	Table 1 and 2, Lu 2007							List 3	GAP43	Growth associated protein 43	IMAGE:44563	Hs.134974	N/A	Basil 2006, Supplementary Table		List 4	HAT1	8520	Metabolism / hormone signaling / protein synthesis	N/A	Tables S1, S2, S3, Palmer 2004		List 5	NARF	UP	Table S3, Hirsch 2010
List 1	Hs.528385	DHRS4	DOWN	Table 1 and 2, Lu 2007							List 3	GAPD	Glyceraldehyde-3-phosphate dehydrogenase	IMAGE:50117	Hs.544577	N/A	Basil 2006, Supplementary Table		List 4	SEC11A	23478	Metabolism / hormone signaling / protein synthesis	N/A	Tables S1, S2, S3, Palmer 2004		List 5	NEDD4L	UP	Table S3, Hirsch 2010
List 1	Hs.47288	TRPM3	DOWN	Table 1 and 2, Lu 2007							List 3	GAPD	Glyceraldehyde-3-phosphate dehydrogenase	IMAGE:530934	Hs.544577	N/A	Basil 2006, Supplementary Table		List 4	DIMT1	27292	Metabolism / hormone signaling / protein synthesis	N/A	Tables S1, S2, S3, Palmer 2004		List 5	NIT1	UP	Table S3, Hirsch 2010
List 1	Hs.420830	HIF3A	DOWN	Table 1 and 2, Lu 2007							List 3	GAPD	Glyceraldehyde-3-phosphate dehydrogenase	IMAGE:530868	Hs.544577	N/A	Basil 2006, Supplementary Table		List 4	TM2D2	83877	Metabolism / hormone signaling / protein synthesis	N/A	Tables S1, S2, S3, Palmer 2004		List 5	NMI	UP	Table S3, Hirsch 2010
List 1	Hs.511265	SEMA6D	DOWN	Table 1 and 2, Lu 2007							List 3	GCC2	GRIP and coiled-coil domain containing 2	IMAGE:855236	Hs.436505	N/A	Basil 2006, Supplementary Table		List 4	FST	10468	Metabolism / hormone signaling / protein synthesis	N/A	Tables S1, S2, S3, Palmer 2004		List 5	NP	UP	Table S3, Hirsch 2010
List 1	Hs.436657	CLU	DOWN	Table 1 and 2, Lu 2007							List 3	GCC2	GRIP and coiled-coil domain containing 2	IMAGE:683023	Hs.436505	N/A	Basil 2006, Supplementary Table		List 4	GBE1	2632	Metabolism / hormone signaling / protein synthesis	N/A	Tables S1, S2, S3, Palmer 2004		List 5	NPC1	UP	Table S3, Hirsch 2010
List 1	Hs.78482	PALM	DOWN	Table 1 and 2, Lu 2007							List 3	GCC2	GRIP and coiled-coil domain containing 2	IMAGE:272179	Hs.436505	N/A	Basil 2006, Supplementary Table		List 4	NA	80047	Multicellular signaling / immune signaling / cell identity	N/A	Tables S1, S2, S3, Palmer 2004		List 5	NR1H2	UP	Table S3, Hirsch 2010
List 1	Hs.82318	WASF3	DOWN	Table 1 and 2, Lu 2007							List 3	GCC2	GRIP and coiled-coil domain containing 2	IMAGE:768405	Hs.436505	N/A	Basil 2006, Supplementary Table		List 4	MLL3	58508	Multicellular signaling / immune signaling / cell identity	N/A	Tables S1, S2, S3, Palmer 2004		List 5	NT5E	UP	Table S3, Hirsch 2010
List 1	Hs.268869	ADHFE1	DOWN	Table 1 and 2, Lu 2007							List 3	GCG	Glucagon	IMAGE:2511749	Hs.516494	N/A	Basil 2006, Supplementary Table		List 4	MXI1	4601	Multicellular signaling / immune signaling / cell identity	N/A	Tables S1, S2, S3, Palmer 2004		List 5	OLR1	UP	Table S3, Hirsch 2010
List 1	Hs.34494	AGXT2	DOWN	Table 1 and 2, Lu 2007							List 3	GCG	Glucagon	IMAGE:2511749	Hs.516494	N/A	Basil 2006, Supplementary Table		List 4	FKSG49	400949	Multicellular signaling / immune signaling / cell identity	N/A	Tables S1, S2, S3, Palmer 2004		List 5	OSMR	UP	Table S3, Hirsch 2010
List 1	Hs.249129	CIDEA	DOWN	Table 1 and 2, Lu 2007							List 3	GRP	Gastrin-releasing peptide	IMAGE:469306	Hs.153444	N/A	Basil 2006, Supplementary Table		List 4	FAM185BP	641808	Multicellular signaling / immune signaling / cell identity	N/A	Tables S1, S2, S3, Palmer 2004		List 5	OXR1	UP	Table S3, Hirsch 2010
List 1	Hs.302754	EFCBP1	DOWN	Table 1 and 2, Lu 2007							List 3	GSTM1	Glutathione S-transferase M1	IMAGE:180561	Hs.301961	N/A	Basil 2006, Supplementary Table		List 4	ARRB2	409	Multicellular signaling / immune signaling / cell identity	N/A	Tables S1, S2, S3, Palmer 2004		List 5	P2RX4	UP	Table S3, Hirsch 2010
List 1	Hs.521953	EFHC2	DOWN	Table 1 and 2, Lu 2007							List 3	GSTM3	Glutathione S-transferase M3 (brain)	IMAGE:137940	Hs.2006	N/A	Basil 2006, Supplementary Table		List 4	SMARCC2	6601	Multicellular signaling / immune signaling / cell identity	N/A	Tables S1, S2, S3, Palmer 2004		List 5	P4HA1	UP	Table S3, Hirsch 2010
List 1	Hs.200100	Ells1	DOWN	Table 1 and 2, Lu 2007							List 3	HERC2	Hect domain and RLD 2	IMAGE:219717	Hs.434890	N/A	Basil 2006, Supplementary Table		List 4	WASH3P	374666	Multicellular signaling / immune signaling / cell identity	N/A	Tables S1, S2, S3, Palmer 2004		List 5	PAPPA	UP	Table S3, Hirsch 2010
List 1	Hs.479703	FLJ21511	DOWN	Table 1 and 2, Lu 2007							List 3	HERC2	Hect domain and RLD 2	IMAGE:1470474	Hs.434890	N/A	Basil 2006, Supplementary Table		List 4	PILRB	29990	Multicellular signaling / immune signaling / cell identity	N/A	Tables S1, S2, S3, Palmer 2004		List 5	PARP8	UP	Table S3, Hirsch 2010
List 1	Hs.500750	HPSE2	DOWN	Table 1 and 2, Lu 2007							List 3	HK1	Hexokinase 1	IMAGE:840158	Hs.118625	N/A	Basil 2006, Supplementary Table		List 4	CTSH	1512	Multicellular signaling / immune signaling / cell identity	N/A	Tables S1, S2, S3, Palmer 2004		List 5	PCGF1	UP	Table S3, Hirsch 2010
List 1	Hs.380929	LDHD	DOWN	Table 1 and 2, Lu 2007							List 3	HK3	Hexokinase 3 (white cell)	IMAGE:1695734	Hs.411695	N/A	Basil 2006, Supplementary Table		List 4	SAT1	6303	Multicellular signaling / immune signaling / cell identity	N/A	Tables S1, S2, S3, Palmer 2004		List 5	PDE4B	UP	Table S3, Hirsch 2010
List 1	Hs.306083	LOC91689	DOWN	Table 1 and 2, Lu 2007							List 3	ICAM1	CD54=ICAM-1	IMAGE:145112	Hs.515126	N/A	Basil 2006, Supplementary Table		List 4	JUNB	3726	Multicellular signaling / immune signaling / cell identity	N/A	Tables S1, S2, S3, Palmer 2004		List 5	PELI1	UP	Table S3, Hirsch 2010
List 1	Hs.160953	P53AIP1	DOWN	Table 1 and 2, Lu 2007							List 3	ICAM1	CD54=ICAM-1	IMAGE:293413	Hs.515126	N/A	Basil 2006, Supplementary Table		List 4	CD53	963	Multicellular signaling / immune signaling / cell identity	N/A	Tables S1, S2, S3, Palmer 2004		List 5	PGS1	UP	Table S3, Hirsch 2010
List 1	Hs.211252	SLC24A3	DOWN	Table 1 and 2, Lu 2007							List 3	ICAM2	CD102=ICAM-2=intercellular adhesion molecule 2	IMAGE:130201	Hs.433303	N/A	Basil 2006, Supplementary Table		List 4	PECAM1	5175	Multicellular signaling / immune signaling / cell identity	N/A	Tables S1, S2, S3, Palmer 2004		List 5	PHLDA1	UP	Table S3, Hirsch 2010
List 1	Hs.163079	TUBAL3	DOWN	Table 1 and 2, Lu 2007							List 3	ICAM3	CD50=ICAM-3	IMAGE:754080	Hs.353214	N/A	Basil 2006, Supplementary Table		List 4	IL10RA	3587	Multicellular signaling / immune signaling / cell identity	N/A	Tables S1, S2, S3, Palmer 2004		List 5	PlP5K3	UP	Table S3, Hirsch 2010
List 1	Hs.389171	PINK1	DOWN	Table 1 and 2, Lu 2007							List 3	ICAM4	Intercellular adhesion molecule 4, Landsteiner-Wiener blood group	IMAGE:2062332	Hs.386467	N/A	Basil 2006, Supplementary Table		List 4	RCSD1	92241	Multicellular signaling / immune signaling / cell identity	N/A	Tables S1, S2, S3, Palmer 2004		List 5	PLAU	UP	Table S3, Hirsch 2010
List 1	Hs.470887	GULP1	DOWN	Table 1 and 2, Lu 2007							List 3	IFNG	Interferon gamma	IMAGE:1579639	Hs.856	N/A	Basil 2006, Supplementary Table		List 4	ARHGDIB	397	Multicellular signaling / immune signaling / cell identity	N/A	Tables S1, S2, S3, Palmer 2004		List 5	PLAUR	UP	Table S3, Hirsch 2010
List 1	Hs.490981	MSRA	DOWN	Table 1 and 2, Lu 2007							List 3	IGF1	Insulin-like growth factor 1 (somatomedin C)	IMAGE:813179	Hs.160562	N/A	Basil 2006, Supplementary Table		List 4	GIMAP5	55340	Multicellular signaling / immune signaling / cell identity	N/A	Tables S1, S2, S3, Palmer 2004		List 5	PLOD1	UP	Table S3, Hirsch 2010
List 1	Hs.476092	CLEC3B	DOWN	Table 1 and 2, Lu 2007							List 3	IGF1	Insulin-like growth factor 1 (somatomedin C)	IMAGE:286633	Hs.160562	N/A	Basil 2006, Supplementary Table		List 4	GIMAP6	474344	Multicellular signaling / immune signaling / cell identity	N/A	Tables S1, S2, S3, Palmer 2004		List 5	PLSCR1	UP	Table S3, Hirsch 2010
List 1	Hs.386502	FMO4	DOWN	Table 1 and 2, Lu 2007							List 3	IGF1	IGF-I=insulin-like growth factor 1	IMAGE:287327	Hs.308053	N/A	Basil 2006, Supplementary Table		List 4	HLA-DMB	3109	Multicellular signaling / immune signaling / cell identity	N/A	Tables S1, S2, S3, Palmer 2004		List 5	PMAIP1	UP	Table S3, Hirsch 2010
List 1	Hs.137367	ANK2	DOWN	Table 1 and 2, Lu 2007							List 3	IGFBP3	Insulin-like growth factor binding protein 3	IMAGE:898218	Hs.450230	N/A	Basil 2006, Supplementary Table		List 4	PTPRC	5788	Multicellular signaling / immune signaling / cell identity	N/A	Tables S1, S2, S3, Palmer 2004		List 5	PNRC1	UP	Table S3, Hirsch 2010
List 1	Hs.212088	EPHX2	DOWN	Table 1 and 2, Lu 2007							List 3	IL2	Interleukin 2	EnaW-9k-97a1	Hs.89679	N/A	Basil 2006, Supplementary Table		List 4	C10orf128	170371	Multicellular signaling / immune signaling / cell identity	N/A	Tables S1, S2, S3, Palmer 2004		List 5	PPM1D	UP	Table S3, Hirsch 2010
List 1	Hs.157818	KCNAB1	DOWN	Table 1 and 2, Lu 2007							List 3	INS	Insulin	IMAGE:2323669	Hs.89832	N/A	Basil 2006, Supplementary Table		List 4	CMBL	134147	Multicellular signaling / immune signaling / cell identity	N/A	Tables S1, S2, S3, Palmer 2004		List 5	PPM2C	UP	Table S3, Hirsch 2010
List 1	Hs.163924	NR3C2	DOWN	Table 1 and 2, Lu 2007							List 3	INSIG1	Insulin induced gene 1	IMAGE:207288	Hs.520819	N/A	Basil 2006, Supplementary Table		List 4	HLA-DRB5	3127	Multicellular signaling / immune signaling / cell identity	N/A	Tables S1, S2, S3, Palmer 2004		List 5	PROCR	UP	Table S3, Hirsch 2010
List 1	Hs.269128	PPP2R1B	DOWN	Table 1 and 2, Lu 2007							List 3	INSR	Insulin receptor	IMAGE:427812	Hs.465744	N/A	Basil 2006, Supplementary Table		List 4	HLA-DPA1	3113	Multicellular signaling / immune signaling / cell identity	N/A	Tables S1, S2, S3, Palmer 2004		List 5	PROS1	UP	Table S3, Hirsch 2010
List 1	Hs.40582	CDC14B	DOWN	Table 1 and 2, Lu 2007							List 3	IRS1	Insulin receptor substrate 1	IMAGE:813168	Hs.471508	N/A	Basil 2006, Supplementary Table		List 4	ABCG1	9619	Multicellular signaling / immune signaling / cell identity	N/A	Tables S1, S2, S3, Palmer 2004		List 5	PSCD1	UP	Table S3, Hirsch 2010
List 1	Hs.438867	FLJ20489	DOWN	Table 1 and 2, Lu 2007							List 3	IRS2	Insulin receptor substrate 2	IMAGE:2108551	Hs.442344	N/A	Basil 2006, Supplementary Table		List 4	GIMAP7	168537	Multicellular signaling / immune signaling / cell identity	N/A	Tables S1, S2, S3, Palmer 2004		List 5	PTPN2	UP	Table S3, Hirsch 2010
List 1	Hs.224008	FEZ1	DOWN	Table 1 and 2, Lu 2007							List 3	IRS2	Insulin receptor substrate 2	IMAGE:2108551	Hs.442344	N/A	Basil 2006, Supplementary Table		List 4	HLA-DQA1	3117	Multicellular signaling / immune signaling / cell identity	N/A	Tables S1, S2, S3, Palmer 2004		List 5	PTX3	UP	Table S3, Hirsch 2010
List 1	Hs.443789	C6orf60	DOWN	Table 1 and 2, Lu 2007							List 3	ITGB3	CD61=Integrin beta 3=platelet glycoprotein IIIa	IMAGE:484874	Hs.87149	N/A	Basil 2006, Supplementary Table		List 4	TSHZ2	128553	Multicellular signaling / immune signaling / cell identity	N/A	Tables S1, S2, S3, Palmer 2004		List 5	PYGL	UP	Table S3, Hirsch 2010
List 1	Hs.475319	LRRFIP2	DOWN	Table 1 and 2, Lu 2007							List 3	JUN	V-jun sarcoma virus 17 oncogene homolog (avian)	IMAGE:358531	Hs.525704	N/A	Basil 2006, Supplementary Table		List 4	RGCC	28984	Multicellular signaling / immune signaling / cell identity	N/A	Tables S1, S2, S3, Palmer 2004		List 5	RAB7L1	UP	Table S3, Hirsch 2010
List 1	Hs.514713	MPPE1	DOWN	Table 1 and 2, Lu 2007							List 3	KLK10	Kallikrein 10	IMAGE:810960	Hs.275464	N/A	Basil 2006, Supplementary Table		List 4	CCR1	1230	Multicellular signaling / immune signaling / cell identity	N/A	Tables S1, S2, S3, Palmer 2004		List 5	RABGGTA	UP	Table S3, Hirsch 2010
List 1	Hs.183153	ARL4D	DOWN	Table 1 and 2, Lu 2007							List 3	KLK12	Kallikrein 12	IMAGE:2109677	Hs.411572	N/A	Basil 2006, Supplementary Table		List 4	NPR3	4883	Multicellular signaling / immune signaling / cell identity	N/A	Tables S1, S2, S3, Palmer 2004		List 5	RBM13	UP	Table S3, Hirsch 2010
List 1	Hs.642660	C10orf116	DOWN	Table 1 and 2, Lu 2007							List 3	KLK13	Kallikrein 13	IMAGE:743113	Hs.165296	N/A	Basil 2006, Supplementary Table		List 4	RSAD2	91543	Multicellular signaling / immune signaling / cell identity	N/A	Tables S1, S2, S3, Palmer 2004		List 5	RBM7	UP	Table S3, Hirsch 2010
List 1	Hs.495912	DMD	DOWN	Table 1 and 2, Lu 2007							List 3	KLK6	Kallikrein 6 (neurosin, zyme)	IMAGE:809784	Hs.79361	N/A	Basil 2006, Supplementary Table		List 4	GIMAP1	170575	Multicellular signaling / immune signaling / cell identity	N/A	Tables S1, S2, S3, Palmer 2004		List 5	RGS17	UP	Table S3, Hirsch 2010
List 1	Hs.503126	SHANK2	DOWN	Table 1 and 2, Lu 2007							List 3	KLK7	Kallikrein 7 (chymotryptic, stratum corneum)	IMAGE:1710172	Hs.151254	N/A	Basil 2006, Supplementary Table		List 4	TNFSF10	8743	Multicellular signaling / immune signaling / cell identity	N/A	Tables S1, S2, S3, Palmer 2004		List 5	RGS2	UP	Table S3, Hirsch 2010
List 1	Hs.481342	SORBS2	DOWN	Table 1 and 2, Lu 2007							List 3	KLK8	Kallikrein 8 (neuropsin/ovasin)	IMAGE:2514426	Hs.104570	N/A	Basil 2006, Supplementary Table		List 4	AFTPH	54812	Multicellular signaling / immune signaling / cell identity	N/A	Tables S1, S2, S3, Palmer 2004		List 5	RIPK2	UP	Table S3, Hirsch 2010
List 1	Hs.169441	MAGI1	DOWN	Table 1 and 2, Lu 2007							List 3	KLKB1	Kallikrein B, plasma (Fletcher factor) 1	IMAGE:245662	Hs.1901	N/A	Basil 2006, Supplementary Table		List 4	NA	643187	Multicellular signaling / immune signaling / cell identity	N/A	Tables S1, S2, S3, Palmer 2004		List 5	RND3	UP	Table S3, Hirsch 2010
List 1	Hs.75652	GSTM5	DOWN	Table 1 and 2, Lu 2007							List 3	KRT19	Keratin 19	IMAGE:810131	Hs.514167	N/A	Basil 2006, Supplementary Table		List 4	MALAT1	378938	Multicellular signaling / immune signaling / cell identity	N/A	Tables S1, S2, S3, Palmer 2004		List 5	RNF31; ISGF3G	UP	Table S3, Hirsch 2010
List 1	Hs.405156	PPAP2B	DOWN	Table 1 and 2, Lu 2007							List 3	KRT19	Keratin 19	IMAGE:2568350	Hs.514167	N/A	Basil 2006, Supplementary Table		List 4	UBXN2A	165324	Multicellular signaling / immune signaling / cell identity	N/A	Tables S1, S2, S3, Palmer 2004		List 5	RNF41	UP	Table S3, Hirsch 2010
List 1	Hs.271771	SNCA	DOWN	Table 1 and 2, Lu 2007							List 3	LDHA	Lactate dehydrogenase A	IMAGE:897567	Hs.2795	N/A	Basil 2006, Supplementary Table		List 4	PDE4C	5143	Multicellular signaling / immune signaling / cell identity	N/A	Tables S1, S2, S3, Palmer 2004		List 5	ROBO3	UP	Table S3, Hirsch 2010
List 1	Hs.181855	CASC5	DOWN	Table 1 and 2, Lu 2007							List 3	LDHA	Lactate dehydrogenase A	IMAGE:43550	Hs.2795	N/A	Basil 2006, Supplementary Table		List 4	GIMAP8	155038	Multicellular signaling / immune signaling / cell identity	N/A	Tables S1, S2, S3, Palmer 2004		List 5	RPL36	UP	Table S3, Hirsch 2010
List 1	Hs.506458	ANKS1B	DOWN	Table 1 and 2, Lu 2007							List 3	LDHB	Lactate dehydrogenase B	IMAGE:2563391	Hs.446149	N/A	Basil 2006, Supplementary Table		List 4	FYB	2533	Multicellular signaling / immune signaling / cell identity	N/A	Tables S1, S2, S3, Palmer 2004		List 5	RRAGC	UP	Table S3, Hirsch 2010
List 1	Hs.445885	KIAA1217	DOWN	Table 1 and 2, Lu 2007							List 3	LDHC	Lactate dehydrogenase C	IMAGE:795178	Hs.99881	N/A	Basil 2006, Supplementary Table		List 4	MS4A7	58475	Multicellular signaling / immune signaling / cell identity	N/A	Tables S1, S2, S3, Palmer 2004		List 5	RY1	UP	Table S3, Hirsch 2010
List 1	Hs.643583	DKFZp667G2110	DOWN	Table 1 and 2, Lu 2007							List 3	LGALS3	Lectin, galactoside-binding, soluble, 3 (galectin 3)	IMAGE:855910	Hs.531081	N/A	Basil 2006, Supplementary Table		List 4	C5orf56	441108	Multicellular signaling / immune signaling / cell identity	N/A	Tables S1, S2, S3, Palmer 2004		List 5	SALF; STON1	UP	Table S3, Hirsch 2010
List 1	Hs.406787	FBXO3	DOWN	Table 1 and 2, Lu 2007							List 3	MAG	Myelin associated glycoprotein	IMAGE:32444	Hs.515354	N/A	Basil 2006, Supplementary Table		List 4	LOC400931	400931	Multicellular signaling / immune signaling / cell identity	N/A	Tables S1, S2, S3, Palmer 2004		List 5	SAT	UP	Table S3, Hirsch 2010
List 1	Hs.431498	FOXP1	DOWN	Table 1 and 2, Lu 2007							List 3	MAG	Myelin associated glycoprotein	IMAGE:2469109	Hs.515354	N/A	Basil 2006, Supplementary Table		List 4	MLLT6	4302	Multicellular signaling / immune signaling / cell identity	N/A	Tables S1, S2, S3, Palmer 2004		List 5	SEMA4C	UP	Table S3, Hirsch 2010
											List 3	MAPK3	mitogen-activated protein kinase 3=erk1=extracellular signal-regulated kinase 1	IMAGE:809939	Hs.861	N/A	Basil 2006, Supplementary Table		List 4	CTSS	1520	Multicellular signaling / immune signaling / cell identity	N/A	Tables S1, S2, S3, Palmer 2004		List 5	SERPINA1	UP	Table S3, Hirsch 2010
											List 3	MEIS1	Meis1, myeloid ecotropic viral integration site 1 homolog (mouse)	IMAGE:361943	Hs.526754	N/A	Basil 2006, Supplementary Table		List 4	ZBTB20	26137	Multicellular signaling / immune signaling / cell identity	N/A	Tables S1, S2, S3, Palmer 2004		List 5	SERPINB1	UP	Table S3, Hirsch 2010
											List 3	MEIS1	Meis1, myeloid ecotropic viral integration site 1 homolog (mouse)	IMAGE:280592	Hs.526754	N/A	Basil 2006, Supplementary Table									List 5	SERPINE2	UP	Table S3, Hirsch 2010
											List 3	MEIS1	Meis1=cooperates with Hox genes and induces myeloid leukemia in mice	IMAGE:307506	Hs.170177	N/A	Basil 2006, Supplementary Table									List 5	SIAH2	UP	Table S3, Hirsch 2010
											List 3	MEIS2	Meis1, myeloid ecotropic viral integration site 1 homolog 2 (mouse)	IMAGE:503083	Hs.510989	N/A	Basil 2006, Supplementary Table									List 5	SIGIRR	UP	Table S3, Hirsch 2010
											List 3	MEIS4	Meis1, myeloid ecotropic viral integration site 1 homolog 4 (mouse)	IMAGE:450152	Hs.356135	N/A	Basil 2006, Supplementary Table									List 5	SLC12A7	UP	Table S3, Hirsch 2010
											List 3	MET	Met proto-oncogene (hepatocyte growth factor receptor)	IMAGE:626841	Hs.132966	N/A	Basil 2006, Supplementary Table									List 5	SLC1A4	UP	Table S3, Hirsch 2010
											List 3	MGLL	Monoglyceride lipase	IMAGE:81394	Hs.277035	N/A	Basil 2006, Supplementary Table									List 5	SLC2A3	UP	Table S3, Hirsch 2010
											List 3	MGLL	Monoglyceride lipase	IMAGE:627676	Hs.277035	N/A	Basil 2006, Supplementary Table									List 5	SLC33A1	UP	Table S3, Hirsch 2010
											List 3	MKI67	Ki67 (long type)	IMAGE:769513	Hs.80976	N/A	Basil 2006, Supplementary Table									List 5	SLC39A8	UP	Table S3, Hirsch 2010
											List 3	MMP11	Matrix metalloproteinase 11 (stromelysin 3)	IMAGE:487296	Hs.143751	N/A	Basil 2006, Supplementary Table									List 5	SLCO4A1	UP	Table S3, Hirsch 2010
											List 3	MMP11	Matrix metalloproteinase 11 (stromelysin 3)	IMAGE:1574438	Hs.143751	N/A	Basil 2006, Supplementary Table									List 5	SNAP23	UP	Table S3, Hirsch 2010
											List 3	MMP14	MMP-14=Matrix metalloproteinase 14=MT-1-MMP=membrane-type matrix metalloproteinase 1=63 KD MMP =	IMAGE:270505	Hs.2399	N/A	Basil 2006, Supplementary Table									List 5	SNAPC1	UP	Table S3, Hirsch 2010
											List 3	MMP9	matrix metalloproteinase 9 (gelatinase B, 92kD gelatinase, 92kD type IV collagenase)	P50045		N/A	Basil 2006, Supplementary Table									List 5	SOCS3	UP	Table S3, Hirsch 2010
											List 3	MSH2	MSH2=DNA mismatch repair mutS homologue	IMAGE:630013	Hs.440394	N/A	Basil 2006, Supplementary Table									List 5	SOD2	UP	Table S3, Hirsch 2010
											List 3	MSH5	MutS homolog 5 (E. coli)	IMAGE:1046542	Hs.371225	N/A	Basil 2006, Supplementary Table									List 5	STAM	UP	Table S3, Hirsch 2010
											List 3	MSH6	MutS homolog 6 (E. coli)	IMAGE:270365	Hs.445052	N/A	Basil 2006, Supplementary Table									List 5	STAMBP	UP	Table S3, Hirsch 2010
											List 3	MUC1	Mucin 1, transmembrane	IMAGE:840687	Hs.89603	N/A	Basil 2006, Supplementary Table									List 5	STAT3	UP	Table S3, Hirsch 2010
											List 3	MX1	MxA=interferon-induced cellular resistance mediator protein	IMAGE:815542	Hs.436836	N/A	Basil 2006, Supplementary Table									List 5	STC1	UP	Table S3, Hirsch 2010
											List 3	MYC	c-myc	IMAGE:812965	Hs.202453	N/A	Basil 2006, Supplementary Table									List 5	TAP1	UP	Table S3, Hirsch 2010
											List 3	MYCL1	L-myc	IMAGE:138917	Hs.437922	N/A	Basil 2006, Supplementary Table									List 5	TEAD4	UP	Table S3, Hirsch 2010
											List 3	MYCN	N-myc	IMAGE:41565	Hs.25960	N/A	Basil 2006, Supplementary Table									List 5	TGIF	UP	Table S3, Hirsch 2010
											List 3	NAGK	N-acetylglucosamine kinase	IMAGE:2312508	Hs.7036	N/A	Basil 2006, Supplementary Table									List 5	TIMP1	UP	Table S3, Hirsch 2010
											List 3	NEU1	Sialidase 1 (lysosomal sialidase)	IMAGE:725176	Hs.520037	N/A	Basil 2006, Supplementary Table									List 5	TJP2	UP	Table S3, Hirsch 2010
											List 3	NGFB	NGF-beta=Nerve growth factor beta	IMAGE:72869	Hs.2561	N/A	Basil 2006, Supplementary Table									List 5	TM4SF1	UP	Table S3, Hirsch 2010
											List 3	NGFR	Low-affinity nerve growth factor receptor=NGF receptor=GP80-LNGFR	IMAGE:154790	Hs.415768	N/A	Basil 2006, Supplementary Table									List 5	TMEFF1	UP	Table S3, Hirsch 2010
											List 3	NGFR	nerve growth factor receptor (TNFRSF16) associated protein 1	P45312		N/A	Basil 2006, Supplementary Table									List 5	TMEM22	UP	Table S3, Hirsch 2010
											List 3	NME1	Non-metastatic cells 1, protein (NM23A) expressed in	IMAGE:845363	Hs.118638	N/A	Basil 2006, Supplementary Table									List 5	TMEM59	UP	Table S3, Hirsch 2010
											List 3	NR4A1	Nak1=TR3 orphan receptor=homologue of Nur77/NGIF-B/N10 anti-apoptotic gene	IMAGE:309893	Hs.1119	N/A	Basil 2006, Supplementary Table									List 5	TNFAIP1	UP	Table S3, Hirsch 2010
											List 3	NSE1	NSE1	IMAGE:283190	Hs.260855	N/A	Basil 2006, Supplementary Table									List 5	TNFAIP8	UP	Table S3, Hirsch 2010
											List 3	NSE1	NSE1	IMAGE:1474156	Hs.260855	N/A	Basil 2006, Supplementary Table									List 5	TNFRSF21	UP	Table S3, Hirsch 2010
											List 3	NSE2	Breast cancer membrane protein 101	IMAGE:278572	Hs.124951	N/A	Basil 2006, Supplementary Table									List 5	TNFRSF6B	UP	Table S3, Hirsch 2010
											List 3	OAZ1	Ornithine decarboxylase antizyme 1	IMAGE:841617	Hs.446427	N/A	Basil 2006, Supplementary Table									List 5	TNIP2	UP	Table S3, Hirsch 2010
											List 3	OAZ1	Ornithine decarboxylase antizyme 1	IMAGE:2556738	Hs.446427	N/A	Basil 2006, Supplementary Table									List 5	TRAF4	UP	Table S3, Hirsch 2010
											List 3	OAZ2	Ornithine decarboxylase antizyme 2	IMAGE:66535	Hs.74563	N/A	Basil 2006, Supplementary Table									List 5	UAP1	UP	Table S3, Hirsch 2010
											List 3	OAZ2	Ornithine decarboxylase antizyme 2	IMAGE:867751	Hs.74563	N/A	Basil 2006, Supplementary Table									List 5	UBE1L2	UP	Table S3, Hirsch 2010
											List 3	ODC1	Ornithine decarboxylase 1	IMAGE:796646	Hs.467701	N/A	Basil 2006, Supplementary Table									List 5	UBXD2	UP	Table S3, Hirsch 2010
											List 3	PALM2-AKAP2	PALM2-AKAP2 protein	IMAGE:450423	Hs.259461	N/A	Basil 2006, Supplementary Table									List 5	UCKL1	UP	Table S3, Hirsch 2010
											List 3	PALM2-AKAP2	PALM2-AKAP2 protein	IMAGE:282108	Hs.259461	N/A	Basil 2006, Supplementary Table									List 5	UGCG	UP	Table S3, Hirsch 2010
											List 3	PALM2-AKAP2	PALM2-AKAP2 protein	IMAGE:262695	Hs.259461	N/A	Basil 2006, Supplementary Table									List 5	UPP1	UP	Table S3, Hirsch 2010
											List 3	PALM2-AKAP2	PALM2-AKAP2 protein	IMAGE:1467868	Hs.259461	N/A	Basil 2006, Supplementary Table									List 5	VAMP4	UP	Table S3, Hirsch 2010
											List 3	PAP	Regenerating islet-derived 3 alpha	IMAGE:2394534	Hs.423	N/A	Basil 2006, Supplementary Table									List 5	VEGF	UP	Table S3, Hirsch 2010
											List 3	PCNA	PCNA=proliferating cell nuclear antigen	IMAGE:789182	Hs.78996	N/A	Basil 2006, Supplementary Table									List 5	VRK2	UP	Table S3, Hirsch 2010
											List 3	PCSK6	Proprotein convertase subtilisin/kexin type 6	IMAGE:415962	Hs.498494	N/A	Basil 2006, Supplementary Table									List 5	WARS	UP	Table S3, Hirsch 2010
											List 3	PDPK1	3-phosphoinositide dependent protein kinase-1	IMAGE:266720	Hs.459691	N/A	Basil 2006, Supplementary Table									List 5	WIPI1	UP	Table S3, Hirsch 2010
											List 3	PDPK1	3-phosphoinositide dependent protein kinase-1	IMAGE:277185	Hs.459691	N/A	Basil 2006, Supplementary Table									List 5	YTHDC2	UP	Table S3, Hirsch 2010
											List 3	PDPK1	3-phosphoinositide dependent protein kinase-1	IMAGE:1536925	Hs.459691	N/A	Basil 2006, Supplementary Table									List 5	ZFAND1	UP	Table S3, Hirsch 2010
											List 3	PECAM1	Platelet/endothelial cell adhesion molecule (CD31 antigen)	IMAGE:130541	Hs.514412	N/A	Basil 2006, Supplementary Table									List 5	ZMYM1	UP	Table S3, Hirsch 2010
											List 3	PGR	Progesterone receptor	IMAGE:2161427	Hs.368072	N/A	Basil 2006, Supplementary Table									List 5	ZMYM6	UP	Table S3, Hirsch 2010
											List 3	PGR	Progesterone receptor	IMAGE:868188	Hs.368072	N/A	Basil 2006, Supplementary Table									List 5	ZNF140	UP	Table S3, Hirsch 2010
											List 3	PGR	Progesterone receptor	IMAGE:2161427	Hs.368072	N/A	Basil 2006, Supplementary Table									List 5	ZNF200	UP	Table S3, Hirsch 2010
											List 3	PIK3CA	Phosphoinositide-3-kinase, catalytic, alpha polypeptide	IMAGE:345430	Hs.553498	N/A	Basil 2006, Supplementary Table									List 5	ZNF45	UP	Table S3, Hirsch 2010
											List 3	PLAUR	Plasminogen activator, urokinase receptor	IMAGE:810017	Hs.466871	N/A	Basil 2006, Supplementary Table									List 5	ADI1	DOWN	Table S3, Hirsch 2010
											List 3	PLAUR	Plasminogen activator, urokinase receptor	IMAGE:2421798	Hs.466871	N/A	Basil 2006, Supplementary Table									List 5	AIM1	DOWN	Table S3, Hirsch 2010
											List 3	PLG	Plasminogen	IMAGE:85979	Hs.143436	N/A	Basil 2006, Supplementary Table									List 5	ALCAM	DOWN	Table S3, Hirsch 2010
											List 3	PNPLA4	Patatin-like phospholipase domain containing 4	IMAGE:785745	Hs.264	N/A	Basil 2006, Supplementary Table									List 5	ANKRD25	DOWN	Table S3, Hirsch 2010
											List 3	PNPT1	Polyribonucleotide nucleotidyltransferase 1	IMAGE:290560	Hs.388733	N/A	Basil 2006, Supplementary Table									List 5	ARHGDIB	DOWN	Table S3, Hirsch 2010
											List 3	PRG1	Proteoglycan 1, secretory granule	IMAGE:703581	Hs.1908	N/A	Basil 2006, Supplementary Table									List 5	ARHGEF17	DOWN	Table S3, Hirsch 2010
											List 3	PRKCA	Protein kinase C, alpha	IMAGE:768246	Hs.531704	N/A	Basil 2006, Supplementary Table									List 5	ARPC2	DOWN	Table S3, Hirsch 2010
											List 3	PRKCB1	PKC beta =Protein kinase C beta 1	IMAGE:753923	Hs.349845	N/A	Basil 2006, Supplementary Table									List 5	ARS2	DOWN	Table S3, Hirsch 2010
											List 3	PRKCB1	Protein kinase C, beta 1	IMAGE:460453	Hs.460355	N/A	Basil 2006, Supplementary Table									List 5	ASF1A	DOWN	Table S3, Hirsch 2010
											List 3	PRKCD	Protein kinase C, delta	IMAGE:755301	Hs.155342	N/A	Basil 2006, Supplementary Table									List 5	ATP10D	DOWN	Table S3, Hirsch 2010
											List 3	PRKCD	PKC delta=Protein kinase C, delta	IMAGE:428733	Hs.155342	N/A	Basil 2006, Supplementary Table									List 5	ATP1B3	DOWN	Table S3, Hirsch 2010
											List 3	PRKCE	Protein kinase C, epsilon	IMAGE:815151	Hs.97432	N/A	Basil 2006, Supplementary Table									List 5	BAG1	DOWN	Table S3, Hirsch 2010
											List 3	PRKCE	Protein kinase C, epsilon	IMAGE:166510	Hs.97432	N/A	Basil 2006, Supplementary Table									List 5	BCLAF1	DOWN	Table S3, Hirsch 2010
											List 3	PRKCE	Protein kinase C, epsilon	IMAGE:726798	Hs.97432	N/A	Basil 2006, Supplementary Table									List 5	BRP44L	DOWN	Table S3, Hirsch 2010
											List 3	PRKCG	Protein kinase C, gamma	IMAGE:167032	Hs.2890	N/A	Basil 2006, Supplementary Table									List 5	C10ORF116	DOWN	Table S3, Hirsch 2010
											List 3	PRKCZ	PKC zeta=Protein kinase C, zeta	IMAGE:814266	Hs.107101	N/A	Basil 2006, Supplementary Table									List 5	C11ORF51	DOWN	Table S3, Hirsch 2010
											List 3	PRKCZ	PKC zeta=Protein kinase C, zeta	IMAGE:814266	Hs.107101	N/A	Basil 2006, Supplementary Table									List 5	C14ORF108	DOWN	Table S3, Hirsch 2010
											List 3	PRKD1	Protein kinase D1	IMAGE:284001	Hs.508999	N/A	Basil 2006, Supplementary Table									List 5	C22ORF9	DOWN	Table S3, Hirsch 2010
											List 3	PRL	Prolactin	IMAGE:504236	Hs.1905	N/A	Basil 2006, Supplementary Table									List 5	CALD1	DOWN	Table S3, Hirsch 2010
											List 3	PSMA1	Proteasome (prosome, macropain) subunit, alpha type, 1	IMAGE:134544	Hs.102798	N/A	Basil 2006, Supplementary Table									List 5	CAV1	DOWN	Table S3, Hirsch 2010
											List 3	PSMA2	Proteasome (prosome, macropain) subunit, alpha type, 2	IMAGE:366104	Hs.333786	N/A	Basil 2006, Supplementary Table									List 5	CCND3	DOWN	Table S3, Hirsch 2010
											List 3	PSMA2	Proteasome (prosome, macropain) subunit, alpha type, 2	IMAGE:366104	Hs.333786	N/A	Basil 2006, Supplementary Table									List 5	CENPF	DOWN	Table S3, Hirsch 2010
											List 3	PSMA2	Proteasome (prosome, macropain) subunit, alpha type, 2	IMAGE:2505262	Hs.333786	N/A	Basil 2006, Supplementary Table									List 5	CHD9	DOWN	Table S3, Hirsch 2010
											List 3	PSMA3	Proteasome (prosome, macropain) subunit, alpha type, 3	IMAGE:814246	Hs.531089	N/A	Basil 2006, Supplementary Table									List 5	COL4A6	DOWN	Table S3, Hirsch 2010
											List 3	PSMA3	Proteasome (prosome, macropain) subunit, alpha type, 3	IMAGE:2437098	Hs.531089	N/A	Basil 2006, Supplementary Table									List 5	COMMD8	DOWN	Table S3, Hirsch 2010
											List 3	PSMA3	Proteasome (prosome, macropain) subunit, alpha type, 3	IMAGE:772410	Hs.531089	N/A	Basil 2006, Supplementary Table									List 5	COTL1	DOWN	Table S3, Hirsch 2010
											List 3	PSMA4	Proteasome (prosome, macropain) subunit, alpha type, 4	IMAGE:531862	Hs.251531	N/A	Basil 2006, Supplementary Table									List 5	CRIM1	DOWN	Table S3, Hirsch 2010
											List 3	PSMA4	Proteasome (prosome, macropain) subunit, alpha type, 4	IMAGE:645184	Hs.251531	N/A	Basil 2006, Supplementary Table									List 5	CXORF6	DOWN	Table S3, Hirsch 2010
											List 3	PSMA5	Proteasome (prosome, macropain) subunit, alpha type, 5	IMAGE:897952	Hs.485246	N/A	Basil 2006, Supplementary Table									List 5	DDX46	DOWN	Table S3, Hirsch 2010
											List 3	PSMA6	Proteasome (prosome, macropain) subunit, alpha type, 6	IMAGE:509495	Hs.446260	N/A	Basil 2006, Supplementary Table									List 5	DENR	DOWN	Table S3, Hirsch 2010
											List 3	PSMA7	Proteasome (prosome, macropain) subunit, alpha type, 7	IMAGE:1455641	Hs.233952	N/A	Basil 2006, Supplementary Table									List 5	DKK1	DOWN	Table S3, Hirsch 2010
											List 3	PTEN	MMAC1=PTEN=Tumor suppressor gene at 10q23.3 that is Mutated in Multiple Advanced Cancers=Phosphatase and tensin homolog	IMAGE:322160	Hs.253309	N/A	Basil 2006, Supplementary Table									List 5	DLG5	DOWN	Table S3, Hirsch 2010
											List 3	PTEN	Phosphatase and tensin homolog (mutated in multiple advanced cancers 1)	IMAGE:1535806	Hs.500466	N/A	Basil 2006, Supplementary Table									List 5	DMD	DOWN	Table S3, Hirsch 2010
											List 3	PTHR1	Parathyroid hormone receptor 1	IMAGE:1323328	Hs.1019	N/A	Basil 2006, Supplementary Table									List 5	DNAPTP6	DOWN	Table S3, Hirsch 2010
											List 3	PTPRK	Protein tyrosine phosphatase, receptor type, K	IMAGE:146123	Hs.155919	N/A	Basil 2006, Supplementary Table									List 5	DPM3	DOWN	Table S3, Hirsch 2010
											List 3	RAD51AP1	RAD51 associated protein 1	IMAGE:730124	Hs.504550	N/A	Basil 2006, Supplementary Table									List 5	DPYSL2	DOWN	Table S3, Hirsch 2010
											List 3	RAD51AP1	RAD51 associated protein 1	IMAGE:1839367	Hs.504550	N/A	Basil 2006, Supplementary Table									List 5	DST	DOWN	Table S3, Hirsch 2010
											List 3	RAD51C	RAD51 homolog C (S. cerevisiae)	IMAGE:80162	Hs.412587	N/A	Basil 2006, Supplementary Table									List 5	DSTN	DOWN	Table S3, Hirsch 2010
											List 3	RAD51C	RAD51C=Recombination/repair Rad51-related protein	IMAGE:26997	Hs.412587	N/A	Basil 2006, Supplementary Table									List 5	EPS8	DOWN	Table S3, Hirsch 2010
											List 3	RAD51L1	RAD51B=Recombination/repair Rad51-related protein	IMAGE:295412	Hs.509754	N/A	Basil 2006, Supplementary Table									List 5	FBLN1	DOWN	Table S3, Hirsch 2010
											List 3	RAD51L3	RAD51D	IMAGE:259579	Hs.125244	N/A	Basil 2006, Supplementary Table									List 5	GALNT7	DOWN	Table S3, Hirsch 2010
											List 3	RB1	RB = retinoblastoma susceptibility gene	IMAGE:487777	Hs.408528	N/A	Basil 2006, Supplementary Table									List 5	GAS2L1	DOWN	Table S3, Hirsch 2010
											List 3	REG1B	Regenerating islet-derived 1 beta (pancreatic stone protein, pancreatic thread protein)	IMAGE:1412300	Hs.4158	N/A	Basil 2006, Supplementary Table									List 5	GBP1	DOWN	Table S3, Hirsch 2010
											List 3	RET	Ret proto-oncogene (multiple endocrine neoplasia and medullary thyroid carcinoma 1, Hirschsprung disease)	IMAGE:160664	Hs.350321	N/A	Basil 2006, Supplementary Table									List 5	GCAT	DOWN	Table S3, Hirsch 2010
											List 3	RET	Ret=Receptor tyrosine kinase oncogene mutated in multiple endocrine neoplasia MEN2A MEN2B and medullary thyroid carcinoma 1 Hirschsprung disease	IMAGE:1516955	Hs.350321	N/A	Basil 2006, Supplementary Table									List 5	GPR125	DOWN	Table S3, Hirsch 2010
											List 3	SCC-112	SCC-112 protein	IMAGE:124079	Hs.331431	N/A	Basil 2006, Supplementary Table									List 5	HARS	DOWN	Table S3, Hirsch 2010
											List 3	SELE	selectin E=ELAM1=endothelial leukocyte adhesion molecule I	IMAGE:186132	Hs.89546	N/A	Basil 2006, Supplementary Table									List 5	HCAP-G	DOWN	Table S3, Hirsch 2010
											List 3	SELP	Selectin P (granule membrane protein 140kDa, antigen CD62)	IMAGE:2249736	Hs.73800	N/A	Basil 2006, Supplementary Table									List 5	HEXIM1	DOWN	Table S3, Hirsch 2010
											List 3	SELPLG	Selectin P ligand	IMAGE:1609625	Hs.506670	N/A	Basil 2006, Supplementary Table									List 5	HMGN3	DOWN	Table S3, Hirsch 2010
											List 3	SIGLEC5	Sialic acid binding Ig-like lectin 5	IMAGE:455115	Hs.310333	N/A	Basil 2006, Supplementary Table									List 5	HTRA1	DOWN	Table S3, Hirsch 2010
											List 3	SIGLEC5	Sialic acid binding Ig-like lectin 5	IMAGE:199605	Hs.310333	N/A	Basil 2006, Supplementary Table									List 5	IFIT5	DOWN	Table S3, Hirsch 2010
											List 3	SIGLEC6	Sialic acid binding Ig-like lectin 6	IMAGE:258572	Hs.397255	N/A	Basil 2006, Supplementary Table									List 5	IQWD1	DOWN	Table S3, Hirsch 2010
											List 3	SIGLEC7	sialic acid binding Ig-like lectin 7=D-siglec=expressed in dendritic cells	IMAGE:1849100	Hs.274470	N/A	Basil 2006, Supplementary Table									List 5	ISOC2	DOWN	Table S3, Hirsch 2010
											List 3	SIGLEC7	sialic acid binding Ig-like lectin 7=D-siglec=expressed in dendritic cells	IMAGE:1849100	Hs.274470	N/A	Basil 2006, Supplementary Table									List 5	KIAA0100	DOWN	Table S3, Hirsch 2010
											List 3	SP1	Sp1	IMAGE:271416	Hs.9460	N/A	Basil 2006, Supplementary Table									List 5	KIF4A	DOWN	Table S3, Hirsch 2010
											List 3	SRC	V-src sarcoma (Schmidt-Ruppin A-2) viral oncogene homolog (avian)	IMAGE:2310235	Hs.195659	N/A	Basil 2006, Supplementary Table									List 5	LASP1	DOWN	Table S3, Hirsch 2010
											List 3	SST	Somatostatin	IMAGE:39593	Hs.12409	N/A	Basil 2006, Supplementary Table									List 5	MLLT11	DOWN	Table S3, Hirsch 2010
											List 3	STN2	Stonin 2	IMAGE:280602	Hs.14248	N/A	Basil 2006, Supplementary Table									List 5	MRPL20	DOWN	Table S3, Hirsch 2010
											List 3	TACR2	Tachykinin receptor 2	IMAGE:2488831	Hs.88372	N/A	Basil 2006, Supplementary Table									List 5	MYH10	DOWN	Table S3, Hirsch 2010
											List 3	TACR2	Tachykinin receptor 2	IMAGE:2095235	Hs.88372	N/A	Basil 2006, Supplementary Table									List 5	NAV2	DOWN	Table S3, Hirsch 2010
											List 3	TERT	Telomerase catalytic subunit=EST2	IMAGE:2304672	Hs.439911	N/A	Basil 2006, Supplementary Table									List 5	NFIC	DOWN	Table S3, Hirsch 2010
											List 3	TFR2	Transferrin receptor 2	IMAGE:2408681	Hs.544932	N/A	Basil 2006, Supplementary Table									List 5	NRP1	DOWN	Table S3, Hirsch 2010
											List 3	TFRC	Transferrin receptor (p90, CD71)	IMAGE:460233	Hs.529618	N/A	Basil 2006, Supplementary Table									List 5	NQO1	DOWN	Table S3, Hirsch 2010
											List 3	TG	Thyroglobulin	IMAGE:1837653	Hs.546309	N/A	Basil 2006, Supplementary Table									List 5	NR2F2	DOWN	Table S3, Hirsch 2010
											List 3	TGFA	Transforming growth factor, alpha	IMAGE:2400152	Hs.170009	N/A	Basil 2006, Supplementary Table									List 5	PARN	DOWN	Table S3, Hirsch 2010
											List 3	TGFB1	Transforming growth factor, beta 1 (Camurati-Engelmann disease)	IMAGE:136821	Hs.1103	N/A	Basil 2006, Supplementary Table									List 5	PCMT1	DOWN	Table S3, Hirsch 2010
											List 3	TGFB2	Transforming growth factor, beta 2	IMAGE:666218	Hs.133379	N/A	Basil 2006, Supplementary Table									List 5	PDLIM4	DOWN	Table S3, Hirsch 2010
											List 3	TGFB3	Transforming growth factor, beta 3	IMAGE:486208	Hs.2025	N/A	Basil 2006, Supplementary Table									List 5	PLS3	DOWN	Table S3, Hirsch 2010
											List 3	TIMP1	Tissue inhibitor of metalloproteinase 1 (erythroid potentiating activity, collagenase inhibitor)	IMAGE:240766	Hs.522632	N/A	Basil 2006, Supplementary Table									List 5	PRKACB	DOWN	Table S3, Hirsch 2010
											List 3	TIMP1	Tissue inhibitor of metalloproteinase 1 (erythroid potentiating activity, collagenase inhibitor)	IMAGE:2572015	Hs.522632	N/A	Basil 2006, Supplementary Table									List 5	PTDSS1	DOWN	Table S3, Hirsch 2010
											List 3	TIMP3	Tissue inhibitor of metalloproteinase 3 (Sorsby fundus dystrophy, pseudoinflammatory)	IMAGE:489519	Hs.297324	N/A	Basil 2006, Supplementary Table									List 5	PTMS	DOWN	Table S3, Hirsch 2010
											List 3	TIMP3	TIMP-3=Tissue inhibitor of metalloproteinase 3	IMAGE:754106	Hs.245188	N/A	Basil 2006, Supplementary Table									List 5	PTPLB	DOWN	Table S3, Hirsch 2010
											List 3	TNF	Tumor necrosis factor (TNF superfamily, member 2)	IMAGE:446927	Hs.241570	N/A	Basil 2006, Supplementary Table									List 5	PTPRK	DOWN	Table S3, Hirsch 2010
											List 3	TNF	Tumor necrosis factor (TNF superfamily, member 2)	IMAGE:1851134	Hs.241570	N/A	Basil 2006, Supplementary Table									List 5	PTRF	DOWN	Table S3, Hirsch 2010
											List 3	TNNC1	Troponin C, slow	IMAGE:2488961	Hs.118845	N/A	Basil 2006, Supplementary Table									List 5	RACGAP1	DOWN	Table S3, Hirsch 2010
											List 3	TNNI1	Troponin I, skeletal, slow	IMAGE:611581	Hs.320890	N/A	Basil 2006, Supplementary Table									List 5	RAI17	DOWN	Table S3, Hirsch 2010
											List 3	TNNI2	Troponin I, skeletal, fast	IMAGE:611532	Hs.523403	N/A	Basil 2006, Supplementary Table									List 5	RAMP1	DOWN	Table S3, Hirsch 2010
											List 3	TNNI3	Troponin I, cardiac	IMAGE:591597	Hs.512709	N/A	Basil 2006, Supplementary Table									List 5	RAP2A	DOWN	Table S3, Hirsch 2010
											List 3	TNNI3	Troponin I, cardiac	IMAGE:591597	Hs.512709	N/A	Basil 2006, Supplementary Table									List 5	RGS20	DOWN	Table S3, Hirsch 2010
											List 3	TNNT2	Troponin T2, cardiac	IMAGE:298062	Hs.533613	N/A	Basil 2006, Supplementary Table									List 5	RNASEN	DOWN	Table S3, Hirsch 2010
											List 3	TNNT3	Troponin T3, skeletal, fast	IMAGE:788695	Hs.73454	N/A	Basil 2006, Supplementary Table									List 5	RUSC1	DOWN	Table S3, Hirsch 2010
											List 3	TP53	p53	IMAGE:24415	Hs.408312	N/A	Basil 2006, Supplementary Table									List 5	S100A4	DOWN	Table S3, Hirsch 2010
											List 3	TSG101	Tumor susceptibility gene 101	IMAGE:878744	Hs.523512	N/A	Basil 2006, Supplementary Table									List 5	SCHIP1	DOWN	Table S3, Hirsch 2010
											List 3	TTLL1	Tubulin tyrosine ligase-like family, member 1	IMAGE:2250441	Hs.416038	N/A	Basil 2006, Supplementary Table									List 5	SFRP1	DOWN	Table S3, Hirsch 2010
											List 3	TTLL1	Tubulin tyrosine ligase-like family, member 1	IMAGE:2250441	Hs.416038	N/A	Basil 2006, Supplementary Table									List 5	SFRS2	DOWN	Table S3, Hirsch 2010
											List 3	TTLL3	Tubulin tyrosine ligase-like family, member 3	IMAGE:1434899	Hs.517782	N/A	Basil 2006, Supplementary Table									List 5	SFRS6	DOWN	Table S3, Hirsch 2010
											List 3	TTLL4	Tubulin tyrosine ligase-like family, member 4	IMAGE:839770	Hs.471405	N/A	Basil 2006, Supplementary Table									List 5	SLCO2A1	DOWN	Table S3, Hirsch 2010
											List 3	TYK2	tyk2=non-receptor protein tyrosine kinase=tyrosine kinase 2	IMAGE:756452	Hs.75516	N/A	Basil 2006, Supplementary Table									List 5	SPARC	DOWN	Table S3, Hirsch 2010
											List 3	VCAM1	CD106=VCAM-1	IMAGE:49164	Hs.109225	N/A	Basil 2006, Supplementary Table									List 5	SPRY2	DOWN	Table S3, Hirsch 2010
											List 3	VEGF	Vascular endothelial growth factor	IMAGE:34778	Hs.73793	N/A	Basil 2006, Supplementary Table									List 5	STARD7	DOWN	Table S3, Hirsch 2010
											List 3	VIM	Vimentin	IMAGE:840511	Hs.533317	N/A	Basil 2006, Supplementary Table									List 5	SYNCRIP	DOWN	Table S3, Hirsch 2010
											List 3	XRCC3	XRCC3=DNA recombination and DNA crosslinking repair RAD51-related protein	IMAGE:814287	Hs.512716	N/A	Basil 2006, Supplementary Table									List 5	TCEAL1	DOWN	Table S3, Hirsch 2010
											List 3		selectin P ligand	P50109		N/A	Basil 2006, Supplementary Table									List 5	TCF4	DOWN	Table S3, Hirsch 2010
																										List 5	TGFB2	DOWN	Table S3, Hirsch 2010
																										List 5	THBS1	DOWN	Table S3, Hirsch 2010
																										List 5	TNS3	DOWN	Table S3, Hirsch 2010
																										List 5	TOB1	DOWN	Table S3, Hirsch 2010
																										List 5	TPM2	DOWN	Table S3, Hirsch 2010
																										List 5	TSPAN14	DOWN	Table S3, Hirsch 2010
																										List 5	TTC3	DOWN	Table S3, Hirsch 2010
																										List 5	UBP1	DOWN	Table S3, Hirsch 2010
																										List 5	UPF3B	DOWN	Table S3, Hirsch 2010
																										List 5	WDR73	DOWN	Table S3, Hirsch 2010
																										List 5	ZWINT	DOWN	Table S3, Hirsch 2010
