# Supplementary material for: Cancer-related genes in the transcription signature of facioscapulohumeral dystrophy myoblasts and myotubes
Source: J Cell Mol Med. 2013 Dec 17;18(2):208–17. doi: 10.1111/jcmm.12182 (PMC3930408; doi:10.1111/jcmm.12182)
Supplement: Table S2 — Lists of genes differentially expressed in FSHD. [file jcmm0018-0208-sd2.xlsx]

## Sheet: Summary
Comment: in every list we have kept at least one original identifier from the original paper, e.g. Affy ID, Ensembl ID or Probe ID.
Gene Names and GeneIDs may be synonimous and not necessariy identical to the ones used in original publicaitons.
List Name	Reference
List A	(Winokur, 2003, HMG)	Winokur ST, Chen YW, Masny PS, Martin JH, Ehmsen JT, Tapscott SJ, van der Maarel SM, Hayashi Y, Flanigan KM. 2003b. Expression profiling of FSHD muscle supports a defect in specific stages of myogenic differentiation. Human molecular genetics 12:2895-2907.
	Original probes	Recognized GeneIDs
Upregulated	301	301
Downregulated	238	238
SUM	539	539
Total unique genes	527	529
List B	(Winokur, 2003, NMD)	Winokur ST, Barrett K, Martin JH, Forrester JR, Simon M, Tawil R, Chung SA, Masny PS, Figlewicz DA. 2003a. Facioscapulohumeral muscular dystrophy (FSHD) myoblasts demonstrate increased susceptibility to oxidative stress. Neuromuscul Disord 13:322-333.
	Original probes	Recognized GeneIDs
Upregulated	23	26
Downregulated	213	270
SUM	236	296
Total unique genes
Lists Ca, Cb, Cc	(Celegato,2006)	Celegato B, Capitanio D, Pescatori M, Romualdi C, Pacchioni B, Cagnin S, Vigano A, Colantoni L, Begum S, Ricci E, Wait R, Lanfranchi G, Gelfi C. 2006. Parallel protein and transcript profiles of FSHD patient muscles correlate to the D4Z4 arrangement and reveal a common impairment of slow to fast fibre differentiation and a general deregulation of MyoD-dependent genes. Proteomics 6:5303-5321.
List Ca	Group of patients A (>4 D4Z4 repeats)
Group A	Original probes	Recognized GeneIDs
Upregulated	112	112
Downregulated	95	95
SUM	194	207
Total unique genes
Common genes
List Cb	Group of patients B (3-4 D4Z4 repeats)
Group B	Original probes	Recognized GeneIDs
Upregulated	118	118
Downregulated	59	59
SUM	164	177
Total unique genes
Common genes
List Cc	Group of patients C (1 D4Z4 repeat)
Group C	Original probes	Recognized GeneIDs
Upregulated	106	106
Downregulated	71	71
SUM	164	177
Total unique genes
Common genes
List D	(Morosetti, 2007)	Morosetti R, Mirabella M, Gliubizzi C, Broccolini A, Sancricca C, Pescatori M, Gidaro T, Tasca G, Frusciante R, Tonali PA, Cossu G, Ricci E. 2007. Isolation and characterization of mesoangioblasts from facioscapulohumeral muscular dystrophy muscle biopsies. Stem cells (Dayton, Ohio) 25:3173-3182.
	Original probes	Recognized GeneIDs
Upregulated	20	20
Downregulated	12	12
SUM	32	32
Total unique genes
Common genes
List Ea, Eb	(Osborne, 2007)	Osborne RJ, Welle S, Venance SL, Thornton CA, Tawil R. 2007. Expression profile of FSHD supports a link between retinal vasculopathy and muscular dystrophy. Neurology 68:569-577.
List Ea
List Ea (List MD and FSHD)	Original probes	Recognized GeneIDs
Upregulated	193	186
Downregulated	125	140
SUM	318	326
Total unique genes
Common genes
List Eb
List Eb (List FSHD only)	Original probes	Recognized GeneIDs
Upregulated	49	51
Downregulated	85	105
SUM	134	156
Total unique genes
Common genes
List Fa, Fb	(Cheli, 2011)	Cheli S, Francois S, Bodega B, Ferrari F, Tenedini E, Roncaglia E, Ferrari S, Ginelli E, Meneveri R. 2011. Expression profiling of FSHD-1 and FSHD-2 cells during myogenic differentiation evidences common and distinctive gene dysregulation patterns. PLoS ONE 6:e20966.
List Fa
List Fa (myoblasts FSHD1)	Original probes	Recognized GeneIDs								LOLA taken
Upregulated	128	133
Downregulated	239	262
SUM	367	395
Total unique genes
Common genes
List Fb
List Fb (myotubes FSHD1)	Original probes	Recognized GeneIDs
Upregulated	71	61
Downregulated	58	50
SUM	129	111
Total unique genes
Common genes
List Ga, Gb	(Rahimov, 2011)	Rahimov F, King OD, Leung DG, Bibat GM, Emerson CP, Jr., Kunkel LM, Wagner KR. 2012. Transcriptional profiling in facioscapulohumeral muscular dystrophy to identify candidate biomarkers. Proceedings of the National Academy of Sciences of the United States of America 109:16234-16239.
List Ga	FSHD biceps and deltoid
List Ga (AND)	Original probes	Recognized GeneIDs
Upregulated	141	141
Downregulated	131	131
SUM	272	272
Total unique genes
Common genes
List Gb	FSHD biceps NOT deltoid
List Gb (NOT)	Original probes	Recognized GeneIDs
Upregulated	58	58
Downregulated	104	104
SUM	162	162
Total unique genes
Common genes

## Sheet: List A
Affy ID	GeneID	Gene symbol	Synonym	UP/DOWN	Gene description	Reference
J00073_at	70	ACTC1	-	UP	actin, alpha, cardiac muscle 1	(Winokur, 2003, HMG)
L17075_s_at	94	ACVRL1	-	UP	activin A receptor type II-like 1	(Winokur, 2003, HMG)
40585_at	113	ADCY7	-	UP	adenylate cyclase 7	(Winokur, 2003, HMG)
U61276_s_at	182	JAG1	-	UP	jagged 1	(Winokur, 2003, HMG)
34636_at	246	ALOX15	-	UP	arachidonate 15-lipoxygenase	(Winokur, 2003, HMG)
X05908_at	301	ANXA1	-	UP	annexin A1	(Winokur, 2003, HMG)
L11005_at	316	AOX1	-	UP	aldehyde oxidase 1	(Winokur, 2003, HMG)
U62325_at	323	APBB2	-	UP	amyloid beta (A4) precursor protein-binding, family B, member 2	(Winokur, 2003, HMG)
M57567_at	381	ARF5	-	UP	ADP-ribosylation factor 5	(Winokur, 2003, HMG)
X83572_at	414	ARSD	-	UP	arylsulfatase D	(Winokur, 2003, HMG)
S67156_at	443	ASPA	-	UP	aspartoacylase	(Winokur, 2003, HMG)
X59798_at	595	CCND1	-	UP	cyclin D1	(Winokur, 2003, HMG)
38126_at	633	BGN	-	UP	biglycan	(Winokur, 2003, HMG)
X76498_at	680	BRS3	-	UP	bombesin-like receptor 3	(Winokur, 2003, HMG)
39409_at	715	C1R	-	UP	complement component 1, r subcomponent	(Winokur, 2003, HMG)
J04080_at	716	C1S	-	UP	complement component 1, s subcomponent	(Winokur, 2003, HMG)
U95019_s_at	783	CACNB2	-	UP	calcium channel, voltage-dependent, beta 2 subunit	(Winokur, 2003, HMG)
36570_at	793	CALB1	-	UP	calbindin 1, 28kDa	(Winokur, 2003, HMG)
34566_at	797	CALCB	-	UP	calcitonin-related polypeptide beta	(Winokur, 2003, HMG)
32543_at	811	CALR	-	UP	calreticulin	(Winokur, 2003, HMG)
M94345_at	822	CAPG	-	UP	capping protein (actin filament), gelsolin-like	(Winokur, 2003, HMG)
40475_at	827	CAPN6	-	UP	calpain 6	(Winokur, 2003, HMG)
574_s_at	834	CASP1	-	UP	caspase 1, apoptosis-related cysteine peptidase	(Winokur, 2003, HMG)
34448_s_at	835	CASP2	-	UP	caspase 2, apoptosis-related cysteine peptidase	(Winokur, 2003, HMG)
U26710_at	868	CBLB	-	UP	Cbl proto-oncogene, E3 ubiquitin protein ligase B	(Winokur, 2003, HMG)
D13639_at	894	CCND2	-	UP	cyclin D2	(Winokur, 2003, HMG)
34483_at	946	SIGLEC6	-	UP	sialic acid binding Ig-like lectin 6	(Winokur, 2003, HMG)
31870_at	951	CD37	-	UP	CD37 molecule	(Winokur, 2003, HMG)
2036_s_at	960	CD44	-	UP	CD44 molecule (Indian blood group)	(Winokur, 2003, HMG)
33390_at	968	CD68	-	UP	CD68 molecule	(Winokur, 2003, HMG)
M16364_s_at	1120	CHKB	CKB	UP	choline kinase beta	(Winokur, 2003, HMG)
M16364_s_at	1152	CKB	-	UP	creatine kinase, brain	(Winokur, 2003, HMG)
1128_s_at	1230	CCR1	-	UP	chemokine (C-C motif) receptor 1	(Winokur, 2003, HMG)
M55998_s_at	1277	COL1A1	-	UP	collagen, type I, alpha 1	(Winokur, 2003, HMG)
Z74616_s_at	1278	COL1A2	-	UP	collagen, type I, alpha 2	(Winokur, 2003, HMG)
X06700_s_at	1281	COL3A1	-	UP	collagen, type III, alpha 1	(Winokur, 2003, HMG)
X15882_at	1292	COL6A2	-	UP	collagen, type VI, alpha 2	(Winokur, 2003, HMG)
33232_at	1396	CRIP1	-	UP	cysteine-rich protein 1 (intestinal)	(Winokur, 2003, HMG)
35828_at	1397	CRIP2	-	UP	cysteine-rich protein 2	(Winokur, 2003, HMG)
M13207_at	1437	CSF2	-	UP	colony stimulating factor 2 (granulocyte-macrophage)	(Winokur, 2003, HMG)
X78416_s_at	1446	CSN1S1	-	UP	casein alpha s1	(Winokur, 2003, HMG)
38111_at	1462	VCAN	-	UP	versican	(Winokur, 2003, HMG)
HG417-HT417_s_at	1508	CTSB	CPSB	UP	cathepsin B	(Winokur, 2003, HMG)
HG417-HT417_s_at	1512	CTSH	CPSB	UP	cathepsin H	(Winokur, 2003, HMG)
M61853_at	1562	CYP2C18	-	UP	cytochrome P450, family 2, subfamily C, polypeptide 18	(Winokur, 2003, HMG)
37091_g_at	1587	ADAM3A	-	UP	ADAM metallopeptidase domain 3A (pseudogene)	(Winokur, 2003, HMG)
479_at	1601	DAB2	-	UP	disabled homolog 2, mitogen-responsive phosphoprotein (Drosophila)	(Winokur, 2003, HMG)
34193_at	1663	CHL1	-	UP	cell adhesion molecule with homology to L1CAM (close homolog of L1)	(Winokur, 2003, HMG)
38057_at	1805	DPT	-	UP	dermatopontin	(Winokur, 2003, HMG)
40556_at	1827	RCN1	-	UP	reticulocalbin 1, EF-hand calcium binding domain	(Winokur, 2003, HMG)
36470_s_at	1837	DTNA	-	UP	dystrobrevin, alpha	(Winokur, 2003, HMG)
163_at	1855	DVL1	-	UP	dishevelled, dsh homolog 1 (Drosophila)	(Winokur, 2003, HMG)
X52001_at	1908	EDN3	-	UP	endothelin 3	(Winokur, 2003, HMG)
U52101_at	2014	EMP3	-	UP	epithelial membrane protein 3	(Winokur, 2003, HMG)
39930_at	2051	EPHB6	-	UP	EPH receptor B6	(Winokur, 2003, HMG)
L76568_xpt3_f_at	2072	ERCC4	-	UP	excision repair cross-complementing rodent repair deficiency, complementation group 4	(Winokur, 2003, HMG)
38052_at	2162	F13A1	-	UP	coagulation factor XIII, A1 polypeptide	(Winokur, 2003, HMG)
34867_at	2170	FABP3	-	UP	fatty acid binding protein 3, muscle and heart (mammary-derived growth inhibitor)	(Winokur, 2003, HMG)
35185_at	2173	FABP7	-	UP	fatty acid binding protein 7, brain	(Winokur, 2003, HMG)
L13923_at	2200	FBN1	-	UP	fibrillin 1	(Winokur, 2003, HMG)
34663_at	2213	FCGR2B	-	UP	Fc fragment of IgG, low affinity IIb, receptor (CD32)	(Winokur, 2003, HMG)
38422_s_at	2274	FHL2	-	UP	four and a half LIM domains 2	(Winokur, 2003, HMG)
X02761_s_at	2335	FN1	-	UP	fibronectin 1	(Winokur, 2003, HMG)
267_at	2475	MTOR	-	UP	mechanistic target of rapamycin (serine/threonine kinase)	(Winokur, 2003, HMG)
35865_at	2494	NR5A2	-	UP	nuclear receptor subfamily 5, group A, member 2	(Winokur, 2003, HMG)
L13720_at	2621	GAS6	-	UP	growth arrest-specific 6	(Winokur, 2003, HMG)
M55543_at	2634	GBP2	-	UP	guanylate binding protein 2, interferon-inducible	(Winokur, 2003, HMG)
D00723_at	2653	GCSH	-	UP	glycine cleavage system protein H (aminomethyl carrier)	(Winokur, 2003, HMG)
39350_at	2719	GPC3	-	UP	glypican 3	(Winokur, 2003, HMG)
35820_at	2760	GM2A	-	UP	GM2 ganglioside activator	(Winokur, 2003, HMG)
U31383_at	2790	GNG10	-	UP	guanine nucleotide binding protein (G protein), gamma 10	(Winokur, 2003, HMG)
U31384_at	2791	GNG11	-	UP	guanine nucleotide binding protein (G protein), gamma 11	(Winokur, 2003, HMG)
X54489_rna1_at	2919	CXCL1	-	UP	chemokine (C-X-C motif) ligand 1 (melanoma growth stimulating activity, alpha)	(Winokur, 2003, HMG)
32370_at	2999	GZMH	-	UP	granzyme H (cathepsin G-like 2, protein h-CCPX)	(Winokur, 2003, HMG)
36280_at	3003	GZMK	-	UP	granzyme K (granzyme 3; tryptase II)	(Winokur, 2003, HMG)
M65292_s_at	3075	CFH	-	UP	complement factor H	(Winokur, 2003, HMG)
M65292_s_at	3078	CFHR1	-	UP	complement factor H-related 1	(Winokur, 2003, HMG)
31835_at	3084	HRG	-	UP	histidine-rich glycoprotein	(Winokur, 2003, HMG)
X51435_s_at	3096	HIVEP1	-	UP	human immunodeficiency virus type I enhancer binding protein 1	(Winokur, 2003, HMG)
37344_at	3108	HLA-DMA	-	UP	major histocompatibility complex, class II, DM alpha	(Winokur, 2003, HMG)
38096_f_at	3115	HLA-DPB1	-	UP	major histocompatibility complex, class II, DP beta 1	(Winokur, 2003, HMG)
36878_f_at	3119	HLA-DQB1	-	UP	major histocompatibility complex, class II, DQ beta 1	(Winokur, 2003, HMG)
36878_f_at	3120	HLA-DQB2	-	UP	major histocompatibility complex, class II, DQ beta 2	(Winokur, 2003, HMG)
37039_at	3122	HLA-DRA	-	UP	major histocompatibility complex, class II, DR alpha	(Winokur, 2003, HMG)
41723_s_at	3123	HLA-DRB1	-	UP	major histocompatibility complex, class II, DR beta 1	(Winokur, 2003, HMG)
41723_s_at	3125	HLA-DRB3	-	UP	major histocompatibility complex, class II, DR beta 3	(Winokur, 2003, HMG)
41723_s_at	3126	HLA-DRB4	-	UP	major histocompatibility complex, class II, DR beta 4	(Winokur, 2003, HMG)
41723_s_at	3128	HLA-DRB6	-	UP	major histocompatibility complex, class II, DR beta 6 (pseudogene)	(Winokur, 2003, HMG)
J02621_s_at	3150	HMGN1	-	UP	high mobility group nucleosome binding domain 1	(Winokur, 2003, HMG)
37809_at	3205	HOXA9	-	UP	homeobox A9	(Winokur, 2003, HMG)
31835_at	3273	HRG	-	UP	histidine-rich glycoprotein	(Winokur, 2003, HMG)
D85429_at	3337	DNAJB1	-	UP	DnaJ (Hsp40) homolog, subfamily B, member 1	(Winokur, 2003, HMG)
M85289_at	3339	HSPG2	-	UP	heparan sulfate proteoglycan 2	(Winokur, 2003, HMG)
V00532_rna1_f_at	3441	IFNA4	-	UP	interferon, alpha 4	(Winokur, 2003, HMG)
32415_at	3442	IFNA5	-	UP	interferon, alpha 5	(Winokur, 2003, HMG)
V00532_rna1_f_at	3451	IFNA17	-	UP	interferon, alpha 17	(Winokur, 2003, HMG)
M62403_s_at	3487	IGFBP4	-	UP	insulin-like growth factor binding protein 4	(Winokur, 2003, HMG)
37864_s_at	3492	IGH@	-	UP	immunoglobulin heavy locus	(Winokur, 2003, HMG)
S71043_rna1_s_at	3493	IGHA1	-	UP	immunoglobulin heavy constant alpha 1	(Winokur, 2003, HMG)
S71043_rna1_s_at	3494	IGHA2	-	UP	immunoglobulin heavy constant alpha 2 (A2m marker)	(Winokur, 2003, HMG)
37864_s_at	3500	IGHG1	-	UP	immunoglobulin heavy constant gamma 1 (G1m marker)	(Winokur, 2003, HMG)
37864_s_at	3501	IGHG2	-	UP	immunoglobulin heavy constant gamma 2 (G2m marker)	(Winokur, 2003, HMG)
37864_s_at	3503	IGHG4	-	UP	immunoglobulin heavy constant gamma 4 (G4m marker)	(Winokur, 2003, HMG)
37006_at	3512	IGJ	-	UP	immunoglobulin J polypeptide, linker protein for immunoglobulin alpha and mu polypeptides	(Winokur, 2003, HMG)
33274_f_at	3537	IGLC1	-	UP	immunoglobulin lambda constant 1 (Mcg marker)	(Winokur, 2003, HMG)
M34516_r_at	3544	IGLL2P	IGLL1P	UP	immunoglobulin lambda-like polypeptide 2, pseudogene	(Winokur, 2003, HMG)
1062_g_at	3587	IL10RA	-	UP	interleukin 10 receptor, alpha	(Winokur, 2003, HMG)
L25851_at	3682	ITGAE	-	UP	integrin, alpha E (antigen CD103, human mucosal lymphocyte antigen 1; alpha polypeptide)	(Winokur, 2003, HMG)
38746_at	3691	ITGB4	-	UP	integrin, beta 4	(Winokur, 2003, HMG)
Y08263_at	3782	KCNN3	-	UP	potassium intermediate/small conductance calcium-activated channel, subfamily N, member 3	(Winokur, 2003, HMG)
M28439_at	3868	KRT16	-	UP	keratin 16	(Winokur, 2003, HMG)
M15856_at	3936	LPL	-	UP	lipoprotein lipase	(Winokur, 2003, HMG)
X13794_rna1_at	3945	LDHB	-	UP	lactate dehydrogenase B	(Winokur, 2003, HMG)
D31883_at	3983	ABLIM1	-	UP	actin binding LIM protein 1	(Winokur, 2003, HMG)
M26682_at	4004	LMO1	-	UP	LIM domain only 1 (rhombotin 1)	(Winokur, 2003, HMG)
36811_at	4016	LOXL1	-	UP	lysyl oxidase-like 1	(Winokur, 2003, HMG)
M15856_at	4023	LPL	-	UP	lipoprotein lipase	(Winokur, 2003, HMG)
36493_at	4046	LSP1	-	UP	lymphocyte-specific protein 1	(Winokur, 2003, HMG)
Z37976_at	4053	LTBP2	-	UP	latent transforming growth factor beta binding protein 2	(Winokur, 2003, HMG)
Z37976_at	4054	LTBP3	-	UP	latent transforming growth factor beta binding protein 3	(Winokur, 2003, HMG)
38038_at	4060	LUM	-	UP	lumican	(Winokur, 2003, HMG)
35926_s_at	4069	LYZ	-	UP	lysozyme	(Winokur, 2003, HMG)
U66083_at	4108	MAGEA9	-	UP	melanoma antigen family A, 9	(Winokur, 2003, HMG)
X82539_at	4112	MAGEB1	-	UP	melanoma antigen family B, 1	(Winokur, 2003, HMG)
D21063_at	4171	MCM2	-	UP	minichromosome maintenance complex component 2	(Winokur, 2003, HMG)
D21063_at	4176	MCM7	-	UP	minichromosome maintenance complex component 7	(Winokur, 2003, HMG)
38156_at	4188	MDFI	-	UP	MyoD family inhibitor	(Winokur, 2003, HMG)
HG406-HT406_at	4241	MFI2	-	UP	antigen p97 (melanoma associated) identified by monoclonal antibodies 133.2 and 96.5	(Winokur, 2003, HMG)
820_at	4258	MGST2	-	UP	microsomal glutathione S-transferase 2	(Winokur, 2003, HMG)
33139_s_at	4291	MLF1	-	UP	myeloid leukemia factor 1	(Winokur, 2003, HMG)
31859_at	4318	MMP9	-	UP	matrix metallopeptidase 9 (gelatinase B, 92kDa gelatinase, 92kDa type IV collagenase)	(Winokur, 2003, HMG)
Y10506_at	4352	MPL	CD110	UP	myeloproliferative leukemia virus oncogene	(Winokur, 2003, HMG)
36908_at	4360	MRC1	-	UP	mannose receptor, C type 1	(Winokur, 2003, HMG)
879_at	4600	MX2	-	UP	myxovirus (influenza virus) resistance 2 (mouse)	(Winokur, 2003, HMG)
32729_at	4621	MYH3	-	UP	myosin, heavy chain 3, skeletal muscle, embryonic	(Winokur, 2003, HMG)
40062_s_at	4635	MYL4	-	UP	myosin, light chain 4, alkali; atrial, embryonic	(Winokur, 2003, HMG)
38895_i_at	4689	NCF4	-	UP	neutrophil cytosolic factor 4, 40kDa	(Winokur, 2003, HMG)
U35139_at	4692	NDN	-	UP	necdin, melanoma antigen (MAGE) family member	(Winokur, 2003, HMG)
739_at	4763	NF1	-	UP	neurofibromin 1	(Winokur, 2003, HMG)
39144_at	4772	NFATC1	-	UP	nuclear factor of activated T-cells, cytoplasmic, calcineurin-dependent 1	(Winokur, 2003, HMG)
33996_at	4829	NMBR	-	UP	neuromedin B receptor	(Winokur, 2003, HMG)
M86707_at	4836	NMT1	-	UP	N-myristoyltransferase 1	(Winokur, 2003, HMG)
U27459_at	4999	ORC2	-	UP	origin recognition complex, subunit 2	(Winokur, 2003, HMG)
U62961_at	5019	OXCT1	-	UP	3-oxoacid CoA transferase 1	(Winokur, 2003, HMG)
38291_at	5179	PENK	-	UP	proenkephalin	(Winokur, 2003, HMG)
35310_at	5305	PIP4K2A	-	UP	phosphatidylinositol-5-phosphate 4-kinase, type II, alpha	(Winokur, 2003, HMG)
41014_s_at	5308	PITX2	-	UP	paired-like homeodomain 2	(Winokur, 2003, HMG)
M54927_at	5354	PLP1	-	UP	proteolipid protein 1	(Winokur, 2003, HMG)
32056_at	5414	SEPT4	-	UP	septin 4	(Winokur, 2003, HMG)
35823_at	5479	PPIB	-	UP	peptidylprolyl isomerase B (cyclophilin B)	(Winokur, 2003, HMG)
39365_i_at	5507	PPP1R3C	-	UP	protein phosphatase 1, regulatory subunit 3C	(Winokur, 2003, HMG)
36215_at	5567	PRKACB	-	UP	protein kinase, cAMP-dependent, catalytic, beta	(Winokur, 2003, HMG)
U25265_at	5607	MAP2K5	-	UP	mitogen-activated protein kinase kinase 5	(Winokur, 2003, HMG)
36450_at	5697	PYY	-	UP	peptide YY	(Winokur, 2003, HMG)
D31889_at	5711	PSMD5	-	UP	proteasome (prosome, macropain) 26S subunit, non-ATPase, 5	(Winokur, 2003, HMG)
D45248_at	5721	PSME2	-	UP	proteasome (prosome, macropain) activator subunit 2 (PA28 beta)	(Winokur, 2003, HMG)
40520_g_at	5788	PTPRC	-	UP	protein tyrosine phosphatase, receptor type, C	(Winokur, 2003, HMG)
U56085_at	5822	PWP2	-	UP	PWP2 periodic tryptophan protein homolog (yeast)	(Winokur, 2003, HMG)
HG4264-HT4534_s_at	5868	RAB5A	-	UP	RAB5A, member RAS oncogene family	(Winokur, 2003, HMG)
622_at	5870	RAB6A	-	UP	RAB6A, member RAS oncogene family	(Winokur, 2003, HMG)
M11433_at	5926	ARID4A	-	UP	AT rich interactive domain 4A (RBP1-like)	(Winokur, 2003, HMG)
M11433_at	5947	RBP1	-	UP	retinol binding protein 1, cellular	(Winokur, 2003, HMG)
40556_at	5954	RCN1	-	UP	reticulocalbin 1, EF-hand calcium binding domain	(Winokur, 2003, HMG)
37637_at	5998	RGS3	-	UP	regulator of G-protein signaling 3	(Winokur, 2003, HMG)
651_at	6119	RPA3	-	UP	replication protein A3, 14kDa	(Winokur, 2003, HMG)
M38591_at	6281	S100A10	-	UP	S100 calcium binding protein A10	(Winokur, 2003, HMG)
X99920_at	6284	S100A13	-	UP	S100 calcium binding protein A13	(Winokur, 2003, HMG)
L36033_at	6387	CXCL12	-	UP	chemokine (C-X-C motif) ligand 12	(Winokur, 2003, HMG)
Z11793_at	6414	SEPP1	-	UP	selenoprotein P, plasma, 1	(Winokur, 2003, HMG)
35854_at	6571	SLC18A2	-	UP	solute carrier family 18 (vesicular monoamine), member 2	(Winokur, 2003, HMG)
L20852_at	6575	SLC20A2	-	UP	solute carrier family 20 (phosphate transporter), member 2	(Winokur, 2003, HMG)
455_at	6603	SMARCD2	-	UP	SWI/SNF related, matrix associated, actin dependent regulator of chromatin, subfamily d, member 2	(Winokur, 2003, HMG)
35883_at	6689	SPIB	-	UP	Spi-B transcription factor (Spi-1/PU.1 related)	(Winokur, 2003, HMG)
U03399_at	6953	TCP10	-	UP	t-complex 10	(Winokur, 2003, HMG)
X01060_at	7037	TFRC	-	UP	transferrin receptor (p90, CD71)	(Winokur, 2003, HMG)
1830_s_at	7040	TGFB1	-	UP	transforming growth factor, beta 1	(Winokur, 2003, HMG)
36343_at	7093	TLL2	-	UP	tolloid-like 2	(Winokur, 2003, HMG)
36569_at	7123	CLEC3B	-	UP	C-type lectin domain family 3, member B	(Winokur, 2003, HMG)
M92357_at	7127	TNFAIP2	-	UP	tumor necrosis factor, alpha-induced protein 2	(Winokur, 2003, HMG)
U24488_s_at	7146	TNXA	-	UP	tenascin XA (pseudogene)	(Winokur, 2003, HMG)
U24488_s_at	7148	TNXB	-	UP	tenascin XB	(Winokur, 2003, HMG)
40581_at	7204	TRIO	-	UP	trio Rho guanine nucleotide exchange factor	(Winokur, 2003, HMG)
35542_at	7221	TRPC2	-	UP	transient receptor potential cation channel, subfamily C, member 2, pseudogene	(Winokur, 2003, HMG)
38363_at	7305	TYROBP	-	UP	TYRO protein tyrosine kinase binding protein	(Winokur, 2003, HMG)
1668_s_at	7428	VHL	-	UP	von Hippel-Lindau tumor suppressor, E3 ubiquitin protein ligase	(Winokur, 2003, HMG)
D16532_at	7436	VLDLR	-	UP	very low density lipoprotein receptor	(Winokur, 2003, HMG)
X62048_at	7465	WEE1	-	UP	WEE1 homolog (S. pombe)	(Winokur, 2003, HMG)
X01703_at	7846	TUBA1A	-	UP	tubulin, alpha 1a	(Winokur, 2003, HMG)
X16105_at	7936	RDBP	-	UP	RD RNA binding protein	(Winokur, 2003, HMG)
U12767_at	8013	NR4A3	-	UP	nuclear receptor subfamily 4, group A, member 3	(Winokur, 2003, HMG)
38769_at	8038	ADAM12	-	UP	ADAM metallopeptidase domain 12	(Winokur, 2003, HMG)
U49837_at	8048	CSRP3	-	UP	cysteine and glycine-rich protein 3 (cardiac LIM protein)	(Winokur, 2003, HMG)
X97335_at	8165	AKAP1	-	UP	A kinase (PRKA) anchor protein 1	(Winokur, 2003, HMG)
D86062_s_at	8209	C21orf33	-	UP	chromosome 21 open reading frame 33	(Winokur, 2003, HMG)
163_at	8215	DVL1	-	UP	dishevelled, dsh homolog 1 (Drosophila)	(Winokur, 2003, HMG)
M16707_rna1_s_at	8294	HIST1H4I	-	UP	histone cluster 1, H4i	(Winokur, 2003, HMG)
M16707_rna1_s_at	8359	HIST1H4A	-	UP	histone cluster 1, H4a	(Winokur, 2003, HMG)
M16707_rna1_s_at	8360	HIST1H4D	-	UP	histone cluster 1, H4d	(Winokur, 2003, HMG)
M16707_rna1_s_at	8361	HIST1H4F	-	UP	histone cluster 1, H4f	(Winokur, 2003, HMG)
M16707_rna1_s_at	8362	HIST1H4K	-	UP	histone cluster 1, H4k	(Winokur, 2003, HMG)
M16707_rna1_s_at	8363	HIST1H4J	-	UP	histone cluster 1, H4j	(Winokur, 2003, HMG)
M16707_rna1_s_at	8364	HIST1H4C	-	UP	histone cluster 1, H4c	(Winokur, 2003, HMG)
M16707_rna1_s_at	8365	HIST1H4H	-	UP	histone cluster 1, H4h	(Winokur, 2003, HMG)
M16707_rna1_s_at	8366	HIST1H4B	-	UP	histone cluster 1, H4b	(Winokur, 2003, HMG)
M16707_rna1_s_at	8367	HIST1H4E	-	UP	histone cluster 1, H4e	(Winokur, 2003, HMG)
M16707_rna1_s_at	8368	HIST1H4L	-	UP	histone cluster 1, H4l	(Winokur, 2003, HMG)
M16707_rna1_s_at	8370	HIST2H4A	-	UP	histone cluster 2, H4a	(Winokur, 2003, HMG)
33387_at	8522	GAS7	-	UP	growth arrest-specific 7	(Winokur, 2003, HMG)
32610_at	8572	PDLIM4	-	UP	PDZ and LIM domain 4	(Winokur, 2003, HMG)
U83598_s_at	8718	TNFRSF25	-	UP	tumor necrosis factor receptor superfamily, member 25	(Winokur, 2003, HMG)
U79115_s_at	8738	CRADD	-	UP	CASP2 and RIPK1 domain containing adaptor with death domain	(Winokur, 2003, HMG)
HG1496-HT1496_s_at	8788	DLK1	-	UP	delta-like 1 homolog (Drosophila)	(Winokur, 2003, HMG)
U49065_at	8808	IL1RL2	-	UP	interleukin 1 receptor-like 2	(Winokur, 2003, HMG)
U50078_at	8925	HERC1	-	UP	HECT and RLD domain containing E3 ubiquitin protein ligase family member 1	(Winokur, 2003, HMG)
34390_at	8974	P4HA2	-	UP	prolyl 4-hydroxylase, alpha polypeptide II	(Winokur, 2003, HMG)
U15590_at	8988	HSPB3	-	UP	heat shock 27kDa protein 3	(Winokur, 2003, HMG)
U29091_at	8991	SELENBP1	-	UP	selenium binding protein 1	(Winokur, 2003, HMG)
37239_r_at	9088	PKMYT1	-	UP	protein kinase, membrane associated tyrosine/threonine 1	(Winokur, 2003, HMG)
34901_at	9099	USP2	-	UP	ubiquitin specific peptidase 2	(Winokur, 2003, HMG)
33143_s_at	9123	SLC16A3	-	UP	solute carrier family 16, member 3 (monocarboxylic acid transporter 4)	(Winokur, 2003, HMG)
1439_s_at	9261	MAPKAPK2	-	UP	mitogen-activated protein kinase-activated protein kinase 2	(Winokur, 2003, HMG)
39710_at	9315	NREP	-	UP	neuronal regeneration related protein	(Winokur, 2003, HMG)
32978_g_at	9750	FAM65B	-	UP	family with sequence similarity 65, member B	(Winokur, 2003, HMG)
D79990_at	9770	RASSF2	-	UP	Ras association (RalGDS/AF-6) domain family member 2	(Winokur, 2003, HMG)
D50917_at	9792	SERTAD2	-	UP	SERTA domain containing 2	(Winokur, 2003, HMG)
D86960_at	9926	LPGAT1	-	UP	lysophosphatidylglycerol acyltransferase 1	(Winokur, 2003, HMG)
D14664_at	9936	CD302	-	UP	CD302 molecule	(Winokur, 2003, HMG)
Z30425_at	9970	NR1I3	-	UP	nuclear receptor subfamily 1, group I, member 3	(Winokur, 2003, HMG)
X96719_at	9976	CLEC2B	-	UP	C-type lectin domain family 2, member B	(Winokur, 2003, HMG)
1530_g_at	10129	FRY	-	UP	furry homolog (Drosophila)	(Winokur, 2003, HMG)
38853_at	10149	GPR64	-	UP	G protein-coupled receptor 64	(Winokur, 2003, HMG)
32148_at	10160	FARP1	-	UP	FERM, RhoGEF (ARHGEF) and pleckstrin domain protein 1 (chondrocyte-derived)	(Winokur, 2003, HMG)
AC002450_at	10165	SLC25A13	-	UP	solute carrier family 25 (aspartate/glutamate carrier), member 13	(Winokur, 2003, HMG)
32057_at	10234	LRRC17	-	UP	leucine rich repeat containing 17	(Winokur, 2003, HMG)
35668_at	10267	RAMP1	-	UP	receptor (G protein-coupled) activity modifying protein 1	(Winokur, 2003, HMG)
32764_at	10404	CPQ	-	UP	carboxypeptidase Q	(Winokur, 2003, HMG)
39728_at	10437	IFI30	-	UP	interferon, gamma-inducible protein 30	(Winokur, 2003, HMG)
D16294_at	10449	ACAA2	-	UP	acetyl-CoA acyltransferase 2	(Winokur, 2003, HMG)
M19481_at	10468	FST	-	UP	follistatin	(Winokur, 2003, HMG)
35825_s_at	10472	ZBTB18	ZNF238	UP	zinc finger and BTB domain containing 18	(Winokur, 2003, HMG)
AB000220_at	10512	SEMA3C	-	UP	sema domain, immunoglobulin domain (Ig), short basic domain, secreted, (semaphorin) 3C	(Winokur, 2003, HMG)
35621_at	10654	PMVK	-	UP	phosphomevalonate kinase	(Winokur, 2003, HMG)
34193_at	10752	CHL1	-	UP	cell adhesion molecule with homology to L1CAM (close homolog of L1)	(Winokur, 2003, HMG)
L06175_at	10866	HCP5	-	UP	HLA complex P5 (non-protein coding)	(Winokur, 2003, HMG)
41849_r_at	11009	IL24	-	UP	interleukin 24	(Winokur, 2003, HMG)
158_at	11080	DNAJB4	-	UP	DnaJ (Hsp40) homolog, subfamily B, member 4	(Winokur, 2003, HMG)
38555_at	11221	DUSP10	-	UP	dual specificity phosphatase 10	(Winokur, 2003, HMG)
1838_g_at	22800	RRAS2	-	UP	related RAS viral (r-ras) oncogene homolog 2	(Winokur, 2003, HMG)
40633_at	22894	DIS3	-	UP	DIS3 mitotic control homolog (S. cerevisiae)	(Winokur, 2003, HMG)
36569_at	23016	EXOSC7	-	UP	exosome component 7	(Winokur, 2003, HMG)
41385_at	23136	EPB41L3	-	UP	erythrocyte membrane protein band 4.1-like 3	(Winokur, 2003, HMG)
AB002380_at	23365	ARHGEF12	-	UP	Rho guanine nucleotide exchange factor (GEF) 12	(Winokur, 2003, HMG)
38501_s_at	23421	ITGB3BP	-	UP	integrin beta 3 binding protein (beta3-endonexin)	(Winokur, 2003, HMG)
34264_at	23623	RUSC1	-	UP	RUN and SH3 domain containing 1	(Winokur, 2003, HMG)
41822_at	25799	ZNF324	-	UP	zinc finger protein 324	(Winokur, 2003, HMG)
33232_at	25927	CRIP1	-	UP	cysteine-rich protein 1 (intestinal)	(Winokur, 2003, HMG)
U54999_at	29899	GPSM2	-	UP	G-protein signaling modulator 2	(Winokur, 2003, HMG)
41527_f_at	50649	ARHGEF4	-	UP	Rho guanine nucleotide exchange factor (GEF) 4	(Winokur, 2003, HMG)
X96719_at	51266	CLEC2B	-	UP	C-type lectin domain family 2, member B	(Winokur, 2003, HMG)
35891_at	54363	HAO1	-	UP	hydroxyacid oxidase (glycolate oxidase) 1	(Winokur, 2003, HMG)
41236_at	54471	SMCR7L	-	UP	Smith-Magenis syndrome chromosome region, candidate 7-like	(Winokur, 2003, HMG)
41693_r_at	54677	CROT	-	UP	carnitine O-octanoyltransferase	(Winokur, 2003, HMG)
41837_at	56967	C14orf132	-	UP	chromosome 14 open reading frame 132	(Winokur, 2003, HMG)
34910_s_at	57157	PHTF2	-	UP	putative homeodomain transcription factor 2	(Winokur, 2003, HMG)
U90919_at	57862	ZNF410	-	UP	zinc finger protein 410	(Winokur, 2003, HMG)
M94345_at	64151	CAPG	-	UP	capping protein (actin filament), gelsolin-like	(Winokur, 2003, HMG)
38656_s_at	79022	TMEM106C	-	UP	transmembrane protein 106C	(Winokur, 2003, HMG)
33588_at	80342	TRAF3IP3	-	UP	TRAF3 interacting protein 3	(Winokur, 2003, HMG)
U27459_at	83884	ORC2	-	UP	origin recognition complex, subunit 2	(Winokur, 2003, HMG)
39698_at	84525	HOPX	-	UP	HOP homeobox	(Winokur, 2003, HMG)
31986_at	85021	REPS1	-	UP	RALBP1 associated Eps domain containing 1	(Winokur, 2003, HMG)
35483_at	92017	SNX29	-	UP	sorting nexin 29	(Winokur, 2003, HMG)
M16707_rna1_s_at	121504	HIST4H4	-	UP	histone cluster 4, H4	(Winokur, 2003, HMG)
36733_at	126393	HSPB6	-	UP	heat shock protein, alpha-crystallin-related, B6	(Winokur, 2003, HMG)
M31211_s_at	140465	MYL6B	-	UP	myosin, light chain 6B, alkali, smooth muscle and non-muscle	(Winokur, 2003, HMG)
36339_at	169522	KCNV2	-	UP	potassium channel, subfamily V, member 2	(Winokur, 2003, HMG)
34083_at	283459	GATC	-	UP	glutamyl-tRNA(Gln) amidotransferase, subunit C	(Winokur, 2003, HMG)
33232_at	283643	C14orf80	-	UP	chromosome 14 open reading frame 80	(Winokur, 2003, HMG)
L06175_at	360158	HCP5	-	UP	HLA complex P5 (non-protein coding)	(Winokur, 2003, HMG)
39563_at	375056	MIA3	-	UP	melanoma inhibitory activity family, member 3	(Winokur, 2003, HMG)
HG4113-HT4383_s_at	390756	OR3A4P	-	UP	olfactory receptor, family 3, subfamily A, member 4 pseudogene	(Winokur, 2003, HMG)
M28439_at	400578	KRT16P2	-	UP	keratin 16 pseudogene 2	(Winokur, 2003, HMG)
40556_at	440034	DKFZp686K1684	-	UP	uncharacterized LOC440034	(Winokur, 2003, HMG)
U31383_at	548645	DNAJC25	-	UP	DnaJ (Hsp40) homolog, subfamily C , member 25	(Winokur, 2003, HMG)
U31383_at	552891	DNAJC25-GNG10	-	UP	DNAJC25-GNG10 readthrough	(Winokur, 2003, HMG)
M16707_rna1_s_at	554313	HIST2H4B	-	UP	histone cluster 2, H4b	(Winokur, 2003, HMG)
M28439_at	644945	KRT16P3	-	UP	keratin 16 pseudogene 3	(Winokur, 2003, HMG)
U66083_at	728269	MAGEA9B	-	UP	melanoma antigen family A, 9B	(Winokur, 2003, HMG)
X16105_at	100302242	MIR1236	-	UP	microRNA 1236	(Winokur, 2003, HMG)
41723_s_at	100507709	LOC100507709	-	UP	HLA class II histocompatibility antigen, DRB1-7 beta chain-like	(Winokur, 2003, HMG)
41723_s_at	100507714	LOC100507714	-	UP	HLA class II histocompatibility antigen, DRB1-7 beta chain-like	(Winokur, 2003, HMG)
X94563_xpt2_r_at; M14200_rna1_at	706	DBI	-	DOWN; UP	diazepam binding inhibitor (GABA receptor modulator, acyl-CoA binding protein)	(Winokur, 2003, HMG)
36656_at; M98399_s_at	948	CD36	-	DOWN; UP	CD36 molecule (thrombospondin receptor)	(Winokur, 2003, HMG)
L32137_at; 40163_r_at	1311	COMP	-	DOWN; UP	cartilage oligomeric matrix protein	(Winokur, 2003, HMG)
X94563_xpt2_r_at; M14200_rna1_at	1622	DBI	-	DOWN; UP	diazepam binding inhibitor (GABA receptor modulator, acyl-CoA binding protein)	(Winokur, 2003, HMG)
35680_r_at; M96859_at	1804	DPP6	-	DOWN; UP	dipeptidyl-peptidase 6	(Winokur, 2003, HMG)
900_at; 35654_at	5332	PLCB4	-	DOWN; UP	phospholipase C, beta 4	(Winokur, 2003, HMG)
41096_at; M21005_at	6279	S100A8	-	DOWN; UP	S100 calcium binding protein A8	(Winokur, 2003, HMG)
K03460_at; 38350_f_at	7278	TUBA3C	-	DOWN; UP	tubulin, alpha 3c	(Winokur, 2003, HMG)
37269_at; D38496_s_at	8216	LZTR1	-	DOWN; UP	leucine-zipper-like transcription regulator 1	(Winokur, 2003, HMG)
K03460_at; 38350_f_at	113457	TUBA3D	-	DOWN; UP	tubulin, alpha 3d	(Winokur, 2003, HMG)
M86407_at	89	ACTN3	-	DOWN	actinin, alpha 3	(Winokur, 2003, HMG)
S81083_cds1_at	119	ADD2	-	DOWN	adducin 2 (beta)	(Winokur, 2003, HMG)
M12963_s_at	124	ADH1A	-	DOWN	alcohol dehydrogenase 1A (class I), alpha polypeptide	(Winokur, 2003, HMG)
M12963_s_at	125	ADH1B	-	DOWN	alcohol dehydrogenase 1B (class I), beta polypeptide	(Winokur, 2003, HMG)
M12963_s_at	126	ADH1C	-	DOWN	alcohol dehydrogenase 1C (class I), gamma polypeptide	(Winokur, 2003, HMG)
34777_at	133	ADM	-	DOWN	adrenomedullin	(Winokur, 2003, HMG)
38463_s_at	272	AMPD3	-	DOWN	adenosine monophosphate deaminase 3	(Winokur, 2003, HMG)
J02611_at	347	APOD	-	DOWN	apolipoprotein D	(Winokur, 2003, HMG)
M77829_s_at	358	AQP1	-	DOWN	aquaporin 1 (Colton blood group)	(Winokur, 2003, HMG)
40430_at	375	ARF1	-	DOWN	ADP-ribosylation factor 1	(Winokur, 2003, HMG)
M12174_at	388	RHOB	-	DOWN	ras homolog family member B	(Winokur, 2003, HMG)
AB000816_s_at	406	ARNTL	-	DOWN	aryl hydrocarbon receptor nuclear translocator-like	(Winokur, 2003, HMG)
U96781_cds1_at	487	ATP2A1	-	DOWN	ATPase, Ca++ transporting, cardiac muscle, fast twitch 1	(Winokur, 2003, HMG)
X59766_at	563	AZGP1	-	DOWN	alpha-2-glycoprotein 1, zinc-binding	(Winokur, 2003, HMG)
S81957_at	653	BMP5	-	DOWN	bone morphogenetic protein 5	(Winokur, 2003, HMG)
32068_at	719	C3AR1	-	DOWN	complement component 3a receptor 1	(Winokur, 2003, HMG)
Y00339_s_at	760	CA2	-	DOWN	carbonic anhydrase II	(Winokur, 2003, HMG)
41288_at	801	CALM1	-	DOWN	calmodulin 1 (phosphorylase kinase, delta)	(Winokur, 2003, HMG)
41288_at	805	CALM2	-	DOWN	calmodulin 2 (phosphorylase kinase, delta)	(Winokur, 2003, HMG)
41288_at	808	CALM3	-	DOWN	calmodulin 3 (phosphorylase kinase, delta)	(Winokur, 2003, HMG)
34416_at	867	CBL	-	DOWN	Cbl proto-oncogene, E3 ubiquitin protein ligase	(Winokur, 2003, HMG)
1945_at	891	CCNB1	-	DOWN	cyclin B1	(Winokur, 2003, HMG)
U47414_at	901	CCNG2	-	DOWN	cyclin G2	(Winokur, 2003, HMG)
U34070_s_at	1050	CEBPA	-	DOWN	CCAAT/enhancer binding protein (C/EBP), alpha	(Winokur, 2003, HMG)
M83667_rna1_s_at	1052	CEBPD	-	DOWN	CCAAT/enhancer binding protein (C/EBP), delta	(Winokur, 2003, HMG)
34143_at	1134	CHRNA1	-	DOWN	cholinergic receptor, nicotinic, alpha 1 (muscle)	(Winokur, 2003, HMG)
Z30643_at	1187	CLCNKA	-	DOWN	chloride channel, voltage-sensitive Ka	(Winokur, 2003, HMG)
M81379_at	1285	COL4A3	-	DOWN	collagen, type IV, alpha 3 (Goodpasture antigen)	(Winokur, 2003, HMG)
L35253_s_at	1432	MAPK14	-	DOWN	mitogen-activated protein kinase 14	(Winokur, 2003, HMG)
X03663_at	1436	CSF1R	-	DOWN	colony stimulating factor 1 receptor	(Winokur, 2003, HMG)
39582_at	1540	CYLD	-	DOWN	cylindromatosis (turban tumor syndrome)	(Winokur, 2003, HMG)
31789_at	1586	CYP17A1	-	DOWN	cytochrome P450, family 17, subfamily A, polypeptide 1	(Winokur, 2003, HMG)
M27093_s_at	1629	DBT	-	DOWN	dihydrolipoamide branched chain transacylase E2	(Winokur, 2003, HMG)
1911_s_at	1647	GADD45A	-	DOWN	growth arrest and DNA-damage-inducible, alpha	(Winokur, 2003, HMG)
L35854_at	1756	DMD	-	DOWN	dystrophin	(Winokur, 2003, HMG)
L44140_cds4_s_at	1774	DNASE1L1	-	DOWN	deoxyribonuclease I-like 1	(Winokur, 2003, HMG)
J05257_at	1800	DPEP1	-	DOWN	dipeptidase 1 (renal)	(Winokur, 2003, HMG)
M67439_at	1816	DRD5	-	DOWN	dopamine receptor D5	(Winokur, 2003, HMG)
X52541_at	1958	EGR1	-	DOWN	early growth response 1	(Winokur, 2003, HMG)
36234_at	1973	EIF4A1	-	DOWN	eukaryotic translation initiation factor 4A1	(Winokur, 2003, HMG)
D12686_at	1981	EIF4G1	-	DOWN	eukaryotic translation initiation factor 4 gamma, 1	(Winokur, 2003, HMG)
HG1649-HT1652_at	1990	CELA1	-	DOWN	chymotrypsin-like elastase family, member 1	(Winokur, 2003, HMG)
38739_at	2114	ETS2	-	DOWN	v-ets erythroblastosis virus E26 oncogene homolog 2 (avian)	(Winokur, 2003, HMG)
Y10262_s_at	2140	EYA3	-	DOWN	eyes absent homolog 3 (Drosophila)	(Winokur, 2003, HMG)
36779_at	2172	FABP6	-	DOWN	fatty acid binding protein 6, ileal	(Winokur, 2003, HMG)
996_at	2246	FGF1	-	DOWN	fibroblast growth factor 1 (acidic)	(Winokur, 2003, HMG)
U42031_at	2289	FKBP5	-	DOWN	FK506 binding protein 5	(Winokur, 2003, HMG)
Y09267_at	2327	FMO2	-	DOWN	flavin containing monooxygenase 2 (non-functional)	(Winokur, 2003, HMG)
Y09267_at	2329	FMO4	-	DOWN	flavin containing monooxygenase 4	(Winokur, 2003, HMG)
1916_s_at	2353	FOS	-	DOWN	FBJ murine osteosarcoma viral oncogene homolog	(Winokur, 2003, HMG)
L49169_at	2354	FOSB	-	DOWN	FBJ murine osteosarcoma viral oncogene homolog B	(Winokur, 2003, HMG)
Y08765_s_at	2516	SF1	-	DOWN	splicing factor 1	(Winokur, 2003, HMG)
Z49878_at	2593	GAMT	-	DOWN	guanidinoacetate N-methyltransferase	(Winokur, 2003, HMG)
34311_at	2745	GLRX	-	DOWN	glutaredoxin (thioltransferase)	(Winokur, 2003, HMG)
Z12173_at	2799	GNS	-	DOWN	glucosamine (N-acetyl)-6-sulfatase	(Winokur, 2003, HMG)
U64871_at	2842	GPR19	-	DOWN	G protein-coupled receptor 19	(Winokur, 2003, HMG)
37187_at	2920	CXCL2	-	DOWN	chemokine (C-X-C motif) ligand 2	(Winokur, 2003, HMG)
M73239_s_at	3082	HGF	-	DOWN	hepatocyte growth factor (hepapoietin A; scatter factor)	(Winokur, 2003, HMG)
D49728_at	3164	NR4A1	-	DOWN	nuclear receptor subfamily 4, group A, member 1	(Winokur, 2003, HMG)
40674_s_at	3223	HOXC6	-	DOWN	homeobox C6	(Winokur, 2003, HMG)
L05512_at	3346	HTN1	-	DOWN	histatin 1	(Winokur, 2003, HMG)
33550_at	3358	HTR2C	-	DOWN	5-hydroxytryptamine (serotonin) receptor 2C, G protein-coupled	(Winokur, 2003, HMG)
1075_f_at	3449	IFNA16	-	DOWN	interferon, alpha 16	(Winokur, 2003, HMG)
L27559_s_at	3488	IGFBP5	-	DOWN	insulin-like growth factor binding protein 5	(Winokur, 2003, HMG)
38772_at	3491	CYR61	-	DOWN	cysteine-rich, angiogenic inducer, 61	(Winokur, 2003, HMG)
M73239_s_at	3569	HGF	-	DOWN	hepatocyte growth factor (hepapoietin A; scatter factor)	(Winokur, 2003, HMG)
U00951_at	3690	ITGB3	-	DOWN	integrin, beta 3 (platelet glycoprotein IIIa, antigen CD61)	(Winokur, 2003, HMG)
32785_at	3692	EIF3A	-	DOWN	eukaryotic translation initiation factor 3, subunit A	(Winokur, 2003, HMG)
32583_at	3725	JUN	-	DOWN	jun proto-oncogene	(Winokur, 2003, HMG)
32786_at	3726	JUNB	-	DOWN	jun B proto-oncogene	(Winokur, 2003, HMG)
U30610_at	3824	KLRD1	-	DOWN	killer cell lectin-like receptor subfamily D, member 1	(Winokur, 2003, HMG)
39297_at	4081	MAB21L1	-	DOWN	mab-21-like 1 (C. elegans)	(Winokur, 2003, HMG)
X68505_s_at	4205	MEF2A	-	DOWN	myocyte enhancer factor 2A	(Winokur, 2003, HMG)
41388_at	4212	MEIS2	-	DOWN	Meis homeobox 2	(Winokur, 2003, HMG)
U63332_at	4287	ATXN3	-	DOWN	ataxin 3	(Winokur, 2003, HMG)
40574_at	4293	MAP3K9	-	DOWN	mitogen-activated protein kinase kinase kinase 9	(Winokur, 2003, HMG)
33284_at	4353	MPO	-	DOWN	myeloperoxidase	(Winokur, 2003, HMG)
31623_f_at	4489	MT1A	-	DOWN	metallothionein 1A	(Winokur, 2003, HMG)
609_f_at	4490	MT1B	-	DOWN	metallothionein 1B	(Winokur, 2003, HMG)
M10942_at	4493	MT1E	-	DOWN	metallothionein 1E	(Winokur, 2003, HMG)
31622_f_at	4494	MT1F	-	DOWN	metallothionein 1F	(Winokur, 2003, HMG)
41446_f_at	4495	MT1G	-	DOWN	metallothionein 1G	(Winokur, 2003, HMG)
X64177_f_at	4496	MT1H	-	DOWN	metallothionein 1H	(Winokur, 2003, HMG)
M10942_at	4500	MT1L	-	DOWN	metallothionein 1L (gene/pseudogene)	(Winokur, 2003, HMG)
X76717_at	4501	MT1X	-	DOWN	metallothionein 1X	(Winokur, 2003, HMG)
V00594_s_at	4502	MT2A	-	DOWN	metallothionein 2A	(Winokur, 2003, HMG)
870_f_at	4504	MT3	-	DOWN	metallothionein 3	(Winokur, 2003, HMG)
Z48314_s_at	4586	MUC5AC	-	DOWN	mucin 5AC, oligomeric mucus/gel-forming	(Winokur, 2003, HMG)
X73113_at	4606	MYBPC2	-	DOWN	myosin binding protein C, fast type	(Winokur, 2003, HMG)
M13929_s_at	4609	MYC	-	DOWN	v-myc myelocytomatosis viral oncogene homolog (avian)	(Winokur, 2003, HMG)
HG3513-HT3707_at	4619	MYH1	-	DOWN	myosin, heavy chain 1, skeletal muscle, adult	(Winokur, 2003, HMG)
M18728_at	4680	CEACAM6	-	DOWN	carcinoembryonic antigen-related cell adhesion molecule 6 (non-specific cross reacting antigen)	(Winokur, 2003, HMG)
544_at	4791	NFKB2	-	DOWN	nuclear factor of kappa light polypeptide gene enhancer in B-cells 2 (p49/p100)	(Winokur, 2003, HMG)
M69043_at	4792	NFKBIA	-	DOWN	nuclear factor of kappa light polypeptide gene enhancer in B-cells inhibitor, alpha	(Winokur, 2003, HMG)
38911_at	4928	NUP98	-	DOWN	nucleoporin 98kDa	(Winokur, 2003, HMG)
U54617_at	5166	PDK4	-	DOWN	pyruvate dehydrogenase kinase, isozyme 4	(Winokur, 2003, HMG)
J00287_at	5222	PGA5	-	DOWN	pepsinogen 5, group I (pepsinogen A)	(Winokur, 2003, HMG)
M79463_s_at	5371	PML	-	DOWN	promyelocytic leukemia	(Winokur, 2003, HMG)
L76702_at	5528	PPP2R5D	-	DOWN	protein phosphatase 2, regulatory subunit B', delta	(Winokur, 2003, HMG)
K03207_f_at	5545	PRB4	-	DOWN	proline-rich protein BstNI subfamily 4	(Winokur, 2003, HMG)
1250_at	5591	PRKDC	-	DOWN	protein kinase, DNA-activated, catalytic polypeptide	(Winokur, 2003, HMG)
39552_at	5728	PTEN	-	DOWN	phosphatase and tensin homolog	(Winokur, 2003, HMG)
33505_at	5918	RARRES1	-	DOWN	retinoic acid receptor responder (tazarotene induced) 1	(Winokur, 2003, HMG)
S66427_at	5926	ARID4A	-	DOWN	AT rich interactive domain 4A (RBP1-like)	(Winokur, 2003, HMG)
Z68193_at	5956	OPN1LW	-	DOWN	opsin 1 (cone pigments), long-wave-sensitive	(Winokur, 2003, HMG)
1045_s_at	5970	RELA	-	DOWN	v-rel reticuloendotheliosis viral oncogene homolog A (avian)	(Winokur, 2003, HMG)
U81001_at	6047	SNURF	-	DOWN	SNRPN upstream reading frame	(Winokur, 2003, HMG)
M96759_rna1_at	6094	ROM1	-	DOWN	retinal outer segment membrane protein 1	(Winokur, 2003, HMG)
M63488_at	6117	RPA1	-	DOWN	replication protein A1, 70kDa	(Winokur, 2003, HMG)
M60724_at	6198	RPS6KB1	-	DOWN	ribosomal protein S6 kinase, 70kDa, polypeptide 1	(Winokur, 2003, HMG)
41028_at	6263	RYR3	-	DOWN	ryanodine receptor 3	(Winokur, 2003, HMG)
AB002409_at	6366	CCL21	-	DOWN	chemokine (C-C motif) ligand 21	(Winokur, 2003, HMG)
36703_at	6370	CCL25	-	DOWN	chemokine (C-C motif) ligand 25	(Winokur, 2003, HMG)
Y10032_at	6446	SGK1	-	DOWN	serum/glucocorticoid regulated kinase 1	(Winokur, 2003, HMG)
40378_at	6456	SH3GL2	-	DOWN	SH3-domain GRB2-like 2	(Winokur, 2003, HMG)
39608_at	6493	SIM2	-	DOWN	single-minded homolog 2 (Drosophila)	(Winokur, 2003, HMG)
Y10141_s_at	6531	SLC6A3	-	DOWN	solute carrier family 6 (neurotransmitter transporter, dopamine), member 3	(Winokur, 2003, HMG)
L05568_at	6532	SLC6A4	-	DOWN	solute carrier family 6 (neurotransmitter transporter, serotonin), member 4	(Winokur, 2003, HMG)
31328_at	6569	SLC34A1	-	DOWN	solute carrier family 34 (sodium phosphate), member 1	(Winokur, 2003, HMG)
32275_at	6590	SLPI	-	DOWN	secretory leukocyte peptidase inhibitor	(Winokur, 2003, HMG)
U66619_at	6604	SMARCD3	-	DOWN	SWI/SNF related, matrix associated, actin dependent regulator of chromatin, subfamily d, member 3	(Winokur, 2003, HMG)
U81001_at	6638	SNRPN	-	DOWN	small nuclear ribonucleoprotein polypeptide N	(Winokur, 2003, HMG)
M73239_s_at	6654	HGF	-	DOWN	hepatocyte growth factor (hepapoietin A; scatter factor)	(Winokur, 2003, HMG)
33546_at	6698	SPRR1A	-	DOWN	small proline-rich protein 1A	(Winokur, 2003, HMG)
D86640_at	6769	STAC	-	DOWN	SH3 and cysteine rich domain	(Winokur, 2003, HMG)
32763_r_at	6791	AURKAPS1	-	DOWN	aurora kinase A pseudogene 1	(Winokur, 2003, HMG)
35054_at	6840	SVIL	-	DOWN	supervillin	(Winokur, 2003, HMG)
L23852_at	6886	TAL1	-	DOWN	T-cell acute lymphocytic leukemia 1	(Winokur, 2003, HMG)
X67734_at	6900	CNTN2	-	DOWN	contactin 2 (axonal)	(Winokur, 2003, HMG)
1767_s_at	7043	TGFB3	-	DOWN	transforming growth factor, beta 3	(Winokur, 2003, HMG)
38374_at	7071	KLF10	-	DOWN	Kruppel-like factor 10	(Winokur, 2003, HMG)
M33772_s_at	7125	TNNC2	-	DOWN	troponin C type 2 (fast)	(Winokur, 2003, HMG)
M21984_at	7140	TNNT3	-	DOWN	troponin T type 3 (skeletal, fast)	(Winokur, 2003, HMG)
X98085_at	7143	TNR	-	DOWN	tenascin R	(Winokur, 2003, HMG)
HG2442-HT2538_at	7168	TPM1	-	DOWN	tropomyosin 1 (alpha)	(Winokur, 2003, HMG)
U82818_at	7352	UCP3	-	DOWN	uncoupling protein 3 (mitochondrial, proton carrier)	(Winokur, 2003, HMG)
Y08765_s_at	7536	SF1	-	DOWN	splicing factor 1	(Winokur, 2003, HMG)
M92843_s_at	7538	ZFP36	-	DOWN	ZFP36 ring finger protein	(Winokur, 2003, HMG)
L11672_at	7644	ZNF91	-	DOWN	zinc finger protein 91	(Winokur, 2003, HMG)
33922_at	7799	PRDM2	-	DOWN	PR domain containing 2, with ZNF domain	(Winokur, 2003, HMG)
L78267_at	8123	PAR5	-	DOWN	Prader-Willi/Angelman syndrome-5	(Winokur, 2003, HMG)
HG3033-HT3194_r_at	8175	SF3A2	-	DOWN	splicing factor 3a, subunit 2, 66kDa	(Winokur, 2003, HMG)
1809_at	8317	CDC7	-	DOWN	cell division cycle 7	(Winokur, 2003, HMG)
D31897_at	8448	DOC2A	-	DOWN	double C2-like domains, alpha	(Winokur, 2003, HMG)
31791_at	8626	TP63	-	DOWN	tumor protein p63	(Winokur, 2003, HMG)
37399_at	8644	AKR1C3	-	DOWN	aldo-keto reductase family 1, member C3	(Winokur, 2003, HMG)
32785_at	8661	EIF3A	-	DOWN	eukaryotic translation initiation factor 3, subunit A	(Winokur, 2003, HMG)
D83699_at	8739	HRK	-	DOWN	harakiri, BCL2 interacting protein (contains only BH3 domain)	(Winokur, 2003, HMG)
32746_at	8837	CFLAR	-	DOWN	CASP8 and FADD-like apoptosis regulator	(Winokur, 2003, HMG)
U81001_at	8926	SNURF	-	DOWN	SNRPN upstream reading frame	(Winokur, 2003, HMG)
36091_at	8935	SKAP2	-	DOWN	src kinase associated phosphoprotein 2	(Winokur, 2003, HMG)
35571_at	9002	F2RL3	-	DOWN	coagulation factor II (thrombin) receptor-like 3	(Winokur, 2003, HMG)
39533_at	9057	SLC7A6	-	DOWN	solute carrier family 7 (amino acid transporter light chain, y+L system), member 6	(Winokur, 2003, HMG)
M59807_at	9235	IL32	-	DOWN	interleukin 32	(Winokur, 2003, HMG)
33811_at	9236	CCPG1	-	DOWN	cell cycle progression 1	(Winokur, 2003, HMG)
39651_at	9401	RECQL4	-	DOWN	RecQ protein-like 4	(Winokur, 2003, HMG)
38550_at	9546	APBA3	-	DOWN	amyloid beta (A4) precursor protein-binding, family A, member 3	(Winokur, 2003, HMG)
M62831_at	9592	IER2	-	DOWN	immediate early response 2	(Winokur, 2003, HMG)
M13755_at	9636	ISG15	-	DOWN	ISG15 ubiquitin-like modifier	(Winokur, 2003, HMG)
38271_at	9759	HDAC4	-	DOWN	histone deacetylase 4	(Winokur, 2003, HMG)
40018_at	9818	NUPL1	-	DOWN	nucleoporin like 1	(Winokur, 2003, HMG)
36057_at	9823	ARMCX2	-	DOWN	armadillo repeat containing, X-linked 2	(Winokur, 2003, HMG)
36022_at	9829	DNAJC6	-	DOWN	DnaJ (Hsp40) homolog, subfamily C, member 6	(Winokur, 2003, HMG)
34189_at	9869	SETDB1	-	DOWN	SET domain, bifurcated 1	(Winokur, 2003, HMG)
D83780_at	9897	KIAA0196	-	DOWN	KIAA0196	(Winokur, 2003, HMG)
36556_at	9912	ARHGAP44	-	DOWN	Rho GTPase activating protein 44	(Winokur, 2003, HMG)
35370_at	9913	SUPT7L	-	DOWN	suppressor of Ty 7 (S. cerevisiae)-like	(Winokur, 2003, HMG)
AC002086_at	10009	ZBTB33	-	DOWN	zinc finger and BTB domain containing 33	(Winokur, 2003, HMG)
31878_at	10061	ABCF2	-	DOWN	ATP-binding cassette, sub-family F (GCN20), member 2	(Winokur, 2003, HMG)
36832_at	10331	B3GNT3	-	DOWN	UDP-GlcNAc:betaGal beta-1,3-N-acetylglucosaminyltransferase 3	(Winokur, 2003, HMG)
32558_at	10401	PIAS3	-	DOWN	protein inhibitor of activated STAT, 3	(Winokur, 2003, HMG)
32786_at	10535	JUNB	-	DOWN	jun B proto-oncogene	(Winokur, 2003, HMG)
S73591_at	10628	TXNIP	-	DOWN	thioredoxin interacting protein	(Winokur, 2003, HMG)
41518_at	10652	YKT6	-	DOWN	YKT6 v-SNARE homolog (S. cerevisiae)	(Winokur, 2003, HMG)
36941_at	10962	MLLT11	-	DOWN	myeloid/lymphoid or mixed-lineage leukemia (trithorax homolog, Drosophila); translocated to, 11	(Winokur, 2003, HMG)
U16307_at	11010	GLIPR1	-	DOWN	GLI pathogenesis-related 1	(Winokur, 2003, HMG)
785_at	11060	WWP2	-	DOWN	WW domain containing E3 ubiquitin protein ligase 2	(Winokur, 2003, HMG)
D31886_at	22930	RAB3GAP1	-	DOWN	RAB3 GTPase activating protein subunit 1 (catalytic)	(Winokur, 2003, HMG)
37959_at	23163	GGA3	-	DOWN	golgi-associated, gamma adaptin ear containing, ARF binding protein 3	(Winokur, 2003, HMG)
37030_at	23197	FAF2	-	DOWN	Fas associated factor family member 2	(Winokur, 2003, HMG)
39584_at	23261	CAMTA1	-	DOWN	calmodulin binding transcription activator 1	(Winokur, 2003, HMG)
36548_at	23366	KIAA0895	-	DOWN	KIAA0895	(Winokur, 2003, HMG)
D87442_at	23385	NCSTN	-	DOWN	nicastrin	(Winokur, 2003, HMG)
36048_at	24149	ZNF318	-	DOWN	zinc finger protein 318	(Winokur, 2003, HMG)
32763_r_at	25782	RAB3GAP2	-	DOWN	RAB3 GTPase activating protein subunit 2 (non-catalytic)	(Winokur, 2003, HMG)
M63488_at	25885	RPA1	-	DOWN	replication protein A1, 70kDa	(Winokur, 2003, HMG)
34242_at	26013	L3MBTL1	-	DOWN	l(3)mbt-like 1 (Drosophila)	(Winokur, 2003, HMG)
40374_at	27063	ANKRD1	-	DOWN	ankyrin repeat domain 1 (cardiac muscle)	(Winokur, 2003, HMG)
33231_at	27339	PRPF19	-	DOWN	PRP19/PSO4 pre-mRNA processing factor 19 homolog (S. cerevisiae)	(Winokur, 2003, HMG)
33132_at	29894	CPSF1	-	DOWN	cleavage and polyadenylation specific factor 1, 160kDa	(Winokur, 2003, HMG)
M21812_at	29895	MYLPF	-	DOWN	myosin light chain, phosphorylatable, fast skeletal muscle	(Winokur, 2003, HMG)
36360_at	51018	RRP15	-	DOWN	ribosomal RNA processing 15 homolog (S. cerevisiae)	(Winokur, 2003, HMG)
M68864_at	51035	UBXN1	-	DOWN	UBX domain protein 1	(Winokur, 2003, HMG)
40330_at	51196	PLCE1	-	DOWN	phospholipase C, epsilon 1	(Winokur, 2003, HMG)
38712_at	51430	SUCO	-	DOWN	SUN domain containing ossification factor	(Winokur, 2003, HMG)
32635_at	51592	TRIM33	-	DOWN	tripartite motif containing 33	(Winokur, 2003, HMG)
35408_i_at	51710	ZNF44	-	DOWN	zinc finger protein 44	(Winokur, 2003, HMG)
U82313_at	51761	ATP8A2	-	DOWN	ATPase, aminophospholipid transporter, class I, type 8A, member 2	(Winokur, 2003, HMG)
39827_at	54541	DDIT4	-	DOWN	DNA-damage-inducible transcript 4	(Winokur, 2003, HMG)
33650_at	55661	DDX27	-	DOWN	DEAD (Asp-Glu-Ala-Asp) box polypeptide 27	(Winokur, 2003, HMG)
31924_at	55811	ADCY10	-	DOWN	adenylate cyclase 10 (soluble)	(Winokur, 2003, HMG)
37925_r_at	55937	APOM	-	DOWN	apolipoprotein M	(Winokur, 2003, HMG)
39316_at	57799	RAB40C	-	DOWN	RAB40C, member RAS oncogene family	(Winokur, 2003, HMG)
X16282_at	58500	ZNF250	-	DOWN	zinc finger protein 250	(Winokur, 2003, HMG)
L17327_at	79173	C19orf57	-	DOWN	chromosome 19 open reading frame 57	(Winokur, 2003, HMG)
37492_at	79789	CLMN	-	DOWN	calmin (calponin-like, transmembrane)	(Winokur, 2003, HMG)
31764_at	84059	GPR98	-	DOWN	G protein-coupled receptor 98	(Winokur, 2003, HMG)
36732_at	89845	ABCC10	-	DOWN	ATP-binding cassette, sub-family C (CFTR/MRP), member 10	(Winokur, 2003, HMG)
U81001_at	91380	SNORD107	-	DOWN	small nucleolar RNA, C/D box 107	(Winokur, 2003, HMG)
D63134_at	94015	TTYH2	-	DOWN	tweety homolog 2 (Drosophila)	(Winokur, 2003, HMG)
36403_s_at	94039	ZNF101	-	DOWN	zinc finger protein 101	(Winokur, 2003, HMG)
K03460_at	112714	TUBA3E	-	DOWN	tubulin, alpha 3e	(Winokur, 2003, HMG)
L15344_at	200081	TXLNA	-	DOWN	taxilin alpha	(Winokur, 2003, HMG)
X81895_at	338645	LUZP2	-	DOWN	leucine zipper protein 2	(Winokur, 2003, HMG)
U81001_at	347746	PAR-SN	-	DOWN	paternally expressed transcript PAR-SN	(Winokur, 2003, HMG)
40016_g_at	375449	MAST4	-	DOWN	microtubule associated serine/threonine kinase family member 4	(Winokur, 2003, HMG)
40878_f_at	400322	HERC2P2	MN7	DOWN	hect domain and RLD 2 pseudogene 2	(Winokur, 2003, HMG)
J00287_at	643834	PGA3	PGA5	DOWN	pepsinogen 3, group I (pepsinogen A)	(Winokur, 2003, HMG)
J00287_at	643847	PGA4	PGA5	DOWN	pepsinogen 4, group I (pepsinogen A)	(Winokur, 2003, HMG)
Z78289_at	693138	MIR553	-	DOWN	microRNA 553	(Winokur, 2003, HMG)
U63332_at	724066	ATXN3	-	DOWN	ataxin 3	(Winokur, 2003, HMG)
U12897_at	100033444	SNORD115-7	-	DOWN	small nucleolar RNA, C/D box 115-7	(Winokur, 2003, HMG)
U12897_at	100033450	SNORD115-13	-	DOWN	small nucleolar RNA, C/D box 115-13	(Winokur, 2003, HMG)
U12897_at	100033802	SNORD115-26	-	DOWN	small nucleolar RNA, C/D box 115-26	(Winokur, 2003, HMG)
U12897_at	100033820	SNORD116-28	-	DOWN	small nucleolar RNA, C/D box 116-28	(Winokur, 2003, HMG)
33132_at	100126351	MIR939	-	DOWN	microRNA 939	(Winokur, 2003, HMG)
33132_at	100302196	MIR1234	-	DOWN	microRNA 1234	(Winokur, 2003, HMG)
U12897_at	100506948	LOC100506948	-	DOWN	uncharacterized LOC100506948	(Winokur, 2003, HMG)

## Sheet: List B
Affy ID	GeneID	Gene symbol	Synonym	UP/DOWN	Gene description	Reference
AB000115_at	10964	IFI44L	-	UP	interferon-induced protein 44-like	(Winokur, 2003, NMD)
X97748_s_at	5309	PITX3	PTX3	UP	paired-like homeodomain 3	(Winokur, 2003, NMD)
X97748_s_at	5806	PTX3	PTX3	UP	pentraxin 3, long	(Winokur, 2003, NMD)
X58072_at	2625	GATA3	-	UP	GATA binding protein 3	(Winokur, 2003, NMD)
U27768_at	5999	RGS4	-	UP	regulator of G-protein signaling 4	(Winokur, 2003, NMD)
D78611_at	4232	MEST	-	UP	mesoderm specific transcript	(Winokur, 2003, NMD)
L33930_s_at	938	CD24P4	CD24L4	UP	CD24 molecule pseudogene 4	(Winokur, 2003, NMD)
U25997_at	6781	STC1	-	UP	stanniocalcin 1	(Winokur, 2003, NMD)
M32053_at	283120	H19	-	UP	H19, imprinted maternally expressed transcript (non-protein coding)	(Winokur, 2003, NMD)
M62403_s_at	3487	IGFBP4	-	UP	insulin-like growth factor binding protein 4	(Winokur, 2003, NMD)
U46499_at	4257	MGST1	-	UP	microsomal glutathione S-transferase 1	(Winokur, 2003, NMD)
X97324_at	123	PLIN2	-	UP	perilipin 2	(Winokur, 2003, NMD)
K02574_at	4860	PNP	PNP	UP	purine nucleoside phosphorylase	(Winokur, 2003, NMD)
K02574_at	5539	PPY	PNP	UP	pancreatic polypeptide	(Winokur, 2003, NMD)
X82153_at	1513	CTSK	-	UP	cathepsin K	(Winokur, 2003, NMD)
D88795_at	56125	PCDHB11	-	UP	protocadherin beta 11	(Winokur, 2003, NMD)
HG2279-HT2375_at	7167	TPI1	-	UP	triosephosphate isomerase 1	(Winokur, 2003, NMD)
HG2279-HT2375_at	729708	TPI1P1	-	UP	triosephosphate isomerase 1 pseudogene 1	(Winokur, 2003, NMD)
M29610_s_at	2996	GYPE	-	UP	glycophorin E (MNS blood group)	(Winokur, 2003, NMD)
M30496_at	7347	UCHL3	-	UP	ubiquitin carboxyl-terminal esterase L3 (ubiquitin thiolesterase)	(Winokur, 2003, NMD)
M33680_at	975	CD81	-	UP	CD81 molecule	(Winokur, 2003, NMD)
M81757_at	6223	RPS19	-	UP	ribosomal protein S19	(Winokur, 2003, NMD)
U03877_at	2202	EFEMP1	-	UP	EGF containing fibulin-like extracellular matrix protein 1	(Winokur, 2003, NMD)
U14969_at	6158	RPL28	-	UP	ribosomal protein L28	(Winokur, 2003, NMD)
X04729_s_at	5054	SERPINE1	-	UP	serpin peptidase inhibitor, clade E (nexin, plasminogen activator inhibitor type 1), member 1	(Winokur, 2003, NMD)
X06985_at	3162	HMOX1	-	UP	heme oxygenase (decycling) 1	(Winokur, 2003, NMD)
AB003103_at	5718	PSMD12	-	DOWN	proteasome (prosome, macropain) 26S subunit, non-ATPase, 12	(Winokur, 2003, NMD)
D13631_s_at	9459	ARHGEF6	-	DOWN	Rac/Cdc42 guanine nucleotide exchange factor (GEF) 6	(Winokur, 2003, NMD)
D28383_at	515	ATP5F1	-	DOWN	ATP synthase, H+ transporting, mitochondrial Fo complex, subunit B1	(Winokur, 2003, NMD)
D31885_at	23204	ARL6IP1	-	DOWN	ADP-ribosylation factor-like 6 interacting protein 1	(Winokur, 2003, NMD)
D32002_s_at	4686	NCBP1	-	DOWN	nuclear cap binding protein subunit 1, 80kDa	(Winokur, 2003, NMD)
D38551_at	5885	RAD21	-	DOWN	RAD21 homolog (S. pombe)	(Winokur, 2003, NMD)
D43968_at	861	RUNX1	-	DOWN	runt-related transcription factor 1	(Winokur, 2003, NMD)
D50405_at	3065	HDAC1	-	DOWN	histone deacetylase 1	(Winokur, 2003, NMD)
D63479_s_at	8527	DGKD	-	DOWN	diacylglycerol kinase, delta 130kDa	(Winokur, 2003, NMD)
D63861_s_at	5481	PPID	-	DOWN	peptidylprolyl isomerase D	(Winokur, 2003, NMD)
D64142_at	8971	H1FX	-	DOWN	H1 histone family, member X	(Winokur, 2003, NMD)
D76435_at	7545	ZIC1	-	DOWN	Zic family member 1	(Winokur, 2003, NMD)
D76444_at	7844	RNF103	-	DOWN	ring finger protein 103	(Winokur, 2003, NMD)
D79994_at	23189	KANK1	-	DOWN	KN motif and ankyrin repeat domains 1	(Winokur, 2003, NMD)
D82345_at	286527	TMSB15B	TMSB15B	DOWN	thymosin beta 15B	(Winokur, 2003, NMD)
D82345_at	11013	TMSB15A	TMSB15B	DOWN	thymosin beta 15a	(Winokur, 2003, NMD)
D83735_at	1265	CNN2	-	DOWN	calponin 2	(Winokur, 2003, NMD)
D84294_at	286495	TTC3P1	-	DOWN	tetratricopeptide repeat domain 3 pseudogene 1	(Winokur, 2003, NMD)
D84294_at	7267	TTC3	-	DOWN	tetratricopeptide repeat domain 3	(Winokur, 2003, NMD)
D85418_at	5279	PIGC	-	DOWN	phosphatidylinositol glycan anchor biosynthesis, class C	(Winokur, 2003, NMD)
D87075_at	9963	SLC23A1	SLC23A2	DOWN	solute carrier family 23 (nucleobase transporters), member 1	(Winokur, 2003, NMD)
D87075_at	9962	SLC23A2	SLC23A2	DOWN	solute carrier family 23 (nucleobase transporters), member 2	(Winokur, 2003, NMD)
HG1612-HT1612_at	65108	MARCKSL1	-	DOWN	MARCKS-like 1	(Winokur, 2003, NMD)
HG2743-HT2845_at	800	CALD1	-	DOWN	caldesmon 1	(Winokur, 2003, NMD)
HG3748-HT4018_at	730394	GTF2H2D	-	DOWN	general transcription factor IIH, polypeptide 2D	(Winokur, 2003, NMD)
HG3748-HT4018_at	728340	GTF2H2C	-	DOWN	general transcription factor IIH, polypeptide 2C	(Winokur, 2003, NMD)
HG3748-HT4018_at	653238	GTF2H2B	-	DOWN	general transcription factor IIH, polypeptide 2B (pseudogene)	(Winokur, 2003, NMD)
J03473_at	142	PARP1	-	DOWN	poly (ADP-ribose) polymerase 1	(Winokur, 2003, NMD)
J03626_rna1_s_at	7372	UMPS	-	DOWN	uridine monophosphate synthetase	(Winokur, 2003, NMD)
J04182_at	3916	LAMP1	-	DOWN	lysosomal-associated membrane protein 1	(Winokur, 2003, NMD)
L03532_at	4670	HNRNPM	-	DOWN	heterogeneous nuclear ribonucleoprotein M	(Winokur, 2003, NMD)
L05425_at	29889	GNL2	-	DOWN	guanine nucleotide binding protein-like 2 (nucleolar)	(Winokur, 2003, NMD)
L07633_at	5720	PSME1	-	DOWN	proteasome (prosome, macropain) activator subunit 1 (PA28 alpha)	(Winokur, 2003, NMD)
L12723_at	3308	HSPA4	-	DOWN	heat shock 70kDa protein 4	(Winokur, 2003, NMD)
L21936_at	6389	SDHA	-	DOWN	succinate dehydrogenase complex, subunit A, flavoprotein (Fp)	(Winokur, 2003, NMD)
L22009_at	3187	HNRNPH1	-	DOWN	heterogeneous nuclear ribonucleoprotein H1 (H)	(Winokur, 2003, NMD)
L26336_at	3306	HSPA2	-	DOWN	heat shock 70kDa protein 2	(Winokur, 2003, NMD)
L33799_at	5118	PCOLCE	-	DOWN	procollagen C-endopeptidase enhancer	(Winokur, 2003, NMD)
L36529_at	9984	THOC1	-	DOWN	THO complex 1	(Winokur, 2003, NMD)
L37882_at	2535	FZD2	-	DOWN	frizzled family receptor 2	(Winokur, 2003, NMD)
L40386_s_at	7029	TFDP2	-	DOWN	transcription factor Dp-2 (E2F dimerization partner 2)	(Winokur, 2003, NMD)
L42572_at	10989	IMMT	-	DOWN	inner membrane protein, mitochondrial	(Winokur, 2003, NMD)
L76568_xpt3_f_at	644191	RPS26P8	-	DOWN	ribosomal protein S26 pseudogene 8	(Winokur, 2003, NMD)
L76568_xpt3_f_at	6231	RPS26	RPS26	DOWN	ribosomal protein S26	(Winokur, 2003, NMD)
L76568_xpt3_f_at	389472	RPS26P32	RPS26	DOWN	ribosomal protein S26 pseudogene 32	(Winokur, 2003, NMD)
L76568_xpt3_f_at	400156	RPS26P47	RPS26	DOWN	ribosomal protein S26 pseudogene 47	(Winokur, 2003, NMD)
L76568_xpt3_f_at	100128168	RPS26P39	-	DOWN	ribosomal protein S26 pseudogene 39	(Winokur, 2003, NMD)
L76568_xpt3_f_at	100129552	RPS26P38	-	DOWN	ribosomal protein S26 pseudogene 38	(Winokur, 2003, NMD)
L76568_xpt3_f_at	441377	RPS26P35	-	DOWN	ribosomal protein S26 pseudogene 35	(Winokur, 2003, NMD)
L76568_xpt3_f_at	728937	RPS26P25	-	DOWN	ribosomal protein S26 pseudogene 25	(Winokur, 2003, NMD)
L76568_xpt3_f_at	645979	RPS26P31	-	DOWN	ribosomal protein S26 pseudogene 31	(Winokur, 2003, NMD)
L76568_xpt3_f_at	392256	RPS26P6	-	DOWN	ribosomal protein S26 pseudogene 6	(Winokur, 2003, NMD)
L76568_xpt3_f_at	644166	RPS26P20	-	DOWN	ribosomal protein S26 pseudogene 20	(Winokur, 2003, NMD)
L76568_xpt3_f_at	644934	RPS26P50	-	DOWN	ribosomal protein S26 pseudogene 50	(Winokur, 2003, NMD)
L76568_xpt3_f_at	646753	RPS26P2	-	DOWN	ribosomal protein S26 pseudogene 2	(Winokur, 2003, NMD)
L76568_xpt3_f_at	728823	RPS26P53	-	DOWN	ribosomal protein S26 pseudogene 53	(Winokur, 2003, NMD)
L76568_xpt3_f_at	100131971	RPS26P54	-	DOWN	ribosomal protein S26 pseudogene 54	(Winokur, 2003, NMD)
M15182_at	2990	GUSB	-	DOWN	glucuronidase, beta	(Winokur, 2003, NMD)
M15841_at	6629	SNRPB2	-	DOWN	small nuclear ribonucleoprotein polypeptide B	(Winokur, 2003, NMD)
M19720_rna2_at	4610	MYCL1	-	DOWN	v-myc myelocytomatosis viral oncogene homolog 1, lung carcinoma derived (avian)	(Winokur, 2003, NMD)
M22382_at	3329	HSPD1	-	DOWN	heat shock 60kDa protein 1 (chaperonin)	(Winokur, 2003, NMD)
M25077_at	6738	TROVE2	-	DOWN	TROVE domain family, member 2	(Winokur, 2003, NMD)
M27396_s_at	440	ASNS	-	DOWN	asparagine synthetase (glutamine-hydrolyzing)	(Winokur, 2003, NMD)
M27504_s_at	7155	TOP2B	-	DOWN	topoisomerase (DNA) II beta 180kDa	(Winokur, 2003, NMD)
M29551_at	5532	PPP3CB	-	DOWN	protein phosphatase 3, catalytic subunit, beta isozyme	(Winokur, 2003, NMD)
M59830_at	3304	HSPA1B	-	DOWN	heat shock 70kDa protein 1B	(Winokur, 2003, NMD)
M59830_at	3303	HSPA1A	-	DOWN	heat shock 70kDa protein 1A	(Winokur, 2003, NMD)
M63488_at	25885	POLR1A	RPA1	DOWN	polymerase (RNA) I polypeptide A, 194kDa	(Winokur, 2003, NMD)
M63488_at	6117	RPA1	RPA1	DOWN	replication protein A1, 70kDa	(Winokur, 2003, NMD)
M74719_at	6934	TCF7L2	TCF4	DOWN	transcription factor 7-like 2 (T-cell specific, HMG-box)	(Winokur, 2003, NMD)
M74719_at	6925	TCF4	TCF4	DOWN	transcription factor 4	(Winokur, 2003, NMD)
M80563_at	6275	S100A4	-	DOWN	S100 calcium binding protein A4	(Winokur, 2003, NMD)
M91432_at	34	ACADM	-	DOWN	acyl-CoA dehydrogenase, C-4 to C-12 straight chain	(Winokur, 2003, NMD)
M93405_at	4329	ALDH6A1	-	DOWN	aldehyde dehydrogenase 6 family, member A1	(Winokur, 2003, NMD)
M94362_at	84823	LMNB2	-	DOWN	lamin B2	(Winokur, 2003, NMD)
M98539_at	5730	PTGDS	-	DOWN	prostaglandin D2 synthase 21kDa (brain)	(Winokur, 2003, NMD)
S62539_at	3667	IRS1	-	DOWN	insulin receptor substrate 1	(Winokur, 2003, NMD)
S66431_at	5927	KDM5A	-	DOWN	lysine (K)-specific demethylase 5A	(Winokur, 2003, NMD)
S78234_at	996	CDC27	-	DOWN	cell division cycle 27	(Winokur, 2003, NMD)
U05040_at	8880	FUBP1	-	DOWN	far upstream element (FUSE) binding protein 1	(Winokur, 2003, NMD)
U09278_at	1056	CEL	FAP	DOWN	carboxyl ester lipase (bile salt-stimulated lipase)	(Winokur, 2003, NMD)
U09278_at	11146	GLMN	FAP	DOWN	glomulin, FKBP associated protein	(Winokur, 2003, NMD)
U09278_at	2191	FAP	FAP	DOWN	fibroblast activation protein, alpha	(Winokur, 2003, NMD)
U10117_at	9255	AIMP1	-	DOWN	aminoacyl tRNA synthetase complex-interacting multifunctional protein 1	(Winokur, 2003, NMD)
U10324_at	3609	ILF3	-	DOWN	interleukin enhancer binding factor 3, 90kDa	(Winokur, 2003, NMD)
U18242_at	819	CAMLG	-	DOWN	calcium modulating ligand	(Winokur, 2003, NMD)
U21128_at	4060	LUM	-	DOWN	lumican	(Winokur, 2003, NMD)
U23942_at	1595	CYP51A1	-	DOWN	cytochrome P450, family 51, subfamily A, polypeptide 1	(Winokur, 2003, NMD)
U23942_at	401387	LRRD1	-	DOWN	leucine-rich repeats and death domain containing 1	(Winokur, 2003, NMD)
U30521_at	9315	NREP	-	DOWN	neuronal regeneration related protein	(Winokur, 2003, NMD)
U30872_at	1063	CENPF	-	DOWN	centromere protein F, 350/400kDa	(Winokur, 2003, NMD)
U31814_at	3066	HDAC2	-	DOWN	histone deacetylase 2	(Winokur, 2003, NMD)
U40343_at	1032	CDKN2D	-	DOWN	cyclin-dependent kinase inhibitor 2D (p19, inhibits CDK4)	(Winokur, 2003, NMD)
U44754_at	6617	SNAPC1	-	DOWN	small nuclear RNA activating complex, polypeptide 1, 43kDa	(Winokur, 2003, NMD)
U50361_s_at	817	CAMK2D	-	DOWN	calcium/calmodulin-dependent protein kinase II delta	(Winokur, 2003, NMD)
U53446_at	1601	DAB2	-	DOWN	disabled homolog 2, mitogen-responsive phosphoprotein (Drosophila)	(Winokur, 2003, NMD)
U63824_at	7004	TEAD4	-	DOWN	TEA domain family member 4	(Winokur, 2003, NMD)
U68063_at	6434	TRA2B	-	DOWN	transformer 2 beta homolog (Drosophila)	(Winokur, 2003, NMD)
U72066_at	5932	RBBP8	-	DOWN	retinoblastoma binding protein 8	(Winokur, 2003, NMD)
U72514_at	10436	EMG1	-	DOWN	EMG1 nucleolar protein homolog (S. cerevisiae)	(Winokur, 2003, NMD)
U73514_at	3028	HSD17B10	-	DOWN	hydroxysteroid (17-beta) dehydrogenase 10	(Winokur, 2003, NMD)
U73737_at	2956	MSH6	-	DOWN	mutS homolog 6 (E. coli)	(Winokur, 2003, NMD)
U75308_at	6874	TAF4	-	DOWN	TAF4 RNA polymerase II, TATA box binding protein (TBP)-associated factor, 135kDa	(Winokur, 2003, NMD)
U76421_at	104	ADARB1	-	DOWN	adenosine deaminase, RNA-specific, B1	(Winokur, 2003, NMD)
U79253_at	27109	ATP5S	-	DOWN	ATP synthase, H+ transporting, mitochondrial Fo complex, subunit s (factor B)	(Winokur, 2003, NMD)
U79298_at	90362	FAM110B	-	DOWN	family with sequence similarity 110, member B	(Winokur, 2003, NMD)
U80034_at	4285	MIPEP	-	DOWN	mitochondrial intermediate peptidase	(Winokur, 2003, NMD)
X02419_rna1_s_at	5328	PLAU	-	DOWN	plasminogen activator, urokinase	(Winokur, 2003, NMD)
X05232_at	4314	MMP3	-	DOWN	matrix metallopeptidase 3 (stromelysin 1, progelatinase)	(Winokur, 2003, NMD)
X12671_rna1_at	3178	HNRNPA1	-	DOWN	heterogeneous nuclear ribonucleoprotein A1	(Winokur, 2003, NMD)
X15722_at	2936	GSR	-	DOWN	glutathione reductase	(Winokur, 2003, NMD)
X16396_at	10797	MTHFD2	-	DOWN	methylenetetrahydrofolate dehydrogenase (NADP+ dependent) 2, methenyltetrahydrofolate cyclohydrolase	(Winokur, 2003, NMD)
X53586_rna1_at	3655	ITGA6	-	DOWN	integrin, alpha 6	(Winokur, 2003, NMD)
X58431_rna2_s_at	3216	HOXB6	-	DOWN	homeobox B6	(Winokur, 2003, NMD)
X59834_at	2752	GLUL	-	DOWN	glutamate-ammonia ligase	(Winokur, 2003, NMD)
X60708_at	1803	DPP4	-	DOWN	dipeptidyl-peptidase 4	(Winokur, 2003, NMD)
X61100_rna1_at	4719	NDUFS1	-	DOWN	NADH dehydrogenase (ubiquinone) Fe-S protein 1, 75kDa (NADH-coenzyme Q reductase)	(Winokur, 2003, NMD)
X63563_at	5431	POLR2B	-	DOWN	polymerase (RNA) II (DNA directed) polypeptide B, 140kDa	(Winokur, 2003, NMD)
X66397_at	7175	TPR	-	DOWN	translocated promoter region, nuclear basket protein	(Winokur, 2003, NMD)
X70649_at	1653	DDX1	-	DOWN	DEAD (Asp-Glu-Ala-Asp) box helicase 1	(Winokur, 2003, NMD)
X71428_at	2521	FUS	-	DOWN	fused in sarcoma	(Winokur, 2003, NMD)
X75755_rna1_s_at	6427	SRSF2	-	DOWN	serine/arginine-rich splicing factor 2	(Winokur, 2003, NMD)
X75756_at	5587	PRKD1	-	DOWN	protein kinase D1	(Winokur, 2003, NMD)
X76732_at	4925	NUCB2	-	DOWN	nucleobindin 2	(Winokur, 2003, NMD)
X78925_at	10308	ZNF267	-	DOWN	zinc finger protein 267	(Winokur, 2003, NMD)
X80910_at	5500	PPP1CB	-	DOWN	protein phosphatase 1, catalytic subunit, beta isozyme	(Winokur, 2003, NMD)
X82494_at	2199	FBLN2	-	DOWN	fibulin 2	(Winokur, 2003, NMD)
X91648_at	5813	PURA	-	DOWN	purine-rich element binding protein A	(Winokur, 2003, NMD)
X97630_at	2011	MARK2	-	DOWN	MAP/microtubule affinity-regulating kinase 2	(Winokur, 2003, NMD)
Y00815_at	5792	PTPRF	-	DOWN	protein tyrosine phosphatase, receptor type, F	(Winokur, 2003, NMD)
Y08374_rna1_at	1116	CHI3L1	-	DOWN	chitinase 3-like 1 (cartilage glycoprotein-39)	(Winokur, 2003, NMD)
Z23064_at	26787	SNORD61	-	DOWN	small nucleolar RNA, C/D box 61	(Winokur, 2003, NMD)
Z23064_at	27316	RBMX	-	DOWN	RNA binding motif protein, X-linked	(Winokur, 2003, NMD)
Z26653_at	3908	LAMA2	-	DOWN	laminin, alpha 2	(Winokur, 2003, NMD)
M24594_at	3434	IFIT1	-	DOWN	interferon-induced protein with tetratricopeptide repeats 1	(Winokur, 2003, NMD)
Z70220_at	2890	GRIA1	-	DOWN	glutamate receptor, ionotropic, AMPA 1	(Winokur, 2003, NMD)
M92357_at	7127	TNFAIP2	-	DOWN	tumor necrosis factor, alpha-induced protein 2	(Winokur, 2003, NMD)
M34516_at	3543	IGLL1	-	DOWN	immunoglobulin lambda-like polypeptide 1	(Winokur, 2003, NMD)
M34516_at	91316	GUSBP11	-	DOWN	glucuronidase, beta pseudogene 11	(Winokur, 2003, NMD)
D61391_at	5635	PRPSAP1	-	DOWN	phosphoribosyl pyrophosphate synthetase-associated protein 1	(Winokur, 2003, NMD)
HG4557-HT4962_r_at	58517	RBM25	-	DOWN	RNA binding motif protein 25	(Winokur, 2003, NMD)
M60784_s_at	6626	SNRPA	-	DOWN	small nuclear ribonucleoprotein polypeptide A	(Winokur, 2003, NMD)
U00968_at	6720	SREBF1	-	DOWN	sterol regulatory element binding transcription factor 1	(Winokur, 2003, NMD)
U22970_rna1_s_at	2537	IFI6	-	DOWN	interferon, alpha-inducible protein 6	(Winokur, 2003, NMD)
Z75190_s_at	7804	LRP8	-	DOWN	low density lipoprotein receptor-related protein 8, apolipoprotein e receptor	(Winokur, 2003, NMD)
D11151_at	1909	EDNRA	-	DOWN	endothelin receptor type A	(Winokur, 2003, NMD)
D13645_at	9933	KIAA0020	-	DOWN	KIAA0020	(Winokur, 2003, NMD)
D38552_at	23398	PPWD1	-	DOWN	peptidylprolyl isomerase domain and WD repeat containing 1	(Winokur, 2003, NMD)
L29218_at	1196	CLK2	CLK2	DOWN	CDC-like kinase 2	(Winokur, 2003, NMD)
L29218_at	9894	TELO2	CLK2	DOWN	TEL2, telomere maintenance 2, homolog (S. cerevisiae)	(Winokur, 2003, NMD)
M19481_at	10468	FST	-	DOWN	follistatin	(Winokur, 2003, NMD)
U24266_at	8659	ALDH4A1	-	DOWN	aldehyde dehydrogenase 4 family, member A1	(Winokur, 2003, NMD)
U28686_at	5935	RBM3	-	DOWN	RNA binding motif (RNP1, RRM) protein 3	(Winokur, 2003, NMD)
U30999_at	214	ALCAM	-	DOWN	activated leukocyte cell adhesion molecule	(Winokur, 2003, NMD)
U59289_at	1012	CDH13	-	DOWN	cadherin 13, H-cadherin (heart)	(Winokur, 2003, NMD)
U83908_at	27250	PDCD4	-	DOWN	programmed cell death 4 (neoplastic transformation inhibitor)	(Winokur, 2003, NMD)
X87613_at	10902	BRD8	-	DOWN	bromodomain containing 8	(Winokur, 2003, NMD)
AFFX-HUMRGE/M10098_5_at	100008588	RNA18S5	RN18S1	DOWN	RNA, 18S ribosomal 5	(Winokur, 2003, NMD)
D00860_at	5631	PRPS1	PRPS1	DOWN	phosphoribosyl pyrophosphate synthetase 1	(Winokur, 2003, NMD)
D00860_at	221823	PRPS1L1	PRPS1	DOWN	phosphoribosyl pyrophosphate synthetase 1-like 1	(Winokur, 2003, NMD)
D21852_at	23518	R3HDM1	-	DOWN	R3H domain containing 1	(Winokur, 2003, NMD)
D25218_at	23212	RRS1	-	DOWN	RRS1 ribosome biogenesis regulator homolog (S. cerevisiae)	(Winokur, 2003, NMD)
D31716_at	687	KLF9	-	DOWN	Kruppel-like factor 9	(Winokur, 2003, NMD)
D42084_at	23173	METAP1	-	DOWN	methionyl aminopeptidase 1	(Winokur, 2003, NMD)
D63881_at	23512	SUZ12	-	DOWN	suppressor of zeste 12 homolog (Drosophila)	(Winokur, 2003, NMD)
D80000_at	8243	SMC1A	-	DOWN	structural maintenance of chromosomes 1A	(Winokur, 2003, NMD)
D86957_at	23176	SEPT8	-	DOWN	septin 8	(Winokur, 2003, NMD)
D87453_at	23107	MRPS27	-	DOWN	mitochondrial ribosomal protein S27	(Winokur, 2003, NMD)
D90282_at	1589	CYP21A2	CPS1	DOWN	cytochrome P450, family 21, subfamily A, polypeptide 2	(Winokur, 2003, NMD)
D90282_at	1373	CPS1	CPS1	DOWN	carbamoyl-phosphate synthase 1, mitochondrial	(Winokur, 2003, NMD)
HG2530-HT2626_at	5271	SERPINB8	CAP2	DOWN	serpin peptidase inhibitor, clade B (ovalbumin), member 8	(Winokur, 2003, NMD)
HG2530-HT2626_at	10486	CAP2	CAP2	DOWN	CAP, adenylate cyclase-associated protein, 2 (yeast)	(Winokur, 2003, NMD)
L00352_at	3949	LDLR	-	DOWN	low density lipoprotein receptor	(Winokur, 2003, NMD)
L20852_at	6575	SLC20A2	-	DOWN	solute carrier family 20 (phosphate transporter), member 2	(Winokur, 2003, NMD)
L33881_at	5584	PRKCI	-	DOWN	protein kinase C, iota	(Winokur, 2003, NMD)
L41067_at	4775	NFATC3	-	DOWN	nuclear factor of activated T-cells, cytoplasmic, calcineurin-dependent 3	(Winokur, 2003, NMD)
L41887_rna1_at	6432	SRSF7	-	DOWN	serine/arginine-rich splicing factor 7	(Winokur, 2003, NMD)
M14219_at	6745	SSR1	-	DOWN	signal sequence receptor, alpha	(Winokur, 2003, NMD)
M29064_at	3181	HNRNPA2B1	-	DOWN	heterogeneous nuclear ribonucleoprotein A2/B1	(Winokur, 2003, NMD)
M60483_rna1_s_at	5515	PPP2CA	-	DOWN	protein phosphatase 2, catalytic subunit, alpha isozyme	(Winokur, 2003, NMD)
M64099_at	2687	GGT5	-	DOWN	gamma-glutamyltransferase 5	(Winokur, 2003, NMD)
M65292_s_at	3078	CFHR1	-	DOWN	complement factor H-related 1	(Winokur, 2003, NMD)
M65292_s_at	3075	CFH	-	DOWN	complement factor H	(Winokur, 2003, NMD)
S71018_at	5480	PPIC	-	DOWN	peptidylprolyl isomerase C (cyclophilin C)	(Winokur, 2003, NMD)
S90469_at	7417	VDAC2	POR	DOWN	voltage-dependent anion channel 2	(Winokur, 2003, NMD)
S90469_at	5447	POR	POR	DOWN	P450 (cytochrome) oxidoreductase	(Winokur, 2003, NMD)
U00115_at	604	BCL6	-	DOWN	B-cell CLL/lymphoma 6	(Winokur, 2003, NMD)
U03272_at	2201	FBN2	-	DOWN	fibrillin 2	(Winokur, 2003, NMD)
U03891_at	9582	APOBEC3B	-	DOWN	apolipoprotein B mRNA editing enzyme, catalytic polypeptide-like 3B	(Winokur, 2003, NMD)
U06088_at	2588	GALNS	-	DOWN	galactosamine (N-acetyl)-6-sulfate sulfatase	(Winokur, 2003, NMD)
U09646_at	1376	CPT2	-	DOWN	carnitine palmitoyltransferase 2	(Winokur, 2003, NMD)
U10099_s_at	22932	POMZP3	-	DOWN	POM121 and ZP3 fusion	(Winokur, 2003, NMD)
U10099_s_at	7784	ZP3	-	DOWN	zona pellucida glycoprotein 3 (sperm receptor)	(Winokur, 2003, NMD)
U29175_at	6597	SMARCA4	-	DOWN	SWI/SNF related, matrix associated, actin dependent regulator of chromatin, subfamily a, member 4	(Winokur, 2003, NMD)
U36922_at	2308	FOXO1	-	DOWN	forkhead box O1	(Winokur, 2003, NMD)
U46006_s_at	1466	CSRP2	-	DOWN	cysteine and glycine-rich protein 2	(Winokur, 2003, NMD)
U47077_at	5591	PRKDC	-	DOWN	protein kinase, DNA-activated, catalytic polypeptide	(Winokur, 2003, NMD)
U49020_cds2_s_at	4205	MEF2A	-	DOWN	myocyte enhancer factor 2A	(Winokur, 2003, NMD)
U59309_at	2271	FH	-	DOWN	fumarate hydratase	(Winokur, 2003, NMD)
U61981_at	4437	MSH3	-	DOWN	mutS homolog 3 (E. coli)	(Winokur, 2003, NMD)
U62015_at	3491	CYR61	-	DOWN	cysteine-rich, angiogenic inducer, 61	(Winokur, 2003, NMD)
U62800_at	1476	CSTB	CST6	DOWN	cystatin B (stefin B)	(Winokur, 2003, NMD)
U62800_at	1474	CST6	CST6	DOWN	cystatin E/M	(Winokur, 2003, NMD)
U79267_at	9989	PPP4R1	-	DOWN	protein phosphatase 4, regulatory subunit 1	(Winokur, 2003, NMD)
U95740_rna1_at	9665	KIAA0430	-	DOWN	KIAA0430	(Winokur, 2003, NMD)
X06700_s_at	1281	COL3A1	-	DOWN	collagen, type III, alpha 1	(Winokur, 2003, NMD)
X52896_s_at	2006	ELN	-	DOWN	elastin	(Winokur, 2003, NMD)
X57522_at	6890	TAP1	TAP1	DOWN	transporter 1, ATP-binding cassette, sub-family B (MDR/TAP)	(Winokur, 2003, NMD)
X57522_at	23541	SEC14L2	TAP1	DOWN	SEC14-like 2 (S. cerevisiae)	(Winokur, 2003, NMD)
X60486_at	8294	HIST1H4I	-	DOWN	histone cluster 1, H4i	(Winokur, 2003, NMD)
X60486_at	8360	HIST1H4D	-	DOWN	histone cluster 1, H4d	(Winokur, 2003, NMD)
X60486_at	8370	HIST2H4A	-	DOWN	histone cluster 2, H4a	(Winokur, 2003, NMD)
X60486_at	8362	HIST1H4K	-	DOWN	histone cluster 1, H4k	(Winokur, 2003, NMD)
X60486_at	8365	HIST1H4H	-	DOWN	histone cluster 1, H4h	(Winokur, 2003, NMD)
X60486_at	8367	HIST1H4E	-	DOWN	histone cluster 1, H4e	(Winokur, 2003, NMD)
X60486_at	121504	HIST4H4	-	DOWN	histone cluster 4, H4	(Winokur, 2003, NMD)
X60486_at	8363	HIST1H4J	-	DOWN	histone cluster 1, H4j	(Winokur, 2003, NMD)
X60486_at	8359	HIST1H4A	-	DOWN	histone cluster 1, H4a	(Winokur, 2003, NMD)
X60486_at	554313	HIST2H4B	-	DOWN	histone cluster 2, H4b	(Winokur, 2003, NMD)
X60486_at	8366	HIST1H4B	-	DOWN	histone cluster 1, H4b	(Winokur, 2003, NMD)
X60486_at	8361	HIST1H4F	-	DOWN	histone cluster 1, H4f	(Winokur, 2003, NMD)
X60486_at	8364	HIST1H4C	-	DOWN	histone cluster 1, H4c	(Winokur, 2003, NMD)
X60486_at	8368	HIST1H4L	-	DOWN	histone cluster 1, H4l	(Winokur, 2003, NMD)
X63422_at	513	ATP5D	-	DOWN	ATP synthase, H+ transporting, mitochondrial F1 complex, delta subunit	(Winokur, 2003, NMD)
Y07707_at	55922	NKRF	-	DOWN	NFKB repressing factor	(Winokur, 2003, NMD)
Z48633_at	653188	GUSBP3	-	DOWN	glucuronidase, beta pseudogene 3	(Winokur, 2003, NMD)
Z75330_at	10274	STAG1	STAG1	DOWN	stromal antigen 1	(Winokur, 2003, NMD)
Z75330_at	56937	PMEPA1	STAG1	DOWN	prostate transmembrane protein, androgen induced 1	(Winokur, 2003, NMD)
U08815_at	10946	SF3A3	-	DOWN	splicing factor 3a, subunit 3, 60kDa	(Winokur, 2003, NMD)
U79734_at	3092	HIP1	-	DOWN	huntingtin interacting protein 1	(Winokur, 2003, NMD)
HG273-HT273_at	3135	HLA-G	-	DOWN	major histocompatibility complex, class I, G	(Winokur, 2003, NMD)
X97261_r_at	4500	MT1L	-	DOWN	metallothionein 1L (gene/pseudogene)	(Winokur, 2003, NMD)
X97261_r_at	4493	MT1E	-	DOWN	metallothionein 1E	(Winokur, 2003, NMD)
X97261_r_at	4498	MT1JP	-	DOWN	metallothionein 1J, pseudogene	(Winokur, 2003, NMD)
X97261_r_at	140851	MT1P3	-	DOWN	metallothionein 1 pseudogene 3	(Winokur, 2003, NMD)
AFFX-HUMRGE/M10098_3_at	6730	SRP68	-	DOWN	signal recognition particle 68kDa	(Winokur, 2003, NMD)
M57230_at	3572	IL6ST	-	DOWN	interleukin 6 signal transducer (gp130, oncostatin M receptor)	(Winokur, 2003, NMD)
D87119_at	28951	TRIB2	-	DOWN	tribbles homolog 2 (Drosophila)	(Winokur, 2003, NMD)
M14338_at	5627	PROS1	-	DOWN	protein S (alpha)	(Winokur, 2003, NMD)
U48807_at	1846	DUSP4	-	DOWN	dual specificity phosphatase 4	(Winokur, 2003, NMD)
X59739_at	7543	ZFX	-	DOWN	zinc finger protein, X-linked	(Winokur, 2003, NMD)
X60787_s_at	3607	FOXK2	-	DOWN	forkhead box K2	(Winokur, 2003, NMD)
D38522_at	91683	SYT12	SYT11	DOWN	synaptotagmin XII	(Winokur, 2003, NMD)
D38522_at	23208	SYT11	SYT11	DOWN	synaptotagmin XI	(Winokur, 2003, NMD)
D43636_at	54861	SNRK	-	DOWN	SNF related kinase	(Winokur, 2003, NMD)
M35851_s_at	231	AKR1B1	AR	DOWN	aldo-keto reductase family 1, member B1 (aldose reductase)	(Winokur, 2003, NMD)
M35851_s_at	367	AR	AR	DOWN	androgen receptor	(Winokur, 2003, NMD)
M35851_s_at	374	AREG	AR	DOWN	amphiregulin	(Winokur, 2003, NMD)
U14394_at	7078	TIMP3	-	DOWN	TIMP metallopeptidase inhibitor 3	(Winokur, 2003, NMD)
U15932_at	1847	DUSP5	-	DOWN	dual specificity phosphatase 5	(Winokur, 2003, NMD)
U26710_at	868	CBLB	-	DOWN	Cbl proto-oncogene, E3 ubiquitin protein ligase B	(Winokur, 2003, NMD)
U48959_at	4638	MYLK	-	DOWN	myosin light chain kinase	(Winokur, 2003, NMD)
U51166_at	6996	TDG	-	DOWN	thymine-DNA glycosylase	(Winokur, 2003, NMD)
X82200_at	10346	TRIM22	-	DOWN	tripartite motif containing 22	(Winokur, 2003, NMD)
X87241_at	2195	FAT1	-	DOWN	FAT tumor suppressor homolog 1 (Drosophila)	(Winokur, 2003, NMD)
Z14982_rna1_at	5696	PSMB8	-	DOWN	proteasome (prosome, macropain) subunit, beta type, 8 (large multifunctional peptidase 7)	(Winokur, 2003, NMD)
M14058_at	715	C1R	-	DOWN	complement component 1, r subcomponent	(Winokur, 2003, NMD)
U96922_at	8821	INPP4B	-	DOWN	inositol polyphosphate-4-phosphatase, type II, 105kDa	(Winokur, 2003, NMD)
D14664_at	9936	CD302	-	DOWN	CD302 molecule	(Winokur, 2003, NMD)
L19711_at	1605	DAG1	-	DOWN	dystroglycan 1 (dystrophin-associated glycoprotein 1)	(Winokur, 2003, NMD)
M30257_s_at	7412	VCAM1	-	DOWN	vascular cell adhesion molecule 1	(Winokur, 2003, NMD)
M55172_at	176	ACAN	-	DOWN	aggrecan	(Winokur, 2003, NMD)
U15131_at	6764	ST5	-	DOWN	suppression of tumorigenicity 5	(Winokur, 2003, NMD)
AFFX-HUMRGE/M10098_M_at	2857	GPR34	-	DOWN	G protein-coupled receptor 34	(Winokur, 2003, NMD)
U79271_at	10000	AKT3	-	DOWN	v-akt murine thymoma viral oncogene homolog 3 (protein kinase B, gamma)	(Winokur, 2003, NMD)
Z84718_cds1_at	2952	GSTT1	-	DOWN	glutathione S-transferase theta 1	(Winokur, 2003, NMD)
L22548_at	80781	COL18A1	-	DOWN	collagen, type XVIII, alpha 1	(Winokur, 2003, NMD)
S72024_s_at	1984	EIF5A	-	DOWN	eukaryotic translation initiation factor 5A	(Winokur, 2003, NMD)
S72024_s_at	143244	EIF5AL1	-	DOWN	eukaryotic translation initiation factor 5A-like 1	(Winokur, 2003, NMD)
M16938_s_at	3223	HOXC6	-	DOWN	homeobox C6	(Winokur, 2003, NMD)
	938
	100008588

## Sheet: List Ca
GeneID	Gene symbol	Synonym	UP/DOWN	Gene description	Reference
51329	ARL6IP4	-	UP	ADP-ribosylation-like factor 6 interacting protein 4	(Celegato,2006)
3910	LAMA4	-	UP	laminin, alpha 4	(Celegato,2006)
7140	TNNT3	-	UP	troponin T type 3 (skeletal, fast)	(Celegato,2006)
1158	CKM	-	UP	creatine kinase, muscle	(Celegato,2006)
7138	TNNT1	-	UP	troponin T type 1 (skeletal, slow)	(Celegato,2006)
2597	GAPDH	GAPD	UP	glyceraldehyde-3-phosphate dehydrogenase	(Celegato,2006)
58498	MYL7	-	UP	myosin, light chain 7, regulatory	(Celegato,2006)
11236	RNF139	-	UP	ring finger protein 139	(Celegato,2006)
140459	ASB6	-	UP	ankyrin repeat and SOCS box containing 6	(Celegato,2006)
1508	CTSB	-	UP	cathepsin B	(Celegato,2006)
55847	CISD1	C10orf70	UP	CDGSH iron sulfur domain 1	(Celegato,2006)
7136	TNNI2	-	UP	troponin I type 2 (skeletal, fast)	(Celegato,2006)
5743	PTGS2	COX2	UP	prostaglandin-endoperoxide synthase 2 (prostaglandin G/H synthase and cyclooxygenase)	(Celegato,2006)
4513	COX2	COX2	UP	cytochrome c oxidase subunit II	(Celegato,2006)
50486	G0S2	-	UP	G0/G1switch 2	(Celegato,2006)
7169	TPM2	-	UP	tropomyosin 2 (beta)	(Celegato,2006)
8557	TCAP	-	UP	titin-cap	(Celegato,2006)
29765	TMOD4	-	UP	tropomodulin 4 (muscle)	(Celegato,2006)
389	RHOC	ARHC	UP	ras homolog family member C	(Celegato,2006)
4519	CYTB	-	UP	cytochrome b	(Celegato,2006)
2027	ENO3	-	UP	enolase 3 (beta, muscle)	(Celegato,2006)
4634	MYL3	-	UP	myosin, light chain 3, alkali; ventricular, skeletal, slow	(Celegato,2006)
2050	EPHB4	-	UP	EPH receptor B4	(Celegato,2006)
4713	NDUFB7	-	UP	NADH dehydrogenase (ubiquinone) 1 beta subcomplex, 7, 18kDa	(Celegato,2006)
58529	MYOZ1	-	UP	myozenin 1	(Celegato,2006)
4946	OAZ1	-	UP	ornithine decarboxylase antizyme 1	(Celegato,2006)
4151	MB	-	UP	myoglobin	(Celegato,2006)
6257	RXRB	-	UP	retinoid X receptor, beta	(Celegato,2006)
9486	CHST10	-	UP	carbohydrate sulfotransferase 10	(Celegato,2006)
29895	MYLPF	HUMMLC2B	UP	myosin light chain, phosphorylatable, fast skeletal muscle	(Celegato,2006)
88	ACTN2	-	UP	actinin, alpha 2	(Celegato,2006)
5764	PTN	-	UP	pleiotrophin	(Celegato,2006)
3337	DNAJB1	HSPF1	UP	DnaJ (Hsp40) homolog, subfamily B, member 1	(Celegato,2006)
3094	HINT1	HINT	UP	histidine triad nucleotide binding protein 1	(Celegato,2006)
6147	RPL23A	-	UP	ribosomal protein L23a	(Celegato,2006)
4508	ATP6	-	UP	ATP synthase F0 subunit 6	(Celegato,2006)
79102	RNF26	-	UP	ring finger protein 26	(Celegato,2006)
805	CALM2	-	UP	calmodulin 2 (phosphorylase kinase, delta)	(Celegato,2006)
7167	TPI1	-	UP	triosephosphate isomerase 1	(Celegato,2006)
286	ANK1	-	UP	ankyrin 1, erythrocytic	(Celegato,2006)
85461	TANC1	-	UP	tetratricopeptide repeat, ankyrin repeat and coiled-coil containing 1	(Celegato,2006)
5224	PGAM2	-	UP	phosphoglycerate mutase 2 (muscle)	(Celegato,2006)
871	SERPINH1	-	UP	serpin peptidase inhibitor, clade H (heat shock protein 47), member 1, (collagen binding protein 1)	(Celegato,2006)
6144	RPL21	-	UP	ribosomal protein L21	(Celegato,2006)
23521	RPL13A	-	UP	ribosomal protein L13a	(Celegato,2006)
5465	PPARA	-	UP	peroxisome proliferator-activated receptor alpha	(Celegato,2006)
1674	DES	-	UP	desmin	(Celegato,2006)
9552	SPAG7	-	UP	sperm associated antigen 7	(Celegato,2006)
79155	TNIP2	-	UP	TNFAIP3 interacting protein 2	(Celegato,2006)
6134	RPL10	RPL10	UP	ribosomal protein L10	(Celegato,2006)
6138	RPL15	RPL10	UP	ribosomal protein L15	(Celegato,2006)
6124	RPL4	-	UP	ribosomal protein L4	(Celegato,2006)
302	ANXA2	-	UP	annexin A2	(Celegato,2006)
5742	PTGS1	COX1	UP	prostaglandin-endoperoxide synthase 1 (prostaglandin G/H synthase and cyclooxygenase)	(Celegato,2006)
4512	COX1	COX1	UP	cytochrome c oxidase subunit I	(Celegato,2006)
8266	UBL4A	UBL4	UP	ubiquitin-like 4A	(Celegato,2006)
4259	MGST3	-	UP	microsomal glutathione S-transferase 3	(Celegato,2006)
151887	CCDC80	-	UP	coiled-coil domain containing 80	(Celegato,2006)
28998	MRPL13	RPL13	UP	mitochondrial ribosomal protein L13	(Celegato,2006)
6137	RPL13	RPL13	UP	ribosomal protein L13	(Celegato,2006)
10121	ACTR1A	-	UP	ARP1 actin-related protein 1 homolog A, centractin alpha (yeast)	(Celegato,2006)
3654	IRAK1	-	UP	interleukin-1 receptor-associated kinase 1	(Celegato,2006)
7125	TNNC2	-	UP	troponin C type 2 (fast)	(Celegato,2006)
6223	RPS19	-	UP	ribosomal protein S19	(Celegato,2006)
375449	MAST4	-	UP	microtubule associated serine/threonine kinase family member 4	(Celegato,2006)
6217	RPS16	-	UP	ribosomal protein S16	(Celegato,2006)
7135	TNNI1	-	UP	troponin I type 1 (skeletal, slow)	(Celegato,2006)
56997	ADCK3	CABC1	UP	aarF domain containing kinase 3	(Celegato,2006)
4792	NFKBIA	-	UP	nuclear factor of kappa light polypeptide gene enhancer in B-cells inhibitor, alpha	(Celegato,2006)
4716	NDUFB10	-	UP	NADH dehydrogenase (ubiquinone) 1 beta subcomplex, 10, 22kDa	(Celegato,2006)
5693	PSMB5	-	UP	proteasome (prosome, macropain) subunit, beta type, 5	(Celegato,2006)
10768	AHCYL1	-	UP	adenosylhomocysteinase-like 1	(Celegato,2006)
28973	MRPS18B	MRPS18-2	UP	mitochondrial ribosomal protein S18B	(Celegato,2006)
6141	RPL18	-	UP	ribosomal protein L18	(Celegato,2006)
6189	RPS3A	-	UP	ribosomal protein S3A	(Celegato,2006)
6232	RPS27	-	UP	ribosomal protein S27	(Celegato,2006)
27063	ANKRD1	-	UP	ankyrin repeat domain 1 (cardiac muscle)	(Celegato,2006)
3315	HSPB1	-	UP	heat shock 27kDa protein 1	(Celegato,2006)
3316	HSPB2	HSP27	UP	heat shock 27kDa protein 2	(Celegato,2006)
1346	COX7A1	-	UP	cytochrome c oxidase subunit VIIa polypeptide 1 (muscle)	(Celegato,2006)
5921	RASA1	RASA1	UP	RAS p21 protein activator (GTPase activating protein) 1	(Celegato,2006)
8831	SYNGAP1	RASA1	UP	synaptic Ras GTPase activating protein 1	(Celegato,2006)
338382	RAB7B	RAB7	UP	RAB7B, member RAS oncogene family	(Celegato,2006)
7879	RAB7A	RAB7	UP	RAB7A, member RAS oncogene family	(Celegato,2006)
6238	RRBP1	-	UP	ribosome binding protein 1	(Celegato,2006)
9197	SLC33A1	ACATN	UP	solute carrier family 33 (acetyl-CoA transporter), member 1	(Celegato,2006)
811	CALR	-	UP	calreticulin	(Celegato,2006)
5684	PSMA3	-	UP	proteasome (prosome, macropain) subunit, alpha type, 3	(Celegato,2006)
10980	COPS6	-	UP	COP9 constitutive photomorphogenic homolog subunit 6 (Arabidopsis)	(Celegato,2006)
6150	MRPL23	RPL23	UP	mitochondrial ribosomal protein L23	(Celegato,2006)
9349	RPL23	RPL23	UP	ribosomal protein L23	(Celegato,2006)
6139	RPL17	RPL23	UP	ribosomal protein L17	(Celegato,2006)
4258	MGST2	-	UP	microsomal glutathione S-transferase 2	(Celegato,2006)
4715	NDUFB9	-	UP	NADH dehydrogenase (ubiquinone) 1 beta subcomplex, 9, 22kDa	(Celegato,2006)
1655	DDX5	-	UP	DEAD (Asp-Glu-Ala-Asp) box helicase 5	(Celegato,2006)
3490	IGFBP7	-	UP	insulin-like growth factor binding protein 7	(Celegato,2006)
64065	PERP	-	UP	PERP, TP53 apoptosis effector	(Celegato,2006)
10345	TRDN	-	UP	triadin	(Celegato,2006)
9124	PDLIM1	-	UP	PDZ and LIM domain 1	(Celegato,2006)
10611	PDLIM5	-	UP	PDZ and LIM domain 5	(Celegato,2006)
11047	ADRM1	-	UP	adhesion regulating molecule 1	(Celegato,2006)
4738	NEDD8	-	UP	neural precursor cell expressed, developmentally down-regulated 8	(Celegato,2006)
217	ALDH2	-	UP	aldehyde dehydrogenase 2 family (mitochondrial)	(Celegato,2006)
4604	MYBPC1	-	UP	myosin binding protein C, slow type	(Celegato,2006)
4550	RNR2	-	UP	l-rRNA	(Celegato,2006)
6053	RNR2	-	UP	l-rRNA	(Celegato,2006)
7913	DEK	-	UP	DEK oncogene	(Celegato,2006)
23155	CLCC1	-	UP	chloride channel CLIC-like 1	(Celegato,2006)
515	ATP5F1	-	UP	ATP synthase, H+ transporting, mitochondrial Fo complex, subunit B1	(Celegato,2006)
56975	FAM20C	-	UP	family with sequence similarity 20, member C	(Celegato,2006)
58	ACTA1	-	UP	actin, alpha 1, skeletal muscle	(Celegato,2006)
4619	MYH1	-	UP	myosin, heavy chain 1, skeletal muscle, adult	(Celegato,2006)
83732	RIOK1	-	DOWN	RIO kinase 1	(Celegato,2006)
2950	GSTP1	-	DOWN	glutathione S-transferase pi 1	(Celegato,2006)
9801	MRPL19	-	DOWN	mitochondrial ribosomal protein L19	(Celegato,2006)
23480	SEC61G	-	DOWN	Sec61 gamma subunit	(Celegato,2006)
9553	MRPL33	-	DOWN	mitochondrial ribosomal protein L33	(Celegato,2006)
6202	RPS8	-	DOWN	ribosomal protein S8	(Celegato,2006)
3115	HLA-DPB1	-	DOWN	major histocompatibility complex, class II, DP beta 1	(Celegato,2006)
119032	C10orf32	-	DOWN	chromosome 10 open reading frame 32	(Celegato,2006)
8226	HDHD1	GS1	DOWN	haloacid dehalogenase-like hydrolase domain containing 1	(Celegato,2006)
4644	MYO5A	GS1	DOWN	myosin VA (heavy chain 12, myoxin)	(Celegato,2006)
4625	MYH7	-	DOWN	myosin, heavy chain 7, cardiac muscle, beta	(Celegato,2006)
6588	SLN	-	DOWN	sarcolipin	(Celegato,2006)
54998	AURKAIP1	AKIP	DOWN	aurora kinase A interacting protein 1	(Celegato,2006)
100131863	RPS18P5	RPS18	DOWN	ribosomal protein S18 pseudogene 5	(Celegato,2006)
6222	RPS18	RPS18	DOWN	ribosomal protein S18	(Celegato,2006)
682	BSG	-	DOWN	basigin (Ok blood group)	(Celegato,2006)
2806	GOT2	-	DOWN	glutamic-oxaloacetic transaminase 2, mitochondrial (aspartate aminotransferase 2)	(Celegato,2006)
4717	NDUFC1	-	DOWN	NADH dehydrogenase (ubiquinone) 1, subcomplex unknown, 1, 6kDa	(Celegato,2006)
4729	NDUFV2	-	DOWN	NADH dehydrogenase (ubiquinone) flavoprotein 2, 24kDa	(Celegato,2006)
5362	PLXNA2	-	DOWN	plexin A2	(Celegato,2006)
11331	PHB2	REA	DOWN	prohibitin 2	(Celegato,2006)
1339	COX6A2	-	DOWN	cytochrome c oxidase subunit VIa polypeptide 2	(Celegato,2006)
1349	COX7B	-	DOWN	cytochrome c oxidase subunit VIIb	(Celegato,2006)
26135	SERBP1	-	DOWN	SERPINE1 mRNA binding protein 1	(Celegato,2006)
5931	RBBP7	-	DOWN	retinoblastoma binding protein 7	(Celegato,2006)
637	BID	-	DOWN	BH3 interacting domain death agonist	(Celegato,2006)
51667	NUB1	-	DOWN	negative regulator of ubiquitin-like proteins 1	(Celegato,2006)
83642	SELO	-	DOWN	selenoprotein O	(Celegato,2006)
7417	VDAC2	-	DOWN	voltage-dependent anion channel 2	(Celegato,2006)
4001	LMNB1	-	DOWN	lamin B1	(Celegato,2006)
5524	PPP2R4	PR53	DOWN	protein phosphatase 2A activator, regulatory subunit 4	(Celegato,2006)
6535	SLC6A8	-	DOWN	solute carrier family 6 (neurotransmitter transporter, creatine), member 8	(Celegato,2006)
10467	ZNHIT1	-	DOWN	zinc finger, HIT-type containing 1	(Celegato,2006)
4620	MYH2	-	DOWN	myosin, heavy chain 2, skeletal muscle, adult	(Celegato,2006)
1160	CKMT2	-	DOWN	creatine kinase, mitochondrial 2 (sarcomeric)	(Celegato,2006)
4703	NEB	-	DOWN	nebulin	(Celegato,2006)
23549	DNPEP	-	DOWN	aspartyl aminopeptidase	(Celegato,2006)
752	FMNL1	FMNL	DOWN	formin-like 1	(Celegato,2006)
23557	SNAPIN	-	DOWN	SNAP-associated protein	(Celegato,2006)
9784	SNX17	-	DOWN	sorting nexin 17	(Celegato,2006)
148327	CREB3L4	CREB3	DOWN	cAMP responsive element binding protein 3-like 4	(Celegato,2006)
10488	CREB3	CREB3	DOWN	cAMP responsive element binding protein 3	(Celegato,2006)
10476	ATP5H	-	DOWN	ATP synthase, H+ transporting, mitochondrial Fo complex, subunit d	(Celegato,2006)
55696	RBM22	-	DOWN	RNA binding motif protein 22	(Celegato,2006)
241	ALOX5AP	-	DOWN	arachidonate 5-lipoxygenase-activating protein	(Celegato,2006)
23259	DDHD2	-	DOWN	DDHD domain containing 2	(Celegato,2006)
3913	LAMB2	LAMB2	DOWN	laminin, beta 2 (laminin S)	(Celegato,2006)
84823	LMNB2	LAMB2	DOWN	lamin B2	(Celegato,2006)
3915	LAMC1	LAMB2	DOWN	laminin, gamma 1 (formerly LAMB2)	(Celegato,2006)
11343	MGLL	-	DOWN	monoglyceride lipase	(Celegato,2006)
5052	PRDX1	-	DOWN	peroxiredoxin 1	(Celegato,2006)
7326	UBE2G1	-	DOWN	ubiquitin-conjugating enzyme E2G 1	(Celegato,2006)
26009	ZZZ3	-	DOWN	zinc finger, ZZ-type containing 3	(Celegato,2006)
11316	COPE	-	DOWN	coatomer protein complex, subunit epsilon	(Celegato,2006)
100	ADA	-	DOWN	adenosine deaminase	(Celegato,2006)
26589	MRPL46	-	DOWN	mitochondrial ribosomal protein L46	(Celegato,2006)
7337	UBE3A	-	DOWN	ubiquitin protein ligase E3A	(Celegato,2006)
4632	MYL1	-	DOWN	myosin, light chain 1, alkali; skeletal, fast	(Celegato,2006)
8048	CSRP3	-	DOWN	cysteine and glycine-rich protein 3 (cardiac LIM protein)	(Celegato,2006)
64236	PDLIM2	-	DOWN	PDZ and LIM domain 2 (mystique)	(Celegato,2006)
57092	PCNP	-	DOWN	PEST proteolytic signal containing nuclear protein	(Celegato,2006)
200539	ANKRD23	-	DOWN	ankyrin repeat domain 23	(Celegato,2006)
51185	CRBN	-	DOWN	cereblon	(Celegato,2006)
4697	NDUFA4	NDUFA4	DOWN	NADH dehydrogenase (ubiquinone) 1 alpha subcomplex, 4, 9kDa	(Celegato,2006)
360165	NDUFA4P1	NDUFA4	DOWN	NADH dehydrogenase (ubiquinone) 1 alpha subcomplex, 4, 9kDa, pseudogene 1	(Celegato,2006)
3075	CFH	FHL1	DOWN	complement factor H	(Celegato,2006)
2273	FHL1	FHL1	DOWN	four and a half LIM domains 1	(Celegato,2006)
27259	HPLH1	FHL1	DOWN	hemophagocytic lymphohistiocytosis 1	(Celegato,2006)
126393	HSPB6	-	DOWN	heat shock protein, alpha-crystallin-related, B6	(Celegato,2006)
6052	RNR1	RNR1	DOWN	RNA, ribosomal 1	(Celegato,2006)
4929	NR4A2	RNR1	DOWN	nuclear receptor subfamily 4, group A, member 2	(Celegato,2006)
4549	RNR1	RNR1	DOWN	RNA, ribosomal 1	(Celegato,2006)
79443	FYCO1	-	DOWN	FYVE and coiled-coil domain containing 1	(Celegato,2006)
7273	TTN	-	DOWN	titin	(Celegato,2006)
3006	HIST1H1C	H1F2	DOWN	histone cluster 1, H1c	(Celegato,2006)
5523	PPP2R3A	PR72	DOWN	protein phosphatase 2, regulatory subunit B'', alpha	(Celegato,2006)
5930	RBBP6	-	DOWN	retinoblastoma binding protein 6	(Celegato,2006)
4706	NDUFAB1	-	DOWN	NADH dehydrogenase (ubiquinone) 1, alpha/beta subcomplex, 1, 8kDa	(Celegato,2006)
6908	TBP	-	DOWN	TATA box binding protein	(Celegato,2006)
6879	TAF7	-	DOWN	TAF7 RNA polymerase II, TATA box binding protein (TBP)-associated factor, 55kDa	(Celegato,2006)
55749	CCAR1	-	DOWN	cell division cycle and apoptosis regulator 1	(Celegato,2006)
9318	COPS2	-	DOWN	COP9 constitutive photomorphogenic homolog subunit 2 (Arabidopsis)	(Celegato,2006)
6154	RPL26	-	DOWN	ribosomal protein L26	(Celegato,2006)
4208	MEF2C	-	DOWN	myocyte enhancer factor 2C	(Celegato,2006)
4514	COX3	-	DOWN	cytochrome c oxidase III	(Celegato,2006)
1778	DYNC1H1	-	DOWN	dynein, cytoplasmic 1, heavy chain 1	(Celegato,2006)
10983	CCNI	-	DOWN	cyclin I	(Celegato,2006)
1350	COX7C	-	DOWN	cytochrome c oxidase subunit VIIc	(Celegato,2006)
7178	TPT1	-	DOWN	tumor protein, translationally-controlled 1	(Celegato,2006)
2631	GBAS	-	DOWN	glioblastoma amplified sequence	(Celegato,2006)
57142	RTN4	NOGO	DOWN	reticulon 4	(Celegato,2006)
64710	NUCKS1	NUCKS	DOWN	nuclear casein kinase and cyclin-dependent kinase substrate 1	(Celegato,2006)
93035	PKHD1L1	PKHDL1	DOWN	polycystic kidney and hepatic disease 1 (autosomal recessive)-like 1	(Celegato,2006)
1345	COX6C	-	DOWN	cytochrome c oxidase subunit VIc	(Celegato,2006)
11155	LDB3	ZASP	DOWN	LIM domain binding 3	(Celegato,2006)

## Sheet: List Cb
GeneID	Gene symbol	Synonym	UP/DOWN	Gene description	Reference
5764	PTN	-	UP	pleiotrophin	(Celegato,2006)
140459	ASB6	-	UP	ankyrin repeat and SOCS box containing 6	(Celegato,2006)
3654	IRAK1	-	UP	interleukin-1 receptor-associated kinase 1	(Celegato,2006)
151887	CCDC80	-	UP	coiled-coil domain containing 80	(Celegato,2006)
5743	PTGS2	COX2	UP	prostaglandin-endoperoxide synthase 2 (prostaglandin G/H	(Celegato,2006)
4513	COX2	COX2	UP	cytochrome c oxidase subunit II	(Celegato,2006)
6150	MRPL23	RPL23	UP	mitochondrial ribosomal protein L23	(Celegato,2006)
9349	RPL23	RPL23	UP	ribosomal protein L23	(Celegato,2006)
6139	RPL17	RPL23	UP	ribosomal protein L17	(Celegato,2006)
5742	PTGS1	COX1	UP	prostaglandin-endoperoxide synthase 1 (prostaglandin G/H	(Celegato,2006)
4512	COX1	COX1	UP	cytochrome c oxidase subunit I	(Celegato,2006)
56975	FAM20C	-	UP	family with sequence similarity 20, member C	(Celegato,2006)
56997	ADCK3	CABC1	UP	aarF domain containing kinase 3	(Celegato,2006)
6257	RXRB	-	UP	retinoid X receptor, beta	(Celegato,2006)
85461	TANC1	-	UP	tetratricopeptide repeat, ankyrin repeat and coiled-coil	(Celegato,2006)
27063	ANKRD1	-	UP	ankyrin repeat domain 1 (cardiac muscle)	(Celegato,2006)
28973	MRPS18B	MRPS18-2	UP	mitochondrial ribosomal protein S18B	(Celegato,2006)
5362	PLXNA2	-	UP	plexin A2	(Celegato,2006)
4508	ATP6	-	UP	ATP synthase F0 subunit 6	(Celegato,2006)
5465	PPARA	-	UP	peroxisome proliferator-activated receptor alpha	(Celegato,2006)
4151	MB	-	UP	myoglobin	(Celegato,2006)
4738	NEDD8	-	UP	neural precursor cell expressed, developmentally down-re	(Celegato,2006)
375449	MAST4	-	UP	microtubule associated serine/threonine kinase family me	(Celegato,2006)
9486	CHST10	-	UP	carbohydrate sulfotransferase 10	(Celegato,2006)
515	ATP5F1	-	UP	ATP synthase, H+ transporting, mitochondrial Fo complex,	(Celegato,2006)
51185	CRBN	-	UP	cereblon	(Celegato,2006)
6535	SLC6A8	-	UP	solute carrier family 6 (neurotransmitter transporter, c	(Celegato,2006)
57142	RTN4	NOGO	UP	reticulon 4	(Celegato,2006)
83732	RIOK1	-	UP	RIO kinase 1	(Celegato,2006)
4632	MYL1	-	UP	myosin, light chain 1, alkali; skeletal, fast	(Celegato,2006)
2050	EPHB4	-	UP	EPH receptor B4	(Celegato,2006)
10768	AHCYL1	-	UP	adenosylhomocysteinase-like 1	(Celegato,2006)
7326	UBE2G1	-	UP	ubiquitin-conjugating enzyme E2G 1	(Celegato,2006)
4715	NDUFB9	-	UP	NADH dehydrogenase (ubiquinone) 1 beta subcomplex, 9, 22	(Celegato,2006)
6238	RRBP1	-	UP	ribosome binding protein 1	(Celegato,2006)
126393	HSPB6	-	UP	heat shock protein, alpha-crystallin-related, B6	(Celegato,2006)
805	CALM2	-	UP	calmodulin 2 (phosphorylase kinase, delta)	(Celegato,2006)
26135	SERBP1	-	UP	SERPINE1 mRNA binding protein 1	(Celegato,2006)
4729	NDUFV2	-	UP	NADH dehydrogenase (ubiquinone) flavoprotein 2, 24kDa	(Celegato,2006)
79102	RNF26	-	UP	ring finger protein 26	(Celegato,2006)
3006	HIST1H1C	H1F2	UP	histone cluster 1, H1c	(Celegato,2006)
7136	TNNI2	-	UP	troponin I type 2 (skeletal, fast)	(Celegato,2006)
8266	UBL4A	UBL4	UP	ubiquitin-like 4A	(Celegato,2006)
6052	RNR1	RNR1	UP	RNA, ribosomal 1	(Celegato,2006)
4929	NR4A2	RNR1	UP	nuclear receptor subfamily 4, group A, member 2	(Celegato,2006)
4549	RNR1	RNR1	UP	RNA, ribosomal 1	(Celegato,2006)
3094	HINT	-	UP		(Celegato,2006)
4550	RNR2	-	UP	l-rRNA	(Celegato,2006)
6053	RNR2	-	UP	l-rRNA	(Celegato,2006)
4259	MGST3	-	UP	microsomal glutathione S-transferase 3	(Celegato,2006)
5523	PPP2R3A	PR72	UP	protein phosphatase 2, regulatory subunit B'', alpha	(Celegato,2006)
3115	HLA-DPB1	-	UP	major histocompatibility complex, class II, DP beta 1	(Celegato,2006)
9553	MRPL33	-	UP	mitochondrial ribosomal protein L33	(Celegato,2006)
4697	NDUFA4	NDUFA4	UP	NADH dehydrogenase (ubiquinone) 1 alpha subcomplex, 4, 9	(Celegato,2006)
360165	NDUFA4P1	NDUFA4	UP	NADH dehydrogenase (ubiquinone) 1 alpha subcomplex, 4, 9	(Celegato,2006)
10345	TRDN	-	UP	triadin	(Celegato,2006)
10476	ATP5H	-	UP	ATP synthase, H+ transporting, mitochondrial Fo complex,	(Celegato,2006)
4519	CYTB	-	UP	cytochrome b	(Celegato,2006)
4716	NDUFB10	-	UP	NADH dehydrogenase (ubiquinone) 1 beta subcomplex, 10, 2	(Celegato,2006)
5052	PRDX1	-	UP	peroxiredoxin 1	(Celegato,2006)
23259	DDHD2	-	UP	DDHD domain containing 2	(Celegato,2006)
6588	SLN	-	UP	sarcolipin	(Celegato,2006)
55847	CISD1	C10orf70	UP	CDGSH iron sulfur domain 1	(Celegato,2006)
9784	SNX17	-	UP	sorting nexin 17	(Celegato,2006)
11047	ADRM1	-	UP	adhesion regulating molecule 1	(Celegato,2006)
8048	CSRP3	-	UP	cysteine and glycine-rich protein 3 (cardiac LIM protein	(Celegato,2006)
5684	PSMA3	-	UP	proteasome (prosome, macropain) subunit, alpha type, 3	(Celegato,2006)
9801	MRPL19	-	UP	mitochondrial ribosomal protein L19	(Celegato,2006)
573	BAG1	-	UP	BCL2-associated athanogene	(Celegato,2006)
4625	MYH7	-	UP	myosin, heavy chain 7, cardiac muscle, beta	(Celegato,2006)
682	BSG	-	UP	basigin (Ok blood group)	(Celegato,2006)
5693	PSMB5	-	UP	proteasome (prosome, macropain) subunit, beta type, 5	(Celegato,2006)
1160	CKMT2	-	UP	creatine kinase, mitochondrial 2 (sarcomeric)	(Celegato,2006)
4946	OAZ1	-	UP	ornithine decarboxylase antizyme 1	(Celegato,2006)
4258	MGST2	-	UP	microsomal glutathione S-transferase 2	(Celegato,2006)
23521	RPL13A	-	UP	ribosomal protein L13a	(Celegato,2006)
1345	COX6C	-	UP	cytochrome c oxidase subunit VIc	(Celegato,2006)
3315	HSPB1	-	UP	heat shock 27kDa protein 1	(Celegato,2006)
3316	HSPB2	HSP27	UP	heat shock 27kDa protein 2	(Celegato,2006)
23480	SEC61G	-	UP	Sec61 gamma subunit	(Celegato,2006)
100	ADA	-	UP	adenosine deaminase	(Celegato,2006)
51667	NUB1	-	UP	negative regulator of ubiquitin-like proteins 1	(Celegato,2006)
10980	COPS6	-	UP	COP9 constitutive photomorphogenic homolog subunit 6 (Ar	(Celegato,2006)
100288307	USMG5P1	-	UP	up-regulated during skeletal muscle growth 5 homolog (mo	(Celegato,2006)
58	ACTA1	-	UP	actin, alpha 1, skeletal muscle	(Celegato,2006)
2950	GSTP1	-	UP	glutathione S-transferase pi 1	(Celegato,2006)
55696	RBM22	-	UP	RNA binding motif protein 22	(Celegato,2006)
1508	CTSB	-	UP	cathepsin B	(Celegato,2006)
2027	ENO3	-	UP	enolase 3 (beta, muscle)	(Celegato,2006)
9552	SPAG7	-	UP	sperm associated antigen 7	(Celegato,2006)
79443	FYCO1	-	UP	FYVE and coiled-coil domain containing 1	(Celegato,2006)
4713	NDUFB7	-	UP	NADH dehydrogenase (ubiquinone) 1 beta subcomplex, 7, 18	(Celegato,2006)
2806	GOT2	-	UP	glutamic-oxaloacetic transaminase 2, mitochondrial (aspa	(Celegato,2006)
4634	MYL3	-	UP	myosin, light chain 3, alkali; ventricular, skeletal, sl	(Celegato,2006)
10611	PDLIM5	-	UP	PDZ and LIM domain 5	(Celegato,2006)
11236	RNF139	-	UP	ring finger protein 139	(Celegato,2006)
9318	COPS2	-	UP	COP9 constitutive photomorphogenic homolog subunit 2 (Ar	(Celegato,2006)
2631	GBAS	-	UP	glioblastoma amplified sequence	(Celegato,2006)
7913	DEK	-	UP	DEK oncogene	(Celegato,2006)
11155	ZASP	-	UP		(Celegato,2006)
3490	IGFBP7	-	UP	insulin-like growth factor binding protein 7	(Celegato,2006)
57092	PCNP	-	UP	PEST proteolytic signal containing nuclear protein	(Celegato,2006)
7167	TPI1	-	UP	triosephosphate isomerase 1	(Celegato,2006)
3075	CFH	FHL1	UP	complement factor H	(Celegato,2006)
2273	FHL1	FHL1	UP	four and a half LIM domains 1	(Celegato,2006)
27259	HPLH1	FHL1	UP	hemophagocytic lymphohistiocytosis 1	(Celegato,2006)
5224	PGAM2	-	UP	phosphoglycerate mutase 2 (muscle)	(Celegato,2006)
88	ACTN2	-	UP	actinin, alpha 2	(Celegato,2006)
29895	HUMMLC2B	-	UP		(Celegato,2006)
6134	RPL10	RPL10	UP	ribosomal protein L10	(Celegato,2006)
6138	RPL15	RPL10	UP	ribosomal protein L15	(Celegato,2006)
7138	TNNT1	-	UP	troponin T type 1 (skeletal, slow)	(Celegato,2006)
2597	GAPDH	GAPD	UP	glyceraldehyde-3-phosphate dehydrogenase	(Celegato,2006)
1350	COX7C	-	UP	cytochrome c oxidase subunit VIIc	(Celegato,2006)
4706	NDUFAB1	-	UP	NADH dehydrogenase (ubiquinone) 1, alpha/beta subcomplex	(Celegato,2006)
6141	RPL18	-	UP	ribosomal protein L18	(Celegato,2006)
9124	PDLIM1	-	UP	PDZ and LIM domain 1	(Celegato,2006)
64065	PERP	-	UP	PERP, TP53 apoptosis effector	(Celegato,2006)
3337	DNAJB1	HSPF1	DOWN	DnaJ (Hsp40) homolog, subfamily B, member 1	(Celegato,2006)
302	ANXA2	-	DOWN	annexin A2	(Celegato,2006)
1158	CKM	-	DOWN	creatine kinase, muscle	(Celegato,2006)
6640	SNTA1	-	DOWN	syntrophin, alpha 1	(Celegato,2006)
7273	TTN	-	DOWN	titin	(Celegato,2006)
217	ALDH2	-	DOWN	aldehyde dehydrogenase 2 family (mitochondrial)	(Celegato,2006)
1778	DYNC1H1	-	DOWN	dynein, cytoplasmic 1, heavy chain 1	(Celegato,2006)
64710	NUCKS1	NUCKS	DOWN	nuclear casein kinase and cyclin-dependent kinase substr	(Celegato,2006)
6154	RPL26	-	DOWN	ribosomal protein L26	(Celegato,2006)
7169	TPM2	-	DOWN	tropomyosin 2 (beta)	(Celegato,2006)
7135	TNNI1	-	DOWN	troponin I type 1 (skeletal, slow)	(Celegato,2006)
286	ANK1	-	DOWN	ankyrin 1, erythrocytic	(Celegato,2006)
58498	MYL7	-	DOWN	myosin, light chain 7, regulatory	(Celegato,2006)
29765	TMOD4	-	DOWN	tropomodulin 4 (muscle)	(Celegato,2006)
1674	DES	-	DOWN	desmin	(Celegato,2006)
58529	MYOZ1	-	DOWN	myozenin 1	(Celegato,2006)
4792	NFKBIA	-	DOWN	nuclear factor of kappa light polypeptide gene enhancer	(Celegato,2006)
389	RHOC	ARHC	DOWN	ras homolog family member C	(Celegato,2006)
871	SERPINH1	-	DOWN	serpin peptidase inhibitor, clade H (heat shock protein	(Celegato,2006)
23155	CLCC1	-	DOWN	chloride channel CLIC-like 1	(Celegato,2006)
79155	TNIP2	-	DOWN	TNFAIP3 interacting protein 2	(Celegato,2006)
6144	RPL21	-	DOWN	ribosomal protein L21	(Celegato,2006)
28998	MRPL13	RPL13	DOWN	mitochondrial ribosomal protein L13	(Celegato,2006)
6137	RPL13	RPL13	DOWN	ribosomal protein L13	(Celegato,2006)
4208	MEF2C	-	DOWN	myocyte enhancer factor 2C	(Celegato,2006)
4703	NEB	-	DOWN	nebulin	(Celegato,2006)
1655	DDX5	-	DOWN	DEAD (Asp-Glu-Ala-Asp) box helicase 5	(Celegato,2006)
4620	MYH2	-	DOWN	myosin, heavy chain 2, skeletal muscle, adult	(Celegato,2006)
51329	ARL6IP4	-	DOWN	ADP-ribosylation-like factor 6 interacting protein 4	(Celegato,2006)
7178	TPT1	-	DOWN	tumor protein, translationally-controlled 1	(Celegato,2006)
6217	RPS16	-	DOWN	ribosomal protein S16	(Celegato,2006)
50486	G0S2	-	DOWN	G0/G1switch 2	(Celegato,2006)
7125	TNNC2	-	DOWN	troponin C type 2 (fast)	(Celegato,2006)
1346	COX7A1	-	DOWN	cytochrome c oxidase subunit VIIa polypeptide 1 (muscle)	(Celegato,2006)
338382	RAB7B	RAB7	DOWN	RAB7B, member RAS oncogene family	(Celegato,2006)
7879	RAB7A	RAB7	DOWN	RAB7A, member RAS oncogene family	(Celegato,2006)
6189	RPS3A	-	DOWN	ribosomal protein S3A	(Celegato,2006)
4514	COX3	-	DOWN	cytochrome c oxidase III	(Celegato,2006)
10121	ACTR1A	-	DOWN	ARP1 actin-related protein 1 homolog A, centractin alpha	(Celegato,2006)
811	CALR	-	DOWN	calreticulin	(Celegato,2006)
6223	RPS19	-	DOWN	ribosomal protein S19	(Celegato,2006)
8557	TCAP	-	DOWN	titin-cap	(Celegato,2006)
6147	RPL23A	-	DOWN	ribosomal protein L23a	(Celegato,2006)
6908	TBP	-	DOWN	TATA box binding protein	(Celegato,2006)
6879	TAF7	-	DOWN	TAF7 RNA polymerase II, TATA box binding protein (TBP)-a	(Celegato,2006)
4619	MYH1	-	DOWN	myosin, heavy chain 1, skeletal muscle, adult	(Celegato,2006)
5921	RASA1	RASA1	DOWN	RAS p21 protein activator (GTPase activating protein) 1	(Celegato,2006)
8831	SYNGAP1	RASA1	DOWN	synaptic Ras GTPase activating protein 1	(Celegato,2006)
5930	RBBP6	-	DOWN	retinoblastoma binding protein 6	(Celegato,2006)
6232	RPS27	-	DOWN	ribosomal protein S27	(Celegato,2006)
119032	C10orf32	-	DOWN	chromosome 10 open reading frame 32	(Celegato,2006)
6124	RPL4	-	DOWN	ribosomal protein L4	(Celegato,2006)
10983	CCNI	-	DOWN	cyclin I	(Celegato,2006)
93035	PKHD1L1	PKHDL1	DOWN	polycystic kidney and hepatic disease 1 (autosomal reces	(Celegato,2006)
3910	LAMA4	-	DOWN	laminin, alpha 4	(Celegato,2006)
9197	SLC33A1	ACATN	DOWN	solute carrier family 33 (acetyl-CoA transporter), membe	(Celegato,2006)
55749	CCAR1	-	DOWN	cell division cycle and apoptosis regulator 1	(Celegato,2006)
7140	TNNT3	-	DOWN	troponin T type 3 (skeletal, fast)	(Celegato,2006)
4604	MYBPC1	-	DOWN	myosin binding protein C, slow type	(Celegato,2006)

## Sheet: List Cc
GeneID	Gene symbol	Synonym	UP/DOWN	Gene description	Reference
5764	PTN	-	UP	pleiotrophin	(Celegato,2006)
85461	TANC1	-	UP	tetratricopeptide repeat, ankyrin repeat and coiled-coil containing 1	(Celegato,2006)
140459	ASB6	-	UP	ankyrin repeat and SOCS box containing 6	(Celegato,2006)
151887	CCDC80	-	UP	coiled-coil domain containing 80	(Celegato,2006)
5743	PTGS2	COX2	UP	prostaglandin-endoperoxide synthase 2 (prostaglandin G/H synthase and cyclooxygenase)	(Celegato,2006)
4513	COX2	COX2	UP	cytochrome c oxidase subunit II	(Celegato,2006)
3654	IRAK1	-	UP	interleukin-1 receptor-associated kinase 1	(Celegato,2006)
5742	PTGS1	COX3	UP	prostaglandin-endoperoxide synthase 1 (prostaglandin G/H synthase and cyclooxygenase)	(Celegato,2006)
4514	COX3	COX3	UP	cytochrome c oxidase III	(Celegato,2006)
4151	MB	-	UP	myoglobin	(Celegato,2006)
4634	MYL3	-	UP	myosin, light chain 3, alkali; ventricular, skeletal, slow	(Celegato,2006)
56997	ADCK3	CABC1	UP	aarF domain containing kinase 3	(Celegato,2006)
4519	CYTB	-	UP	cytochrome b	(Celegato,2006)
2050	EPHB4	-	UP	EPH receptor B4	(Celegato,2006)
11236	RNF139	-	UP	ring finger protein 139	(Celegato,2006)
9486	CHST10	-	UP	carbohydrate sulfotransferase 10	(Celegato,2006)
1508	CTSB	-	UP	cathepsin B	(Celegato,2006)
126393	HSPB6	-	UP	heat shock protein, alpha-crystallin-related, B6	(Celegato,2006)
3094	HINT1	HINT	UP	histidine triad nucleotide binding protein 1	(Celegato,2006)
28973	MRPS18B	MRPS18-2	UP	mitochondrial ribosomal protein S18B	(Celegato,2006)
56975	FAM20C	-	UP	family with sequence similarity 20, member C	(Celegato,2006)
7135	TNNI1	-	UP	troponin I type 1 (skeletal, slow)	(Celegato,2006)
6238	RRBP1	-	UP	ribosome binding protein 1	(Celegato,2006)
6257	RXRB	-	UP	retinoid X receptor, beta	(Celegato,2006)
4508	ATP6	-	UP	ATP synthase F0 subunit 6	(Celegato,2006)
375449	MAST4	-	UP	microtubule associated serine/threonine kinase family member 4	(Celegato,2006)
4713	NDUFB7	-	UP	NADH dehydrogenase (ubiquinone) 1 beta subcomplex, 7, 18kDa	(Celegato,2006)
57092	PCNP	-	UP	PEST proteolytic signal containing nuclear protein	(Celegato,2006)
3337	DNAJB1	HSPF1	UP	DnaJ (Hsp40) homolog, subfamily B, member 1	(Celegato,2006)
8266	UBL4A	UBL4	UP	ubiquitin-like 4A	(Celegato,2006)
5465	PPARA	-	UP	peroxisome proliferator-activated receptor alpha	(Celegato,2006)
9124	PDLIM1	-	UP	PDZ and LIM domain 1	(Celegato,2006)
79443	FYCO1	-	UP	FYVE and coiled-coil domain containing 1	(Celegato,2006)
389	RHOC	ARHC	UP	ras homolog family member C	(Celegato,2006)
9318	COPS2	-	UP	COP9 constitutive photomorphogenic homolog subunit 2 (Arabidopsis)	(Celegato,2006)
2806	GOT2	-	UP	glutamic-oxaloacetic transaminase 2, mitochondrial (aspartate aminotransferase 2)	(Celegato,2006)
3115	HLA-DPB1	-	UP	major histocompatibility complex, class II, DP beta 1	(Celegato,2006)
83732	RIOK1	-	UP	RIO kinase 1	(Celegato,2006)
2950	GSTP1	-	UP	glutathione S-transferase pi 1	(Celegato,2006)
64065	PERP	-	UP	PERP, TP53 apoptosis effector	(Celegato,2006)
23155	CLCC1	-	UP	chloride channel CLIC-like 1	(Celegato,2006)
10980	COPS6	-	UP	COP9 constitutive photomorphogenic homolog subunit 6 (Arabidopsis)	(Celegato,2006)
8048	CSRP3	-	UP	cysteine and glycine-rich protein 3 (cardiac LIM protein)	(Celegato,2006)
10768	AHCYL1	-	UP	adenosylhomocysteinase-like 1	(Celegato,2006)
79102	RNF26	-	UP	ring finger protein 26	(Celegato,2006)
6150	MRPL23	RPL23	UP	mitochondrial ribosomal protein L23	(Celegato,2006)
9349	RPL23	RPL23	UP	ribosomal protein L23	(Celegato,2006)
6139	RPL17	RPL23	UP	ribosomal protein L17	(Celegato,2006)
7169	TPM2	-	UP	tropomyosin 2 (beta)	(Celegato,2006)
4604	MYBPC1	-	UP	myosin binding protein C, slow type	(Celegato,2006)
58	ACTA1	-	UP	actin, alpha 1, skeletal muscle	(Celegato,2006)
5052	PRDX1	-	UP	peroxiredoxin 1	(Celegato,2006)
286	ANK1	-	UP	ankyrin 1, erythrocytic	(Celegato,2006)
7138	TNNT1	-	UP	troponin T type 1 (skeletal, slow)	(Celegato,2006)
58498	MYL7	-	UP	myosin, light chain 7, regulatory	(Celegato,2006)
9801	MRPL19	-	UP	mitochondrial ribosomal protein L19	(Celegato,2006)
5362	PLXNA2	-	UP	plexin A2	(Celegato,2006)
23480	SEC61G	-	UP	Sec61 gamma subunit	(Celegato,2006)
9552	SPAG7	-	UP	sperm associated antigen 7	(Celegato,2006)
5693	PSMB5	-	UP	proteasome (prosome, macropain) subunit, beta type, 5	(Celegato,2006)
7326	UBE2G1	-	UP	ubiquitin-conjugating enzyme E2G 1	(Celegato,2006)
4946	OAZ1	-	UP	ornithine decarboxylase antizyme 1	(Celegato,2006)
4738	NEDD8	-	UP	neural precursor cell expressed, developmentally down-regulated 8	(Celegato,2006)
5523	PPP2R3A	-	UP	protein phosphatase 2, regulatory subunit B'', alpha	(Celegato,2006)
7167	TPI1	-	UP	triosephosphate isomerase 1	(Celegato,2006)
573	BAG1	-	UP	BCL2-associated athanogene	(Celegato,2006)
23259	DDHD2	-	UP	DDHD domain containing 2	(Celegato,2006)
2027	ENO3	-	UP	enolase 3 (beta, muscle)	(Celegato,2006)
88	ACTN2	-	UP	actinin, alpha 2	(Celegato,2006)
58529	MYOZ1	-	UP	myozenin 1	(Celegato,2006)
682	BSG	-	UP	basigin (Ok blood group)	(Celegato,2006)
4625	MYH7	-	UP	myosin, heavy chain 7, cardiac muscle, beta	(Celegato,2006)
100	ADA	-	UP	adenosine deaminase	(Celegato,2006)
1158	CKM	-	UP	creatine kinase, muscle	(Celegato,2006)
6217	RPS16	-	UP	ribosomal protein S16	(Celegato,2006)
51329	ARL6IP4	-	UP	ADP-ribosylation-like factor 6 interacting protein 4	(Celegato,2006)
3006	HIST1H1C	H1F2	UP	histone cluster 1, H1c	(Celegato,2006)
9784	SNX17	-	UP	sorting nexin 17	(Celegato,2006)
6052	RNR1	RNR1	UP	RNA, ribosomal 1	(Celegato,2006)
4929	NR4A2	RNR1	UP	nuclear receptor subfamily 4, group A, member 2	(Celegato,2006)
4549	RNR1	RNR1	UP	RNA, ribosomal 1	(Celegato,2006)
805	CALM2	-	UP	calmodulin 2 (phosphorylase kinase, delta)	(Celegato,2006)
3315	HSPB1	-	UP	heat shock 27kDa protein 1	(Celegato,2006)
3316	HSPB2	HSP27	UP	heat shock 27kDa protein 2	(Celegato,2006)
4258	MGST2	-	UP	microsomal glutathione S-transferase 2	(Celegato,2006)
6640	SNTA1	-	UP	syntrophin, alpha 1	(Celegato,2006)
1674	DES	-	UP	desmin	(Celegato,2006)
6588	SLN	-	UP	sarcolipin	(Celegato,2006)
79155	TNIP2	-	UP	TNFAIP3 interacting protein 2	(Celegato,2006)
55847	CISD1	C10orf70	UP	CDGSH iron sulfur domain 1	(Celegato,2006)
4716	NDUFB10	-	UP	NADH dehydrogenase (ubiquinone) 1 beta subcomplex, 10, 22kDa	(Celegato,2006)
5930	RBBP6	-	UP	retinoblastoma binding protein 6	(Celegato,2006)
6134	RPL10	RPL10	UP	ribosomal protein L10	(Celegato,2006)
6138	RPL15	RPL10	UP	ribosomal protein L15	(Celegato,2006)
4259	MGST3	-	UP	microsomal glutathione S-transferase 3	(Celegato,2006)
9197	SLC33A1	ACATN	UP	solute carrier family 33 (acetyl-CoA transporter), member 1	(Celegato,2006)
515	ATP5F1	-	UP	ATP synthase, H+ transporting, mitochondrial Fo complex, subunit B1	(Celegato,2006)
871	SERPINH1	-	UP	serpin peptidase inhibitor, clade H (heat shock protein 47), member 1, (collagen binding protein 1)	(Celegato,2006)
23521	RPL13A	-	UP	ribosomal protein L13a	(Celegato,2006)
2597	GAPDH	GAPD	UP	glyceraldehyde-3-phosphate dehydrogenase	(Celegato,2006)
8557	TCAP	-	UP	titin-cap	(Celegato,2006)
29895	MYLPF	HUMMLC2B	UP	myosin light chain, phosphorylatable, fast skeletal muscle	(Celegato,2006)
5224	PGAM2	-	UP	phosphoglycerate mutase 2 (muscle)	(Celegato,2006)
6223	RPS19	-	UP	ribosomal protein S19	(Celegato,2006)
1160	CKMT2	-	UP	creatine kinase, mitochondrial 2 (sarcomeric)	(Celegato,2006)
302	ANXA2	-	UP	annexin A2	(Celegato,2006)
11047	ADRM1	-	DOWN	adhesion regulating molecule 1	(Celegato,2006)
57142	RTN4	NOGO	DOWN	reticulon 4	(Celegato,2006)
4729	NDUFV2	-	DOWN	NADH dehydrogenase (ubiquinone) flavoprotein 2, 24kDa	(Celegato,2006)
4792	NFKBIA	-	DOWN	nuclear factor of kappa light polypeptide gene enhancer in B-cells inhibitor, alpha	(Celegato,2006)
27063	ANKRD1	-	DOWN	ankyrin repeat domain 1 (cardiac muscle)	(Celegato,2006)
1778	DYNC1H1	-	DOWN	dynein, cytoplasmic 1, heavy chain 1	(Celegato,2006)
11155	LDB3	ZASP	DOWN	LIM domain binding 3	(Celegato,2006)
51185	CRBN	-	DOWN	cereblon	(Celegato,2006)
9553	MRPL33	-	DOWN	mitochondrial ribosomal protein L33	(Celegato,2006)
7125	TNNC2	-	DOWN	troponin C type 2 (fast)	(Celegato,2006)
4715	NDUFB9	-	DOWN	NADH dehydrogenase (ubiquinone) 1 beta subcomplex, 9, 22kDa	(Celegato,2006)
6124	RPL4	-	DOWN	ribosomal protein L4	(Celegato,2006)
6535	SLC6A8	-	DOWN	solute carrier family 6 (neurotransmitter transporter, creatine), member 8	(Celegato,2006)
4706	NDUFAB1	-	DOWN	NADH dehydrogenase (ubiquinone) 1, alpha/beta subcomplex, 1, 8kDa	(Celegato,2006)
26135	SERBP1	-	DOWN	SERPINE1 mRNA binding protein 1	(Celegato,2006)
5684	PSMA3	-	DOWN	proteasome (prosome, macropain) subunit, alpha type, 3	(Celegato,2006)
29765	TMOD4	-	DOWN	tropomodulin 4 (muscle)	(Celegato,2006)
7136	TNNI2	-	DOWN	troponin I type 2 (skeletal, fast)	(Celegato,2006)
3490	IGFBP7	-	DOWN	insulin-like growth factor binding protein 7	(Celegato,2006)
51667	NUB1	-	DOWN	negative regulator of ubiquitin-like proteins 1	(Celegato,2006)
7140	TNNT3	-	DOWN	troponin T type 3 (skeletal, fast)	(Celegato,2006)
6141	RPL18	-	DOWN	ribosomal protein L18	(Celegato,2006)
3910	LAMA4	-	DOWN	laminin, alpha 4	(Celegato,2006)
28998	MRPL13	RPL13	DOWN	mitochondrial ribosomal protein L13	(Celegato,2006)
6137	RPL13	RPL13	DOWN	ribosomal protein L13	(Celegato,2006)
55696	RBM22	-	DOWN	RNA binding motif protein 22	(Celegato,2006)
3075	CFH	FHL1	DOWN	complement factor H	(Celegato,2006)
2273	FHL1	FHL1	DOWN	four and a half LIM domains 1	(Celegato,2006)
27259	HPLH1	FHL1	DOWN	hemophagocytic lymphohistiocytosis 1	(Celegato,2006)
10476	ATP5H	-	DOWN	ATP synthase, H+ transporting, mitochondrial Fo complex, subunit d	(Celegato,2006)
6144	RPL21	-	DOWN	ribosomal protein L21	(Celegato,2006)
1346	COX7A1	-	DOWN	cytochrome c oxidase subunit VIIa polypeptide 1 (muscle)	(Celegato,2006)
10983	CCNI	-	DOWN	cyclin I	(Celegato,2006)
55749	CCAR1	-	DOWN	cell division cycle and apoptosis regulator 1	(Celegato,2006)
4512	COX1	-	DOWN	cytochrome c oxidase subunit I	(Celegato,2006)
4208	MEF2C	-	DOWN	myocyte enhancer factor 2C	(Celegato,2006)
10121	ACTR1A	-	DOWN	ARP1 actin-related protein 1 homolog A, centractin alpha (yeast)	(Celegato,2006)
6189	RPS3A	-	DOWN	ribosomal protein S3A	(Celegato,2006)
5921	RASA1	RASA1	DOWN	RAS p21 protein activator (GTPase activating protein) 1	(Celegato,2006)
8831	SYNGAP1	RASA1	DOWN	synaptic Ras GTPase activating protein 1	(Celegato,2006)
10345	TRDN	-	DOWN	triadin	(Celegato,2006)
4697	NDUFA4	NDUFA4	DOWN	NADH dehydrogenase (ubiquinone) 1 alpha subcomplex, 4, 9kDa	(Celegato,2006)
360165	NDUFA4P1	NDUFA4	DOWN	NADH dehydrogenase (ubiquinone) 1 alpha subcomplex, 4, 9kDa, pseudogene 1	(Celegato,2006)
119032	C10orf32	-	DOWN	chromosome 10 open reading frame 32	(Celegato,2006)
1655	DDX5	-	DOWN	DEAD (Asp-Glu-Ala-Asp) box helicase 5	(Celegato,2006)
217	ALDH2	-	DOWN	aldehyde dehydrogenase 2 family (mitochondrial)	(Celegato,2006)
811	CALR	-	DOWN	calreticulin	(Celegato,2006)
100288307	USMG5P1	-	DOWN	up-regulated during skeletal muscle growth 5 homolog (mouse) pseudogene 1	(Celegato,2006)
4620	MYH2	-	DOWN	myosin, heavy chain 2, skeletal muscle, adult	(Celegato,2006)
93035	PKHD1L1	PKHDL1	DOWN	polycystic kidney and hepatic disease 1 (autosomal recessive)-like 1	(Celegato,2006)
50486	G0S2	-	DOWN	G0/G1switch 2	(Celegato,2006)
1350	COX7C	-	DOWN	cytochrome c oxidase subunit VIIc	(Celegato,2006)
7178	TPT1	-	DOWN	tumor protein, translationally-controlled 1	(Celegato,2006)
338382	RAB7B	RAB7	DOWN	RAB7B, member RAS oncogene family	(Celegato,2006)
7879	RAB7A	RAB7	DOWN	RAB7A, member RAS oncogene family	(Celegato,2006)
7913	DEK	-	DOWN	DEK oncogene	(Celegato,2006)
6908	TBP	-	DOWN	TATA box binding protein	(Celegato,2006)
6879	TAF7	-	DOWN	TAF7 RNA polymerase II, TATA box binding protein (TBP)-associated factor, 55kDa	(Celegato,2006)
6147	RPL23A	-	DOWN	ribosomal protein L23a	(Celegato,2006)
10611	PDLIM5	-	DOWN	PDZ and LIM domain 5	(Celegato,2006)
2631	GBAS	-	DOWN	glioblastoma amplified sequence	(Celegato,2006)
64710	NUCKS1	NUCKS	DOWN	nuclear casein kinase and cyclin-dependent kinase substrate 1	(Celegato,2006)
4703	NEB	-	DOWN	nebulin	(Celegato,2006)
1345	COX6C	-	DOWN	cytochrome c oxidase subunit VIc	(Celegato,2006)
6232	RPS27	-	DOWN	ribosomal protein S27	(Celegato,2006)
6154	RPL26	-	DOWN	ribosomal protein L26	(Celegato,2006)
4550	RNR2	-	DOWN	l-rRNA	(Celegato,2006)
6053	RNR2	-	DOWN	l-rRNA	(Celegato,2006)
7273	TTN	-	DOWN	titin	(Celegato,2006)
4632	MYL1	-	DOWN	myosin, light chain 1, alkali; skeletal, fast	(Celegato,2006)
4619	MYH1	-	DOWN	myosin, heavy chain 1, skeletal muscle, adult	(Celegato,2006)

## Sheet: List D
Affy ID	GeneID	Gene symbol	Synonym	UP/DOWN	Gene description	Reference
206007_at	10216	PRG4	-	UP	proteoglycan 4	(Morosetti, 2007)
206796_at	8840	WISP1	-	UP	WNT1 inducible signaling pathway protein 1	(Morosetti, 2007)
209652_s_at	5228	PGF	-	UP	placental growth factor	(Morosetti, 2007)
210809_s_at	10631	POSTN	-	UP	periostin, osteoblast specific factor	(Morosetti, 2007)
201438_at	1293	COL6A3	-	UP	collagen, type VI, alpha 3	(Morosetti, 2007)
202008_s_at	4811	NID1	-	UP	nidogen 1	(Morosetti, 2007)
203083_at	7058	THBS2	-	UP	thrombospondin 2	(Morosetti, 2007)
202411_at	3429	IFI27	-	UP	interferon, alpha-inducible protein 27	(Morosetti, 2007)
206953_s_at	23266	LPHN2	-	UP	latrophilin 2	(Morosetti, 2007)
218729_at	56925	LXN	-	UP	latexin	(Morosetti, 2007)
206858_s_at	3223	HOXC6	-	UP	homeobox C6	(Morosetti, 2007)
205818_at	1620	DBC1	-	UP	deleted in bladder cancer 1	(Morosetti, 2007)
220392_at	64641	EBF2	-	UP	early B-cell factor 2	(Morosetti, 2007)
207826_s_at	3399	ID3	-	UP	inhibitor of DNA binding 3, dominant negative helix-loop-helix protein	(Morosetti, 2007)
201565_s_at	3398	ID2	-	UP	inhibitor of DNA binding 2, dominant negative helix-loop-helix protein	(Morosetti, 2007)
203131_at	5156	PDGFRA	-	UP	platelet-derived growth factor receptor, alpha polypeptide	(Morosetti, 2007)
208937_s_at	3397	ID1	-	UP	inhibitor of DNA binding 1, dominant negative helix-loop-helix protein	(Morosetti, 2007)
205404_at	3290	HSD11B1	-	UP	hydroxysteroid (11-beta) dehydrogenase 1	(Morosetti, 2007)
203889_at	6447	SCG5	SGNE1	UP	secretogranin V (7B2 protein)	(Morosetti, 2007)
221872_at	5918	RARRES1	-	UP	retinoic acid receptor responder (tazarotene induced) 1	(Morosetti, 2007)
209496_at	5919	RARRES2	-	DOWN	retinoic acid receptor responder (tazarotene induced) 2	(Morosetti, 2007)
202838_at	2517	FUCA1	-	DOWN	fucosidase, alpha-L- 1, tissue	(Morosetti, 2007)
204465_s_at	9118	INA	-	DOWN	internexin neuronal intermediate filament protein, alpha	(Morosetti, 2007)
203407_at	5493	PPL	-	DOWN	periplakin	(Morosetti, 2007)
206825_at	5021	OXTR	-	DOWN	oxytocin receptor	(Morosetti, 2007)
209621_s_at	27295	PDLIM3	-	DOWN	PDZ and LIM domain 3	(Morosetti, 2007)
212224_at	216	ALDH1A1	-	DOWN	aldehyde dehydrogenase 1 family, member A1	(Morosetti, 2007)
202546_at	8673	VAMP8	-	DOWN	vesicle-associated membrane protein 8	(Morosetti, 2007)
204712_at	11197	WIF1	-	DOWN	WNT inhibitory factor 1	(Morosetti, 2007)
207076_s_at	445	ASS1	ASS	DOWN	argininosuccinate synthase 1	(Morosetti, 2007)
209288_s_at	10602	CDC42EP3	-	DOWN	CDC42 effector protein (Rho GTPase binding) 3	(Morosetti, 2007)
219106_s_at	10324	KLHL41	KBTBD10	DOWN	kelch-like 41 (Drosophila)	(Morosetti, 2007)

## Sheet: List Ea
Probe Set	GeneID	Gene symbol	Synonym	UP/DOWN	Gene description	Reference
200974_at	59	ACTA2	-	UP	actin, alpha 2, smooth muscle, aorta	(Osborne, 2007)
205132_at	70	ACTC1	-	UP	actin, alpha, cardiac muscle 1	(Osborne, 2007)
200601_at	81	ACTN4	-	UP	actinin, alpha 4	(Osborne, 2007)
208636_at	87	ACTN1	-	UP	actinin, alpha 1	(Osborne, 2007)
201012_at	301	ANXA1	-	UP	annexin A1	(Osborne, 2007)
201590_x_at; 213503_x_at; 210427_x_at	302	ANXA2	-	UP	annexin A2	(Osborne, 2007)
201301_s_at	307	ANXA4	-	UP	annexin A4	(Osborne, 2007)
235222_x_at; 243026_x_at	331	XIAP	-	UP	X-linked inhibitor of apoptosis	(Osborne, 2007)
211965_at	677	ZFP36L1	-	UP	ZFP36 ring finger protein-like 1	(Osborne, 2007)
208747_s_at	716	C1S	-	UP	complement component 1, s subcomponent	(Osborne, 2007)
217767_at	718	C3	-	UP	complement component 3	(Osborne, 2007)
212077_at	800	CALD1	-	UP	caldesmon 1	(Osborne, 2007)
201005_at	928	CD9	-	UP	CD9 molecule	(Osborne, 2007)
217523_at; 212063_at	960	CD44	-	UP	CD44 molecule (Indian blood group)	(Osborne, 2007)
209619_at	972	CD74	-	UP	CD74 molecule, major histocompatibility complex, class II invariant chain	(Osborne, 2007)
209667_at	1066	CES2	-	UP	carboxylesterase 2	(Osborne, 2007)
206633_at	1134	CHRNA1	-	UP	cholinergic receptor, nicotinic, alpha 1 (muscle)	(Osborne, 2007)
208791_at	1191	CLU	-	UP	clusterin	(Osborne, 2007)
208659_at	1192	CLIC1	-	UP	chloride intracellular channel 1	(Osborne, 2007)
221729_at	1290	COL5A2	-	UP	collagen, type V, alpha 2	(Osborne, 2007)
213428_s_at	1291	COL6A1	-	UP	collagen, type VI, alpha 1	(Osborne, 2007)
209156_s_at	1292	COL6A2	-	UP	collagen, type VI, alpha 2	(Osborne, 2007)
225664_at	1303	COL12A1	-	UP	collagen, type XII, alpha 1	(Osborne, 2007)
204620_s_at; 221731_x_at	1462	VCAN	-	UP	versican	(Osborne, 2007)
200621_at	1465	CSRP1	-	UP	cysteine and glycine-rich protein 1	(Osborne, 2007)
209101_at	1490	CTGF	-	UP	connective tissue growth factor	(Osborne, 2007)
202437_s_at	1545	CYP1B1	-	UP	cytochrome P450, family 1, subfamily B, polypeptide 1	(Osborne, 2007)
203695_s_at	1687	DFNA5	-	UP	deafness, autosomal dominant 5	(Osborne, 2007)
217066_s_at	1760	DMPK	-	UP	dystrophia myotonica-protein kinase	(Osborne, 2007)
213068_at; 207977_s_at; 213071_at	1805	DPT	-	UP	dermatopontin	(Osborne, 2007)
40489_at	1822	ATN1	-	UP	atrophin 1	(Osborne, 2007)
208370_s_at	1827	RCAN1	-	UP	regulator of calcineurin 1	(Osborne, 2007)
203693_s_at	1871	E2F3	-	UP	E2F transcription factor 3	(Osborne, 2007)
201324_at	2012	EMP1	-	UP	epithelial membrane protein 1	(Osborne, 2007)
201809_s_at	2022	ENG	-	UP	endoglin	(Osborne, 2007)
202017_at	2052	EPHX1	-	UP	epoxide hydrolase 1, microsomal (xenobiotic)	(Osborne, 2007)
202995_s_at	2192	FBLN1	-	UP	fibulin 1	(Osborne, 2007)
203886_s_at	2199	FBLN2	-	UP	fibulin 2	(Osborne, 2007)
241954_at	2222	FDFT1	-	UP	farnesyl-diphosphate farnesyltransferase 1	(Osborne, 2007)
200859_x_at; 214752_x_at	2316	FLNA	-	UP	filamin A, alpha	(Osborne, 2007)
208614_s_at	2317	FLNB	-	UP	filamin B, beta	(Osborne, 2007)
210495_x_at; 211719_x_at	2335	FN1	-	UP	fibronectin 1	(Osborne, 2007)
214091_s_at; 201348_at	2878	GPX3	-	UP	glutathione peroxidase 3 (plasma)	(Osborne, 2007)
208612_at	2923	PDIA3	-	UP	protein disulfide isomerase family A, member 3	(Osborne, 2007)
215388_s_at	3075	CFH	-	UP	complement factor H	(Osborne, 2007)
215388_s_at	3078	CFHR1	-	UP	complement factor H-related 1	(Osborne, 2007)
230218_at	3090	HIC1	-	UP	hypermethylated in cancer 1	(Osborne, 2007)
202934_at	3099	HK2	-	UP	hexokinase 2	(Osborne, 2007)
202340_x_at	3164	NR4A1	-	UP	nuclear receptor subfamily 4, group A, member 1	(Osborne, 2007)
202638_s_at	3383	ICAM1	-	UP	intercellular adhesion molecule 1	(Osborne, 2007)
201508_at	3487	IGFBP4	-	UP	insulin-like growth factor binding protein 4	(Osborne, 2007)
201289_at	3491	CYR61	-	UP	cysteine-rich, angiogenic inducer, 61	(Osborne, 2007)
202948_at	3554	IL1R1	-	UP	interleukin 1 receptor, type I	(Osborne, 2007)
203752_s_at	3727	JUND	-	UP	jun D proto-oncogene	(Osborne, 2007)
202934_at; 202934_at	3741	HK2	-	UP	hexokinase 2	(Osborne, 2007)
200965_s_at	3983	ABLIM1	-	UP	actin binding LIM protein 1	(Osborne, 2007)
203523_at	4046	LSP1	-	UP	lymphocyte-specific protein 1	(Osborne, 2007)
201744_s_at	4060	LUM	-	UP	lumican	(Osborne, 2007)
221760_at	4121	MAN1A1	-	UP	mannosidase, alpha, class 1A, member 1	(Osborne, 2007)
226084_at	4131	MAP1B	-	UP	microtubule-associated protein 1B	(Osborne, 2007)
211340_s_at; 209087_x_at	4162	MCAM	-	UP	melanoma cell adhesion molecule	(Osborne, 2007)
202291_s_at	4256	MGP	-	UP	matrix Gla protein	(Osborne, 2007)
201029_s_at	4267	CD99	-	UP	CD99 molecule	(Osborne, 2007)
200600_at	4478	MSN	-	UP	moesin	(Osborne, 2007)
205940_at	4621	MYH3	-	UP	myosin, heavy chain 3, skeletal muscle, embryonic	(Osborne, 2007)
203574_at	4783	NFIL3	-	UP	nuclear factor, interleukin 3 regulated	(Osborne, 2007)
202238_s_at; 202237_at	4837	NNMT	-	UP	nicotinamide N-methyltransferase	(Osborne, 2007)
214321_at	4856	NOV	-	UP	nephroblastoma overexpressed	(Osborne, 2007)
221796_at	4915	NTRK2	-	UP	neurotrophic tyrosine kinase, receptor, type 2	(Osborne, 2007)
203708_at	5142	PDE4B	-	UP	phosphodiesterase 4B, cAMP-specific	(Osborne, 2007)
201037_at	5214	PFKP	-	UP	phosphofructokinase, platelet	(Osborne, 2007)
214321_at	5361	NOV	-	UP	nephroblastoma overexpressed	(Osborne, 2007)
202725_at	5430	POLR2A	-	UP	polymerase (RNA) II (DNA directed) polypeptide A, 220kDa	(Osborne, 2007)
212588_at	5788	PTPRC	-	UP	protein tyrosine phosphatase, receptor type, C	(Osborne, 2007)
201222_s_at	5887	RAD23B	-	UP	RAD23 homolog B (S. cerevisiae)	(Osborne, 2007)
202388_at; 202388_at	5997	RGS2	-	UP	regulator of G-protein signaling 2, 24kDa	(Osborne, 2007)
214321_at	6134	NOV	-	UP	nephroblastoma overexpressed	(Osborne, 2007)
201204_s_at	6238	RRBP1	-	UP	ribosome binding protein 1	(Osborne, 2007)
217728_at	6277	S100A6	-	UP	S100 calcium binding protein A6	(Osborne, 2007)
200872_at	6281	S100A10	-	UP	S100 calcium binding protein A10	(Osborne, 2007)
200832_s_at	6319	SCD	-	UP	stearoyl-CoA desaturase (delta-9-desaturase)	(Osborne, 2007)
212158_at	6383	SDC2	-	UP	syndecan 2	(Osborne, 2007)
223122_s_at	6423	SFRP2	-	UP	secreted frizzled-related protein 2	(Osborne, 2007)
221477_s_at	6648	SOD2	-	UP	superoxide dismutase 2, mitochondrial	(Osborne, 2007)
215235_at	6709	SPTAN1	-	UP	spectrin, alpha, non-erythrocytic 1	(Osborne, 2007)
205547_s_at	6876	TAGLN	-	UP	transgelin	(Osborne, 2007)
201110_s_at	7057	THBS1	-	UP	thrombospondin 1	(Osborne, 2007)
203083_at	7058	THBS2	-	UP	thrombospondin 2	(Osborne, 2007)
204776_at	7060	THBS4	-	UP	thrombospondin 4	(Osborne, 2007)
231579_s_at; 224560_at	7077	TIMP2	-	UP	TIMP metallopeptidase inhibitor 2	(Osborne, 2007)
208609_s_at	7146	TNXA	-	UP	tenascin XA (pseudogene)	(Osborne, 2007)
208609_s_at	7148	TNXB	-	UP	tenascin XB	(Osborne, 2007)
212639_x_at	7277	TUBA4A	-	UP	tubulin, alpha 4a	(Osborne, 2007)
204141_at	7280	TUBB2A	-	UP	tubulin, beta 2A class IIa	(Osborne, 2007)
212865_s_at	7373	COL14A1	-	UP	collagen, type XIV, alpha 1	(Osborne, 2007)
201426_s_at	7431	VIM	-	UP	vimentin	(Osborne, 2007)
212639_x_at; 212639_x_at; 209118_s_at	7846	TUBA1A	-	UP	tubulin, alpha 1a	(Osborne, 2007)
213765_at	8076	MFAP5	-	UP	microfibrillar associated protein 5	(Osborne, 2007)
223315_at	8079	NTN4	-	UP	netrin 4	(Osborne, 2007)
200916_at	8407	TAGLN2	-	UP	transgelin 2	(Osborne, 2007)
211564_s_at	8572	PDLIM4	-	UP	PDZ and LIM domain 4	(Osborne, 2007)
209667_at	8824	CES2	-	UP	carboxylesterase 2	(Osborne, 2007)
200791_s_at	8826	IQGAP1	-	UP	IQ motif containing GTPase activating protein 1	(Osborne, 2007)
206414_s_at	8853	ASAP2	-	UP	ArfGAP with SH3 domain, ankyrin repeat and PH domain 2	(Osborne, 2007)
229800_at	9201	DCLK1	-	UP	doublecortin-like kinase 1	(Osborne, 2007)
222162_s_at	9510	ADAMTS1	-	UP	ADAM metallopeptidase with thrombospondin type 1 motif, 1	(Osborne, 2007)
222484_s_at	9547	CXCL14	-	UP	chemokine (C-X-C motif) ligand 14	(Osborne, 2007)
242329_at	9586	CREB5	-	UP	cAMP responsive element binding protein 5	(Osborne, 2007)
202180_s_at	9961	MVP	-	UP	major vault protein	(Osborne, 2007)
212062_at	10079	ATP9A	-	UP	ATPase, class II, type 9A	(Osborne, 2007)
225275_at	10085	EDIL3	-	UP	EGF-like repeats and discoidin I-like domains 3	(Osborne, 2007)
236699_at	10150	MBNL2	-	UP	muscleblind-like splicing regulator 2	(Osborne, 2007)
201005_at; 201005_at	10221	TRIB1	GIG2	UP	tribbles homolog 1 (Drosophila)	(Osborne, 2007)
212639_x_at; 212639_x_at	10376	TUBA1B	-	UP	tubulin, alpha 1b	(Osborne, 2007)
213476_x_at	10381	TUBB3	-	UP	tubulin, beta 3 class III	(Osborne, 2007)
208977_x_at	10383	TUBB4B	-	UP	tubulin, beta 4B class IVb	(Osborne, 2007)
201058_s_at	10398	MYL9	-	UP	myosin, light chain 9, regulatory	(Osborne, 2007)
203243_s_at	10611	PDLIM5	-	UP	PDZ and LIM domain 5	(Osborne, 2007)
218678_at	10763	NES	-	UP	nestin	(Osborne, 2007)
227265_at	10875	FGL2	-	UP	fibrinogen-like 2	(Osborne, 2007)
211071_s_at	10962	MLLT11	-	UP	myeloid/lymphoid or mixed-lineage leukemia (trithorax homolog, Drosophila); translocated to, 11	(Osborne, 2007)
201022_s_at	11034	DSTN	-	UP	destrin (actin depolymerizing factor)	(Osborne, 2007)
225337_at	11057	ABHD2	-	UP	abhydrolase domain containing 2	(Osborne, 2007)
203810_at	11080	DNAJB4	-	UP	DnaJ (Hsp40) homolog, subfamily B, member 4	(Osborne, 2007)
208782_at	11167	FSTL1	-	UP	follistatin-like 1	(Osborne, 2007)
217996_at	22822	PHLDA1	-	UP	pleckstrin homology-like domain, family A, member 1	(Osborne, 2007)
213939_s_at	22902	RUFY3	-	UP	RUN and FYVE domain containing 3	(Osborne, 2007)
212094_at	23089	PEG10	-	UP	paternally expressed 10	(Osborne, 2007)
212681_at	23136	EPB41L3	-	UP	erythrocyte membrane protein band 4.1-like 3	(Osborne, 2007)
213221_s_at	23235	SIK2	-	UP	salt-inducible kinase 2	(Osborne, 2007)
229307_at	23243	ANKRD28	-	UP	ankyrin repeat domain 28	(Osborne, 2007)
217118_s_at	23313	KIAA0930	-	UP	KIAA0930	(Osborne, 2007)
221059_s_at; 224583_at	23406	COTL1	-	UP	coactosin-like 1 (Dictyostelium)	(Osborne, 2007)
201609_x_at; 201611_s_at	23463	ICMT	-	UP	isoprenylcysteine carboxyl methyltransferase	(Osborne, 2007)
222409_at	23603	CORO1C	-	UP	coronin, actin binding protein, 1C	(Osborne, 2007)
36711_at	23764	MAFF	-	UP	v-maf musculoaponeurotic fibrosarcoma oncogene homolog F (avian)	(Osborne, 2007)
204715_at; 227107_at	24145	PANX1	-	UP	pannexin 1	(Osborne, 2007)
223395_at	25890	ABI3BP	-	UP	ABI family, member 3 (NESH) binding protein	(Osborne, 2007)
224893_at	25923	ATL3	-	UP	atlastin GTPase 3	(Osborne, 2007)
201560_at	25932	CLIC4	-	UP	chloride intracellular channel 4	(Osborne, 2007)
201798_s_at	26509	MYOF	-	UP	myoferlin	(Osborne, 2007)
202934_at	29911	HK2	-	UP	hexokinase 2	(Osborne, 2007)
226572_at	30837	SOCS7	-	UP	suppressor of cytokine signaling 7	(Osborne, 2007)
202180_s_at	50951	MVP	-	UP	major vault protein	(Osborne, 2007)
224657_at	54206	ERRFI1	-	UP	ERBB receptor feedback inhibitor 1	(Osborne, 2007)
233255_s_at	54841	BIVM	-	UP	basic, immunoglobulin-like variable motif containing	(Osborne, 2007)
217820_s_at; 222433_at	55740	ENAH	-	UP	enabled homolog (Drosophila)	(Osborne, 2007)
231829_at	57506	MAVS	-	UP	mitochondrial antiviral signaling protein	(Osborne, 2007)
224836_at	58476	TP53INP2	-	UP	tumor protein p53 inducible nuclear protein 2	(Osborne, 2007)
223315_at	59277	NTN4	-	UP	netrin 4	(Osborne, 2007)
226010_at	79085	SLC25A23	-	UP	solute carrier family 25 (mitochondrial carrier; phosphate carrier), member 23	(Osborne, 2007)
213939_s_at	79443	RUFY3	-	UP	RUN and FYVE domain containing 3	(Osborne, 2007)
222453_at	79901	CYBRD1	-	UP	cytochrome b reductase 1	(Osborne, 2007)
224832_at	80824	DUSP16	-	UP	dual specificity phosphatase 16	(Osborne, 2007)
221553_at	84061	MAGT1	-	UP	magnesium transporter 1	(Osborne, 2007)
229940_at	84193	SETD3	-	UP	SET domain containing 3	(Osborne, 2007)
209191_at	84617	TUBB6	-	UP	tubulin, beta 6 class V	(Osborne, 2007)
226930_at	84624	FNDC1	-	UP	fibronectin type III domain containing 1	(Osborne, 2007)
225124_at	84687	PPP1R9B	-	UP	protein phosphatase 1, regulatory subunit 9B	(Osborne, 2007)
225673_at	91663	MYADM	-	UP	myeloid-associated differentiation marker	(Osborne, 2007)
225799_at	112597	LINC00152	-	UP	long intergenic non-protein coding RNA 152	(Osborne, 2007)
223805_at	114880	OSBPL6	-	UP	oxysterol binding protein-like 6	(Osborne, 2007)
226304_at; 214767_s_at	126393	HSPB6	-	UP	heat shock protein, alpha-crystallin-related, B6	(Osborne, 2007)
226875_at	139818	DOCK11	-	UP	dedicator of cytokinesis 11	(Osborne, 2007)
226069_at	144165	PRICKLE1	-	UP	prickle homolog 1 (Drosophila)	(Osborne, 2007)
229019_at	151126	ZNF385B	-	UP	zinc finger protein 385B	(Osborne, 2007)
225242_s_at	151887	CCDC80	-	UP	coiled-coil domain containing 80	(Osborne, 2007)
225602_at; 225602_at; 225602_at	152007	GLIPR2	-	UP	GLI pathogenesis-related 2	(Osborne, 2007)
235061_at	152926	PPM1K	-	UP	protein phosphatase, Mg2+/Mn2+ dependent, 1K	(Osborne, 2007)
212805_at	158471	PRUNE2	-	UP	prune homolog 2 (Drosophila)	(Osborne, 2007)
235042_at	165904	XIRP1	-	UP	xin actin-binding repeat containing 1	(Osborne, 2007)
227038_at	166929	SGMS2	-	UP	sphingomyelin synthase 2	(Osborne, 2007)
225895_at	171024	SYNPO2	-	UP	synaptopodin 2	(Osborne, 2007)
227973_at	205327	C2orf69	-	UP	chromosome 2 open reading frame 69	(Osborne, 2007)
226140_s_at	220213	OTUD1	-	UP	OTU domain containing 1	(Osborne, 2007)
223176_at	222658	KCTD20	-	UP	potassium channel tetramerisation domain containing 20	(Osborne, 2007)
236352_at	245806	VGLL2	-	UP	vestigial like 2 (Drosophila)	(Osborne, 2007)
227337_at	353322	ANKRD37	-	UP	ankyrin repeat domain 37	(Osborne, 2007)
225611_at; 225613_at	375449	MAST4	-	UP	microtubule associated serine/threonine kinase family member 4	(Osborne, 2007)
227099_s_at	387763	C11orf96	-	UP	chromosome 11 open reading frame 96	(Osborne, 2007)
242329_at	401317	LOC401317	-	UP	uncharacterized LOC401317	(Osborne, 2007)
225799_at	541471	LOC541471	-	UP	uncharacterized LOC541471	(Osborne, 2007)
237116_at	646903	LOC646903	-	UP	uncharacterized LOC646903	(Osborne, 2007)
228977_at	729680	LOC729680	-	UP	uncharacterized LOC729680	(Osborne, 2007)
221477_s_at	100129518	LOC100129518	-	UP	uncharacterized LOC100129518	(Osborne, 2007)
230195_at	100131138	LOC100131138	-	UP	uncharacterized LOC100131138	(Osborne, 2007)
208498_s_at	276	AMY1A	-	DOWN	amylase, alpha 1A (salivary)	(Osborne, 2007)
208498_s_at	277	AMY1B	-	DOWN	amylase, alpha 1B (salivary)	(Osborne, 2007)
208498_s_at	278	AMY1C	-	DOWN	amylase, alpha 1C (salivary)	(Osborne, 2007)
208498_s_at; 208498_s_at	279	AMY2A	-	DOWN	amylase, alpha 2A (pancreatic)	(Osborne, 2007)
208498_s_at	280	AMY2B	-	DOWN	amylase, alpha 2B (pancreatic)	(Osborne, 2007)
237839_at	288	ANK3	-	DOWN	ankyrin 3, node of Ranvier (ankyrin G)	(Osborne, 2007)
214182_at	382	ARF6	-	DOWN	ADP-ribosylation factor 6	(Osborne, 2007)
212384_at	534	ATP6V1G2	-	DOWN	ATPase, H+ transporting, lysosomal 13kDa, V1 subunit G2	(Osborne, 2007)
205345_at	580	BARD1	-	DOWN	BRCA1 associated RING domain 1	(Osborne, 2007)
212952_at	811	CALR	-	DOWN	calreticulin	(Osborne, 2007)
238363_at	847	CAT	-	DOWN	catalase	(Osborne, 2007)
236191_at	952	CD38	-	DOWN	CD38 molecule	(Osborne, 2007)
209967_s_at	1390	CREM	-	DOWN	cAMP responsive element modulator	(Osborne, 2007)
214395_x_at	1936	EEF1D	-	DOWN	eukaryotic translation elongation factor 1 delta (guanine nucleotide exchange protein)	(Osborne, 2007)
213757_at	1984	EIF5A	-	DOWN	eukaryotic translation initiation factor 5A	(Osborne, 2007)
211726_s_at	2327	FMO2	-	DOWN	flavin containing monooxygenase 2 (non-functional)	(Osborne, 2007)
211726_s_at	2329	FMO2	-	DOWN	flavin containing monooxygenase 2 (non-functional)	(Osborne, 2007)
211074_at	2348	FOLR1	-	DOWN	folate receptor 1 (adult)	(Osborne, 2007)
229114_at; 226002_at	2549	GAB1	-	DOWN	GRB2-associated binding protein 1	(Osborne, 2007)
241584_at	2690	GHR	-	DOWN	growth hormone receptor	(Osborne, 2007)
213619_at	3187	HNRNPH1	-	DOWN	heterogeneous nuclear ribonucleoprotein H1 (H)	(Osborne, 2007)
203395_s_at; 203394_s_at	3280	HES1	-	DOWN	hairy and enhancer of split 1, (Drosophila)	(Osborne, 2007)
227432_s_at	3643	INSR	-	DOWN	insulin receptor	(Osborne, 2007)
204686_at	3667	IRS1	-	DOWN	insulin receptor substrate 1	(Osborne, 2007)
229327_s_at	4094	MAF	-	DOWN	v-maf musculoaponeurotic fibrosarcoma oncogene homolog (avian)	(Osborne, 2007)
203510_at	4233	MET	-	DOWN	met proto-oncogene (hepatocyte growth factor receptor)	(Osborne, 2007)
244104_at	4248	MGAT3	-	DOWN	mannosyl (beta-1,4-)-glycoprotein beta-1,4-N-acetylglucosaminyltransferase	(Osborne, 2007)
205951_at	4619	MYH1	-	DOWN	myosin, heavy chain 1, skeletal muscle, adult	(Osborne, 2007)
230291_s_at	4781	NFIB	-	DOWN	nuclear factor I/B	(Osborne, 2007)
201502_s_at	4792	NFKBIA	-	DOWN	nuclear factor of kappa light polypeptide gene enhancer in B-cells inhibitor, alpha	(Osborne, 2007)
244677_at; 202861_at	5187	PER1	-	DOWN	period circadian clock 1	(Osborne, 2007)
212240_s_at	5295	PIK3R1	-	DOWN	phosphoinositide-3-kinase, regulatory subunit 1 (alpha)	(Osborne, 2007)
231370_at	5494	PPM1A	-	DOWN	protein phosphatase, Mg2+/Mn2+ dependent, 1A	(Osborne, 2007)
228222_at	5500	PPP1CB	-	DOWN	protein phosphatase 1, catalytic subunit, beta isozyme	(Osborne, 2007)
213642_at	6155	RPL27	-	DOWN	ribosomal protein L27	(Osborne, 2007)
214041_x_at	6168	RPL37A	-	DOWN	ribosomal protein L37a	(Osborne, 2007)
214001_x_at	6204	RPS10	-	DOWN	ribosomal protein S10	(Osborne, 2007)
213350_at	6205	RPS11	-	DOWN	ribosomal protein S11	(Osborne, 2007)
216246_at	6224	RPS20	-	DOWN	ribosomal protein S20	(Osborne, 2007)
239984_at	6332	SCN7A	-	DOWN	sodium channel, voltage-gated, type VII, alpha subunit	(Osborne, 2007)
213048_s_at	6418	SET	-	DOWN	SET nuclear oncogene	(Osborne, 2007)
228602_at	6444	SGCD	-	DOWN	sarcoglycan, delta (35kDa dystrophin-associated glycoprotein)	(Osborne, 2007)
233369_at	6655	SOS2	-	DOWN	son of sevenless homolog 2 (Drosophila)	(Osborne, 2007)
203221_at	7088	TLE1	-	DOWN	transducin-like enhancer of split 1 (E(sp1) homolog, Drosophila)	(Osborne, 2007)
203824_at	7103	TSPAN8	-	DOWN	tetraspanin 8	(Osborne, 2007)
241755_at	7385	UQCRC2	-	DOWN	ubiquinol-cytochrome c reductase core protein II	(Osborne, 2007)
213655_at	7531	YWHAE	-	DOWN	tyrosine 3-monooxygenase/tryptophan 5-monooxygenase activation protein, epsilon polypeptide	(Osborne, 2007)
222136_x_at	7594	ZNF43	-	DOWN	zinc finger protein 43	(Osborne, 2007)
212384_at	7919	DDX39B	-	DOWN	DEAD (Asp-Glu-Ala-Asp) box polypeptide 39B	(Osborne, 2007)
214834_at	8123	PAR5	-	DOWN	Prader-Willi/Angelman syndrome-5	(Osborne, 2007)
227884_at	8148	TAF15	-	DOWN	TAF15 RNA polymerase II, TATA box binding protein (TBP)-associated factor, 68kDa	(Osborne, 2007)
203395_s_at; 203394_s_at	8209	HES1	-	DOWN	hairy and enhancer of split 1, (Drosophila)	(Osborne, 2007)
230958_s_at	8443	GNPAT	-	DOWN	glyceronephosphate O-acyltransferase	(Osborne, 2007)
203510_at	8731	MET	-	DOWN	met proto-oncogene (hepatocyte growth factor receptor)	(Osborne, 2007)
221045_s_at	8863	PER3	-	DOWN	period circadian clock 3	(Osborne, 2007)
214149_s_at	8992	ATP6V0E1	-	DOWN	ATPase, H+ transporting, lysosomal 9kDa, V0 subunit e1	(Osborne, 2007)
237664_at	9200	PTPLA	-	DOWN	protein tyrosine phosphatase-like (proline instead of catalytic arginine), member A	(Osborne, 2007)
201309_x_at; 230424_at; 201310_s_at	9315	NREP	-	DOWN	neuronal regeneration related protein	(Osborne, 2007)
222798_at	9317	PTER	-	DOWN	phosphotriesterase related	(Osborne, 2007)
233406_at; 212451_at	9728	SECISBP2L	-	DOWN	SECIS binding protein 2-like	(Osborne, 2007)
223984_s_at	9818	NUPL1	-	DOWN	nucleoporin like 1	(Osborne, 2007)
213956_at	9857	CEP350	-	DOWN	centrosomal protein 350kDa	(Osborne, 2007)
212746_s_at	9859	CEP170	-	DOWN	centrosomal protein 170kDa	(Osborne, 2007)
237062_at	9921	RNF10	-	DOWN	ring finger protein 10	(Osborne, 2007)
209750_at	9975	NR1D2	-	DOWN	nuclear receptor subfamily 1, group D, member 2	(Osborne, 2007)
231484_at	10396	ATP8A1	-	DOWN	ATPase, aminophospholipid transporter (APLT), class I, type 8A, member 1	(Osborne, 2007)
235547_at	10443	N4BP2L2	-	DOWN	NEDD4 binding protein 2-like 2	(Osborne, 2007)
221496_s_at	10766	TOB2	-	DOWN	transducer of ERBB2, 2	(Osborne, 2007)
222981_s_at	10890	RAB10	-	DOWN	RAB10, member RAS oncogene family	(Osborne, 2007)
204121_at	10912	GADD45G	-	DOWN	growth arrest and DNA-damage-inducible, gamma	(Osborne, 2007)
229803_s_at	11165	NUDT3	-	DOWN	nudix (nucleoside diphosphate linked moiety X)-type motif 3	(Osborne, 2007)
233780_at	11172	RIF1	-	DOWN	RAP1 interacting factor homolog (yeast)	(Osborne, 2007)
215495_s_at	23034	SAMD4A	-	DOWN	sterile alpha motif domain containing 4A	(Osborne, 2007)
238040_at	23126	POGZ	-	DOWN	pogo transposable element with ZNF domain	(Osborne, 2007)
213309_at	23228	PLCL2	-	DOWN	phospholipase C-like 2	(Osborne, 2007)
212794_s_at	23325	KIAA1033	-	DOWN	KIAA1033	(Osborne, 2007)
220047_at	23409	SIRT4	-	DOWN	sirtuin 4	(Osborne, 2007)
214305_s_at	23451	SF3B1	-	DOWN	splicing factor 3b, subunit 1, 155kDa	(Osborne, 2007)
209049_s_at	23613	ZMYND8	-	DOWN	zinc finger, MYND-type containing 8	(Osborne, 2007)
227338_at	25937	WWTR1	-	DOWN	WW domain containing transcription regulator 1	(Osborne, 2007)
239487_at	25940	FAM98A	-	DOWN	family with sequence similarity 98, member A	(Osborne, 2007)
240978_at	26057	ANKRD17	-	DOWN	ankyrin repeat domain 17	(Osborne, 2007)
222357_at	26137	ZBTB20	-	DOWN	zinc finger and BTB domain containing 20	(Osborne, 2007)
222158_s_at	27351	DESI2	-	DOWN	desumoylating isopeptidase 2	(Osborne, 2007)
222158_s_at	51029	DESI2	-	DOWN	desumoylating isopeptidase 2	(Osborne, 2007)
231274_s_at	51312	SLC25A37	-	DOWN	solute carrier family 25 (mitochondrial iron transporter), member 37	(Osborne, 2007)
216179_x_at	51390	AIG1	-	DOWN	androgen-induced 1	(Osborne, 2007)
220164_s_at	51725	FBXO40	-	DOWN	F-box protein 40	(Osborne, 2007)
219866_at	53405	CLIC5	-	DOWN	chloride intracellular channel 5	(Osborne, 2007)
218273_s_at; 222572_at	54704	PDP1	-	DOWN	pyruvate dehyrogenase phosphatase catalytic subunit 1	(Osborne, 2007)
233780_at	55183	RIF1	-	DOWN	RAP1 interacting factor homolog (yeast)	(Osborne, 2007)
237741_at	55186	SLC25A36	-	DOWN	solute carrier family 25 (pyrimidine nucleotide carrier ), member 36	(Osborne, 2007)
233053_at	55193	PBRM1	-	DOWN	polybromo 1	(Osborne, 2007)
218361_at	55204	GOLPH3L	-	DOWN	golgi phosphoprotein 3-like	(Osborne, 2007)
218659_at	55252	ASXL2	-	DOWN	additional sex combs like 2 (Drosophila)	(Osborne, 2007)
225081_s_at	55536	CDCA7L	-	DOWN	cell division cycle associated 7-like	(Osborne, 2007)
228746_s_at	55573	CDV3	-	DOWN	CDV3 homolog (mouse)	(Osborne, 2007)
242420_at	55607	PPP1R9A	-	DOWN	protein phosphatase 1, regulatory subunit 9A	(Osborne, 2007)
233780_at	55791	RIF1	-	DOWN	RAP1 interacting factor homolog (yeast)	(Osborne, 2007)
236237_at	56204	FAM214A	-	DOWN	family with sequence similarity 214, member A	(Osborne, 2007)
211697_x_at	56902	PNO1	-	DOWN	partner of NOB1 homolog (S. cerevisiae)	(Osborne, 2007)
239742_at	56995	TULP4	-	DOWN	tubby like protein 4	(Osborne, 2007)
237602_at	57554	LRRC7	-	DOWN	leucine rich repeat containing 7	(Osborne, 2007)
242842_at	64098	PARVG	-	DOWN	parvin, gamma	(Osborne, 2007)
217580_x_at	64225	ATL2	-	DOWN	atlastin GTPase 2	(Osborne, 2007)
229541_at	79618	HMBOX1	-	DOWN	homeobox containing 1	(Osborne, 2007)
229982_at	79832	QSER1	-	DOWN	glutamine and serine rich 1	(Osborne, 2007)
226492_at	80031	SEMA6D	-	DOWN	sema domain, transmembrane domain (TM), and cytoplasmic domain, (semaphorin) 6D	(Osborne, 2007)
212779_at	84162	KIAA1109	-	DOWN	KIAA1109	(Osborne, 2007)
221943_x_at	85001	MGC16275	-	DOWN	uncharacterized protein MGC16275	(Osborne, 2007)
235819_at	91408	BTF3L4	-	DOWN	basic transcription factor 3-like 4	(Osborne, 2007)
202861_at	93210	PER1	-	DOWN	period circadian clock 1	(Osborne, 2007)
229085_at	116135	LRRC3B	-	DOWN	leucine rich repeat containing 3B	(Osborne, 2007)
236354_at	118490	MSS51	-	DOWN	MSS51 mitochondrial translational activator	(Osborne, 2007)
229114_at; 226002_at	128869	GAB1	-	DOWN	GRB2-associated binding protein 1	(Osborne, 2007)
213757_at	143244	EIF5AL1	-	DOWN	eukaryotic translation initiation factor 5A-like 1	(Osborne, 2007)
227285_at	148523	C1orf51	-	DOWN	chromosome 1 open reading frame 51	(Osborne, 2007)
228638_at	199870	FAM76A	-	DOWN	family with sequence similarity 76, member A	(Osborne, 2007)
224676_at	222068	TMED4	-	DOWN	transmembrane emp24 protein transport domain containing 4	(Osborne, 2007)
228222_at	245711	SPDYA	-	DOWN	speedy homolog A (Xenopus laevis)	(Osborne, 2007)
237216_at	253959	RALGAPA1	-	DOWN	Ral GTPase activating protein, alpha subunit 1 (catalytic)	(Osborne, 2007)
240046_at	254048	UBN2	-	DOWN	ubinuclein 2	(Osborne, 2007)
232964_at	285955	SPDYE1	-	DOWN	speedy homolog E1 (Xenopus laevis)	(Osborne, 2007)
232182_at	286272	LOC286272	-	DOWN	uncharacterized LOC286272	(Osborne, 2007)
230467_at	339456	TMEM52	-	DOWN	transmembrane protein 52	(Osborne, 2007)
244104_at	346606	MGAT3	-	DOWN	mannosyl (beta-1,4-)-glycoprotein beta-1,4-N-acetylglucosaminyltransferase	(Osborne, 2007)
214001_x_at	376693	RPS10P7	-	DOWN	ribosomal protein S10 pseudogene 7	(Osborne, 2007)
231735_s_at; 223577_x_at	378938	MALAT1	-	DOWN	metastasis associated lung adenocarcinoma transcript 1 (non-protein coding)	(Osborne, 2007)
214001_x_at	391833	RPS10P11	-	DOWN	ribosomal protein S10 pseudogene 11	(Osborne, 2007)
214001_x_at	401817	RPS10P22	-	DOWN	ribosomal protein S10 pseudogene 22	(Osborne, 2007)
218273_s_at; 222572_at	403313	PDP1	-	DOWN	pyruvate dehyrogenase phosphatase catalytic subunit 1	(Osborne, 2007)
213655_at	440917	LOC440917	-	DOWN	tyrosine 3-monooxygenase/tryptophan 5-monooxygenase activation protein, epsilon polypeptide pseudogene	(Osborne, 2007)
232964_at	442590	SPDYE5	-	DOWN	speedy homolog E5 (Xenopus laevis)	(Osborne, 2007)
212746_s_at	645455	CEP170P1	-	DOWN	centrosomal protein 170kDa pseudogene 1	(Osborne, 2007)
214001_x_at	646785	RPS10P13	-	DOWN	ribosomal protein S10 pseudogene 13	(Osborne, 2007)
213048_s_at	646817	SETP18	-	DOWN	SET pseudogene 18	(Osborne, 2007)
208498_s_at	648740	ACTG1P4	-	DOWN	actin, gamma 1 pseudogene 4	(Osborne, 2007)
212384_at	692199	SNORD84	-	DOWN	small nucleolar RNA, C/D box 84	(Osborne, 2007)
213350_at	727826	RPS11P5	-	DOWN	ribosomal protein S11 pseudogene 5	(Osborne, 2007)
214001_x_at	728791	RPS10P4	-	DOWN	ribosomal protein S10 pseudogene 4	(Osborne, 2007)

## Sheet: List Eb
Probe Set	GeneID	Gene symbol	Synonym	UP/DOWN	Gene description	Reference
201301_s_at	307	ANXA4	-	UP	annexin A4	(Osborne, 2007)
211965_at	677	ZFP36L1	-	UP	ZFP36 ring finger protein-like 1	(Osborne, 2007)
201005_at	928	CD9	-	UP	CD9 molecule	(Osborne, 2007)
217523_at	960	CD44	-	UP	CD44 molecule (Indian blood group)	(Osborne, 2007)
209101_at	1490	CTGF	-	UP	connective tissue growth factor	(Osborne, 2007)
40489_at	1822	ATN1	-	UP	atrophin 1	(Osborne, 2007)
202017_at	2052	EPHX1	-	UP	epoxide hydrolase 1, microsomal (xenobiotic)	(Osborne, 2007)
214091_s_at; 201348_at	2878	GPX3	-	UP	glutathione peroxidase 3 (plasma)	(Osborne, 2007)
230218_at	3090	HIC1	-	UP	hypermethylated in cancer 1	(Osborne, 2007)
202934_at	3099	HK2	-	UP	hexokinase 2	(Osborne, 2007)
202638_s_at	3383	ICAM1	-	UP	intercellular adhesion molecule 1	(Osborne, 2007)
203752_s_at	3727	JUND	-	UP	jun D proto-oncogene	(Osborne, 2007)
202934_at	3741	HK2	-	UP	hexokinase 2	(Osborne, 2007)
202934_at	3796	HK2	-	UP	hexokinase 2	(Osborne, 2007)
221760_at	4121	MAN1A1	-	UP	mannosidase, alpha, class 1A, member 1	(Osborne, 2007)
211340_s_at; 209087_x_at	4162	MCAM	-	UP	melanoma cell adhesion molecule	(Osborne, 2007)
214321_at	4856	NOV	-	UP	nephroblastoma overexpressed	(Osborne, 2007)
203708_at	5142	PDE4B	-	UP	phosphodiesterase 4B, cAMP-specific	(Osborne, 2007)
214321_at	5361	NOV	-	UP	nephroblastoma overexpressed	(Osborne, 2007)
214321_at	6134	NOV	-	UP	nephroblastoma overexpressed	(Osborne, 2007)
212158_at	6383	SDC2	-	UP	syndecan 2	(Osborne, 2007)
221477_s_at	6648	SOD2	-	UP	superoxide dismutase 2, mitochondrial	(Osborne, 2007)
205547_s_at	6876	TAGLN	-	UP	transgelin	(Osborne, 2007)
201110_s_at	7057	THBS1	-	UP	thrombospondin 1	(Osborne, 2007)
231579_s_at; 224560_at	7077	TIMP2	-	UP	TIMP metallopeptidase inhibitor 2	(Osborne, 2007)
213765_at	8076	MFAP5	-	UP	microfibrillar associated protein 5	(Osborne, 2007)
201005_at; 201005_at	10221	TRIB1	GIG2	UP	tribbles homolog 1 (Drosophila)	(Osborne, 2007)
203810_at	11080	DNAJB4	-	UP	DnaJ (Hsp40) homolog, subfamily B, member 4	(Osborne, 2007)
217118_s_at	23313	KIAA0930	-	UP	KIAA0930	(Osborne, 2007)
221059_s_at; 224583_at	23406	COTL1	-	UP	coactosin-like 1 (Dictyostelium)	(Osborne, 2007)
201609_x_at	23463	ICMT	-	UP	isoprenylcysteine carboxyl methyltransferase	(Osborne, 2007)
36711_at	23764	MAFF	-	UP	v-maf musculoaponeurotic fibrosarcoma oncogene homolog F (avian)	(Osborne, 2007)
224893_at	25923	ATL3	-	UP	atlastin GTPase 3	(Osborne, 2007)
202934_at	29911	HK2	-	UP	hexokinase 2	(Osborne, 2007)
233255_s_at	54841	BIVM	-	UP	basic, immunoglobulin-like variable motif containing	(Osborne, 2007)
222433_at	55740	ENAH	-	UP	enabled homolog (Drosophila)	(Osborne, 2007)
231829_at	57506	MAVS	-	UP	mitochondrial antiviral signaling protein	(Osborne, 2007)
224836_at	58476	TP53INP2	-	UP	tumor protein p53 inducible nuclear protein 2	(Osborne, 2007)
226010_at	79085	SLC25A23	-	UP	solute carrier family 25 (mitochondrial carrier; phosphate carrier), member 23	(Osborne, 2007)
222453_at	79901	CYBRD1	-	UP	cytochrome b reductase 1	(Osborne, 2007)
226304_at; 214767_s_at	126393	HSPB6	-	UP	heat shock protein, alpha-crystallin-related, B6	(Osborne, 2007)
226875_at	139818	DOCK11	-	UP	dedicator of cytokinesis 11	(Osborne, 2007)
229019_at	151126	ZNF385B	-	UP	zinc finger protein 385B	(Osborne, 2007)
235042_at	165904	XIRP1	-	UP	xin actin-binding repeat containing 1	(Osborne, 2007)
223176_at	222658	KCTD20	-	UP	potassium channel tetramerisation domain containing 20	(Osborne, 2007)
236352_at	245806	VGLL2	-	UP	vestigial like 2 (Drosophila)	(Osborne, 2007)
227337_at	353322	ANKRD37	-	UP	ankyrin repeat domain 37	(Osborne, 2007)
237116_at	646903	LOC646903	-	UP	uncharacterized LOC646903	(Osborne, 2007)
228977_at	729680	LOC729680	-	UP	uncharacterized LOC729680	(Osborne, 2007)
221477_s_at	100129518	LOC100129518	-	UP	uncharacterized LOC100129518	(Osborne, 2007)
230195_at	100131138	LOC100131138	-	UP	uncharacterized LOC100131138	(Osborne, 2007)
208498_s_at	276	AMY1A	-	DOWN	amylase, alpha 1A (salivary)	(Osborne, 2007)
208498_s_at	277	AMY1B	-	DOWN	amylase, alpha 1B (salivary)	(Osborne, 2007)
208498_s_at	278	AMY1C	-	DOWN	amylase, alpha 1C (salivary)	(Osborne, 2007)
208498_s_at; 208498_s_at	279	AMY2A	-	DOWN	amylase, alpha 2A (pancreatic)	(Osborne, 2007)
208498_s_at	280	AMY2B	-	DOWN	amylase, alpha 2B (pancreatic)	(Osborne, 2007)
237839_at	288	ANK3	-	DOWN	ankyrin 3, node of Ranvier (ankyrin G)	(Osborne, 2007)
212384_at	534	ATP6V1G2	-	DOWN	ATPase, H+ transporting, lysosomal 13kDa, V1 subunit G2	(Osborne, 2007)
205345_at	580	BARD1	-	DOWN	BRCA1 associated RING domain 1	(Osborne, 2007)
212952_at	811	CALR	-	DOWN	calreticulin	(Osborne, 2007)
238363_at	847	CAT	-	DOWN	catalase	(Osborne, 2007)
236191_at	952	CD38	-	DOWN	CD38 molecule	(Osborne, 2007)
209967_s_at	1390	CREM	-	DOWN	cAMP responsive element modulator	(Osborne, 2007)
214395_x_at	1936	EEF1D	-	DOWN	eukaryotic translation elongation factor 1 delta (guanine nucleotide exchange protein)	(Osborne, 2007)
213757_at	1984	EIF5A	-	DOWN	eukaryotic translation initiation factor 5A	(Osborne, 2007)
211074_at	2348	FOLR1	-	DOWN	folate receptor 1 (adult)	(Osborne, 2007)
241584_at	2690	GHR	-	DOWN	growth hormone receptor	(Osborne, 2007)
213619_at	3187	HNRNPH1	-	DOWN	heterogeneous nuclear ribonucleoprotein H1 (H)	(Osborne, 2007)
227432_s_at	3643	INSR	-	DOWN	insulin receptor	(Osborne, 2007)
229327_s_at	4094	MAF	-	DOWN	v-maf musculoaponeurotic fibrosarcoma oncogene homolog (avian)	(Osborne, 2007)
203510_at	4233	MET	-	DOWN	met proto-oncogene (hepatocyte growth factor receptor)	(Osborne, 2007)
244104_at	4248	MGAT3	-	DOWN	mannosyl (beta-1,4-)-glycoprotein beta-1,4-N-acetylglucosaminyltransferase	(Osborne, 2007)
205951_at	4619	MYH1	-	DOWN	myosin, heavy chain 1, skeletal muscle, adult	(Osborne, 2007)
230291_s_at	4781	NFIB	-	DOWN	nuclear factor I/B	(Osborne, 2007)
201502_s_at	4792	NFKBIA	-	DOWN	nuclear factor of kappa light polypeptide gene enhancer in B-cells inhibitor, alpha	(Osborne, 2007)
212240_s_at	5295	PIK3R1	-	DOWN	phosphoinositide-3-kinase, regulatory subunit 1 (alpha)	(Osborne, 2007)
231370_at	5494	PPM1A	-	DOWN	protein phosphatase, Mg2+/Mn2+ dependent, 1A	(Osborne, 2007)
228222_at	5500	PPP1CB	-	DOWN	protein phosphatase 1, catalytic subunit, beta isozyme	(Osborne, 2007)
213642_at	6155	RPL27	-	DOWN	ribosomal protein L27	(Osborne, 2007)
214041_x_at	6168	RPL37A	-	DOWN	ribosomal protein L37a	(Osborne, 2007)
214001_x_at	6204	RPS10	-	DOWN	ribosomal protein S10	(Osborne, 2007)
213350_at	6205	RPS11	-	DOWN	ribosomal protein S11	(Osborne, 2007)
216246_at	6224	RPS20	-	DOWN	ribosomal protein S20	(Osborne, 2007)
239984_at	6332	SCN7A	-	DOWN	sodium channel, voltage-gated, type VII, alpha subunit	(Osborne, 2007)
213048_s_at	6418	SET	-	DOWN	SET nuclear oncogene	(Osborne, 2007)
228602_at	6444	SGCD	-	DOWN	sarcoglycan, delta (35kDa dystrophin-associated glycoprotein)	(Osborne, 2007)
233369_at	6655	SOS2	-	DOWN	son of sevenless homolog 2 (Drosophila)	(Osborne, 2007)
213655_at	7531	YWHAE	-	DOWN	tyrosine 3-monooxygenase/tryptophan 5-monooxygenase activation protein, epsilon polypeptide	(Osborne, 2007)
222136_x_at	7594	ZNF43	-	DOWN	zinc finger protein 43	(Osborne, 2007)
212384_at	7919	DDX39B	-	DOWN	DEAD (Asp-Glu-Ala-Asp) box polypeptide 39B	(Osborne, 2007)
214834_at	8123	PAR5	-	DOWN	Prader-Willi/Angelman syndrome-5	(Osborne, 2007)
230958_s_at	8443	GNPAT	-	DOWN	glyceronephosphate O-acyltransferase	(Osborne, 2007)
203510_at	8731	MET	-	DOWN	met proto-oncogene (hepatocyte growth factor receptor)	(Osborne, 2007)
237664_at	9200	PTPLA	-	DOWN	protein tyrosine phosphatase-like (proline instead of catalytic arginine), member A	(Osborne, 2007)
201310_s_at	9315	NREP	-	DOWN	neuronal regeneration related protein	(Osborne, 2007)
233406_at	9728	SECISBP2L	-	DOWN	SECIS binding protein 2-like	(Osborne, 2007)
223984_s_at	9818	NUPL1	-	DOWN	nucleoporin like 1	(Osborne, 2007)
213956_at	9857	CEP350	-	DOWN	centrosomal protein 350kDa	(Osborne, 2007)
212746_s_at	9859	CEP170	-	DOWN	centrosomal protein 170kDa	(Osborne, 2007)
237062_at	9921	RNF10	-	DOWN	ring finger protein 10	(Osborne, 2007)
231484_at	10396	ATP8A1	-	DOWN	ATPase, aminophospholipid transporter (APLT), class I, type 8A, member 1	(Osborne, 2007)
235547_at	10443	N4BP2L2	-	DOWN	NEDD4 binding protein 2-like 2	(Osborne, 2007)
222981_s_at	10890	RAB10	-	DOWN	RAB10, member RAS oncogene family	(Osborne, 2007)
229803_s_at	11165	NUDT3	-	DOWN	nudix (nucleoside diphosphate linked moiety X)-type motif 3	(Osborne, 2007)
233780_at	11172	RIF1	-	DOWN	RAP1 interacting factor homolog (yeast)	(Osborne, 2007)
238040_at	23126	POGZ	-	DOWN	pogo transposable element with ZNF domain	(Osborne, 2007)
212794_s_at	23325	KIAA1033	-	DOWN	KIAA1033	(Osborne, 2007)
220047_at	23409	SIRT4	-	DOWN	sirtuin 4	(Osborne, 2007)
214305_s_at	23451	SF3B1	-	DOWN	splicing factor 3b, subunit 1, 155kDa	(Osborne, 2007)
209049_s_at	23613	ZMYND8	-	DOWN	zinc finger, MYND-type containing 8	(Osborne, 2007)
227338_at	25937	WWTR1	-	DOWN	WW domain containing transcription regulator 1	(Osborne, 2007)
239487_at	25940	FAM98A	-	DOWN	family with sequence similarity 98, member A	(Osborne, 2007)
240978_at	26057	ANKRD17	-	DOWN	ankyrin repeat domain 17	(Osborne, 2007)
222357_at	26137	ZBTB20	-	DOWN	zinc finger and BTB domain containing 20	(Osborne, 2007)
222158_s_at	27351	DESI2	-	DOWN	desumoylating isopeptidase 2	(Osborne, 2007)
222158_s_at	51029	DESI2	-	DOWN	desumoylating isopeptidase 2	(Osborne, 2007)
231274_s_at	51312	SLC25A37	-	DOWN	solute carrier family 25 (mitochondrial iron transporter), member 37	(Osborne, 2007)
216179_x_at	51390	AIG1	-	DOWN	androgen-induced 1	(Osborne, 2007)
220164_s_at	51725	FBXO40	-	DOWN	F-box protein 40	(Osborne, 2007)
219866_at	53405	CLIC5	-	DOWN	chloride intracellular channel 5	(Osborne, 2007)
218273_s_at; 222572_at	54704	PDP1	-	DOWN	pyruvate dehyrogenase phosphatase catalytic subunit 1	(Osborne, 2007)
233780_at	55183	RIF1	-	DOWN	RAP1 interacting factor homolog (yeast)	(Osborne, 2007)
237741_at	55186	SLC25A36	-	DOWN	solute carrier family 25 (pyrimidine nucleotide carrier ), member 36	(Osborne, 2007)
233053_at	55193	PBRM1	-	DOWN	polybromo 1	(Osborne, 2007)
218361_at	55204	GOLPH3L	-	DOWN	golgi phosphoprotein 3-like	(Osborne, 2007)
218659_at	55252	ASXL2	-	DOWN	additional sex combs like 2 (Drosophila)	(Osborne, 2007)
242420_at	55607	PPP1R9A	-	DOWN	protein phosphatase 1, regulatory subunit 9A	(Osborne, 2007)
233780_at	55791	RIF1	-	DOWN	RAP1 interacting factor homolog (yeast)	(Osborne, 2007)
211697_x_at	56902	PNO1	-	DOWN	partner of NOB1 homolog (S. cerevisiae)	(Osborne, 2007)
237602_at	57554	LRRC7	-	DOWN	leucine rich repeat containing 7	(Osborne, 2007)
242842_at	64098	PARVG	-	DOWN	parvin, gamma	(Osborne, 2007)
217580_x_at	64225	ATL2	-	DOWN	atlastin GTPase 2	(Osborne, 2007)
229982_at	79832	QSER1	-	DOWN	glutamine and serine rich 1	(Osborne, 2007)
226492_at	80031	SEMA6D	-	DOWN	sema domain, transmembrane domain (TM), and cytoplasmic domain, (semaphorin) 6D	(Osborne, 2007)
221943_x_at	85001	MGC16275	-	DOWN	uncharacterized protein MGC16275	(Osborne, 2007)
235819_at	91408	BTF3L4	-	DOWN	basic transcription factor 3-like 4	(Osborne, 2007)
236354_at	118490	MSS51	-	DOWN	MSS51 mitochondrial translational activator	(Osborne, 2007)
213757_at	143244	EIF5AL1	-	DOWN	eukaryotic translation initiation factor 5A-like 1	(Osborne, 2007)
228638_at	199870	FAM76A	-	DOWN	family with sequence similarity 76, member A	(Osborne, 2007)
224676_at	222068	TMED4	-	DOWN	transmembrane emp24 protein transport domain containing 4	(Osborne, 2007)
228222_at	245711	SPDYA	-	DOWN	speedy homolog A (Xenopus laevis)	(Osborne, 2007)
240046_at	254048	UBN2	-	DOWN	ubinuclein 2	(Osborne, 2007)
232182_at	286272	LOC286272	-	DOWN	uncharacterized LOC286272	(Osborne, 2007)
244104_at	346606	MGAT3	-	DOWN	mannosyl (beta-1,4-)-glycoprotein beta-1,4-N-acetylglucosaminyltransferase	(Osborne, 2007)
214001_x_at	376693	RPS10P7	-	DOWN	ribosomal protein S10 pseudogene 7	(Osborne, 2007)
214001_x_at	391833	RPS10P11	-	DOWN	ribosomal protein S10 pseudogene 11	(Osborne, 2007)
214001_x_at	401817	RPS10P22	-	DOWN	ribosomal protein S10 pseudogene 22	(Osborne, 2007)
218273_s_at; 222572_at	403313	PDP1	-	DOWN	pyruvate dehyrogenase phosphatase catalytic subunit 1	(Osborne, 2007)
213655_at	440917	LOC440917	-	DOWN	tyrosine 3-monooxygenase/tryptophan 5-monooxygenase activation protein, epsilon polypeptide pseudogene	(Osborne, 2007)
212746_s_at	645455	CEP170P1	-	DOWN	centrosomal protein 170kDa pseudogene 1	(Osborne, 2007)
214001_x_at	646785	RPS10P13	-	DOWN	ribosomal protein S10 pseudogene 13	(Osborne, 2007)
213048_s_at	646817	SETP18	-	DOWN	SET pseudogene 18	(Osborne, 2007)
208498_s_at	648740	ACTG1P4	-	DOWN	actin, gamma 1 pseudogene 4	(Osborne, 2007)
212384_at	692199	SNORD84	-	DOWN	small nucleolar RNA, C/D box 84	(Osborne, 2007)
213350_at	727826	RPS11P5	-	DOWN	ribosomal protein S11 pseudogene 5	(Osborne, 2007)
214001_x_at	728791	RPS10P4	-	DOWN	ribosomal protein S10 pseudogene 4	(Osborne, 2007)

## Sheet: List Fa
Ensembl ID	GeneID	Gene symbol	Synonym	UP/DOWN	Gene description	Reference
ENSG00000155897	114	ADCY8	-	UP	adenylate cyclase 8 (brain)	(Cheli, 2011)
ENSG00000150594	150	ADRA2A	-	UP	adrenoceptor alpha 2A	(Cheli, 2011)
ENSG00000085662	231	AKR1B1	-	UP	aldo-keto reductase family 1, member B1 (aldose reductase)	(Cheli, 2011)
ENSG00000078053	273	AMPH	-	UP	amphiphysin	(Cheli, 2011)
ENSG00000181784	283	ANG	-	UP	angiogenin, ribonuclease, RNase A family, 5	(Cheli, 2011)
ENSG00000125845	650	BMP2	-	UP	bone morphogenetic protein 2	(Cheli, 2011)
ENSG00000185650	677	ZFP36L1	-	UP	ZFP36 ring finger protein-like 1	(Cheli, 2011)
ENSG00000159403	715	C1R	-	UP	complement component 1, r subcomponent	(Cheli, 2011)
ENSG00000182326	716	C1S	-	UP	complement component 1, s subcomponent	(Cheli, 2011)
ENSG00000125730	718	C3	-	UP	complement component 3	(Cheli, 2011)
ENSG00000019582	972	CD74	-	UP	CD74 molecule, major histocompatibility complex, class II invariant chain	(Cheli, 2011)
ENSG00000153132	1047	CLGN	-	UP	calmegin	(Cheli, 2011)
ENSG00000064886	1117	CHI3L2	-	UP	chitinase 3-like 2	(Cheli, 2011)
ENSG00000109472	1363	CPE	-	UP	carboxypeptidase E	(Cheli, 2011)
ENSG00000170373	1469	CST1	-	UP	cystatin SN	(Cheli, 2011)
ENSG00000135929	1593	CYP27A1	-	UP	cytochrome P450, family 27, subfamily A, polypeptide 1	(Cheli, 2011)
ENSG00000011465	1634	DCN	-	UP	decorin	(Cheli, 2011)
ENSG00000197635	1803	DPP4	-	UP	dipeptidyl-peptidase 4	(Cheli, 2011)
ENSG00000104313	2138	EYA1	-	UP	eyes absent homolog 1 (Drosophila)	(Cheli, 2011)
ENSG00000077942	2192	FBLN1	-	UP	fibulin 1	(Cheli, 2011)
ENSG00000104870	2217	FCGRT	-	UP	Fc fragment of IgG, receptor, transporter, alpha	(Cheli, 2011)
ENSG00000076716	2239	GPC4	-	UP	glypican 4	(Cheli, 2011)
ENSG00000189283	2272	FHIT	-	UP	fragile histidine triad	(Cheli, 2011)
ENSG00000167996	2495	FTH1	-	UP	ferritin, heavy polypeptide 1	(Cheli, 2011)
ENSG00000171298	2548	GAA	-	UP	glucosidase, alpha; acid	(Cheli, 2011)
ENSG00000180447	2619	GAS1	-	UP	growth arrest-specific 1	(Cheli, 2011)
ENSG00000162645	2634	GBP2	-	UP	guanylate binding protein 2, interferon-inducible	(Cheli, 2011)
ENSG00000152661	2697	GJA1	-	UP	gap junction protein, alpha 1, 43kDa	(Cheli, 2011)
ENSG00000204257	3108	HLA-DMA	-	UP	major histocompatibility complex, class II, DM alpha	(Cheli, 2011)
ENSG00000204287	3122	HLA-DRA	-	UP	major histocompatibility complex, class II, DR alpha	(Cheli, 2011)
ENSG00000196126	3123	HLA-DRB1	-	UP	major histocompatibility complex, class II, DR beta 1	(Cheli, 2011)
ENSG00000005073	3207	HOXA11	-	UP	homeobox A11	(Cheli, 2011)
ENSG00000123364	3229	HOXC13	-	UP	homeobox C13	(Cheli, 2011)
ENSG00000158104	3242	HPD	-	UP	4-hydroxyphenylpyruvate dioxygenase	(Cheli, 2011)
ENSG00000135914	3357	HTR2B	-	UP	5-hydroxytryptamine (serotonin) receptor 2B, G protein-coupled	(Cheli, 2011)
ENSG00000123496	3598	IL13RA2	-	UP	interleukin 13 receptor, alpha 2	(Cheli, 2011)
ENSG00000184408	3751	KCND2	-	UP	potassium voltage-gated channel, Shal-related subfamily, member 2	(Cheli, 2011)
ENSG00000170745	3790	KCNS3	-	UP	potassium voltage-gated channel, delayed-rectifier, subfamily S, member 3	(Cheli, 2011)
ENSG00000053747	3909	LAMA3	-	UP	laminin, alpha 3	(Cheli, 2011)
ENSG00000053747	3910	LAMA4	-	UP	laminin, alpha 4	(Cheli, 2011)
ENSG00000108679	3959	LGALS3BP	-	UP	lectin, galactoside-binding, soluble, 3 binding protein	(Cheli, 2011)
ENSG00000110002	4013	VWA5A	-	UP	von Willebrand factor A domain containing 5A	(Cheli, 2011)
ENSG00000147507	4067	LYN	-	UP	v-yes-1 Yamaguchi sarcoma viral related oncogene homolog	(Cheli, 2011)
ENSG00000196549	4311	MME	-	UP	membrane metallo-endopeptidase	(Cheli, 2011)
ENSG00000153132	4312	MMP1	-	UP	matrix metallopeptidase 1 (interstitial collagenase)	(Cheli, 2011)
ENSG00000196549	4321	MMP12	-	UP	matrix metallopeptidase 12 (macrophage elastase)	(Cheli, 2011)
ENSG00000185499	4582	MUC1	-	UP	mucin 1, cell surface associated	(Cheli, 2011)
ENSG00000030304	4593	MUSK	-	UP	muscle, skeletal, receptor tyrosine kinase	(Cheli, 2011)
ENSG00000129152	4654	MYOD1	-	UP	myogenic differentiation 1	(Cheli, 2011)
ENSG00000118257	4753	NELL2	-	UP	NEL-like 2 (chicken)	(Cheli, 2011)
ENSG00000067141	4756	NEO1	-	UP	neogenin 1	(Cheli, 2011)
ENSG00000166741	4837	NNMT	-	UP	nicotinamide N-methyltransferase	(Cheli, 2011)
ENSG00000141458	4864	NPC1	-	UP	Niemann-Pick disease, type C1	(Cheli, 2011)
ENSG00000135903	5077	PAX3	-	UP	paired box 3	(Cheli, 2011)
ENSG00000067992	5165	PDK3	-	UP	pyruvate dehydrogenase kinase, isozyme 3	(Cheli, 2011)
ENSG00000132386	5176	SERPINF1	-	UP	serpin peptidase inhibitor, clade F (alpha-2 antiplasmin, pigment epithelium derived factor), member 1	(Cheli, 2011)
ENSG00000164050	5364	PLXNB1	-	UP	plexin B1	(Cheli, 2011)
ENSG00000117707	5629	PROX1	-	UP	prospero homeobox 1	(Cheli, 2011)
ENSG00000144724	5793	PTPRG	-	UP	protein tyrosine phosphatase, receptor type, G	(Cheli, 2011)
ENSG00000054356	5798	PTPRN	-	UP	protein tyrosine phosphatase, receptor type, N	(Cheli, 2011)
ENSG00000041353	5874	RAB27B	-	UP	RAB27B, member RAS oncogene family	(Cheli, 2011)
ENSG00000181784	6038	RNASE4	-	UP	ribonuclease, RNase A family, 4	(Cheli, 2011)
ENSG00000105711	6324	SCN1B	-	UP	sodium channel, voltage-gated, type I, beta subunit	(Cheli, 2011)
ENSG00000112096	6648	SOD2	-	UP	superoxide dismutase 2, mitochondrial	(Cheli, 2011)
ENSG00000165409	7253	TSHR	-	UP	thyroid stimulating hormone receptor	(Cheli, 2011)
ENSG00000118257	8828	NRP2	-	UP	neuropilin 2	(Cheli, 2011)
ENSG00000133424	9215	LARGE	-	UP	like-glycosyltransferase	(Cheli, 2011)
ENSG00000109062	9368	SLC9A3R1	-	UP	solute carrier family 9, subfamily A (NHE3, cation proton antiporter 3), member 3 regulator 1	(Cheli, 2011)
ENSG00000134824	9415	FADS2	-	UP	fatty acid desaturase 2	(Cheli, 2011)
ENSG00000162512	9672	SDC3	-	UP	syndecan 3	(Cheli, 2011)
ENSG00000151692	9781	RNF144A	-	UP	ring finger protein 144A	(Cheli, 2011)
ENSG00000204103	9935	MAFB	-	UP	v-maf musculoaponeurotic fibrosarcoma oncogene homolog B (avian)	(Cheli, 2011)
ENSG00000060656	10076	PTPRU	-	UP	protein tyrosine phosphatase, receptor type, U	(Cheli, 2011)
ENSG00000111962	10090	UST	-	UP	uronyl-2-sulfotransferase	(Cheli, 2011)
ENSG00000136040	10154	PLXNC1	-	UP	plexin C1	(Cheli, 2011)
ENSG00000136235	10457	GPNMB	-	UP	glycoprotein (transmembrane) nmb	(Cheli, 2011)
ENSG00000119655	10577	NPC2	-	UP	Niemann-Pick disease, type C2	(Cheli, 2011)
ENSG00000170271	10826	C5orf4	-	UP	chromosome 5 open reading frame 4	(Cheli, 2011)
ENSG00000127951	10875	FGL2	-	UP	fibrinogen-like 2	(Cheli, 2011)
ENSG00000109819	10891	PPARGC1A	-	UP	peroxisome proliferator-activated receptor gamma, coactivator 1 alpha	(Cheli, 2011)
ENSG00000204634	11138	TBC1D8	-	UP	TBC1 domain family, member 8 (with GRAM domain)	(Cheli, 2011)
ENSG00000092068	23428	SLC7A8	-	UP	solute carrier family 7 (amino acid transporter light chain, L system), member 8	(Cheli, 2011)
ENSG00000125848	23767	FLRT3	-	UP	fibronectin leucine rich transmembrane protein 3	(Cheli, 2011)
ENSG00000182240	25825	BACE2	-	UP	beta-site APP-cleaving enzyme 2	(Cheli, 2011)
ENSG00000169116	25849	PARM1	-	UP	prostate androgen-regulated mucin-like protein 1	(Cheli, 2011)
ENSG00000198795	25925	ZNF521	-	UP	zinc finger protein 521	(Cheli, 2011)
ENSG00000209702	26810	SNORD41	-	UP	small nucleolar RNA, C/D box 41	(Cheli, 2011)
ENSG00000206803; ENSG00000207275	26825	RNU6-50	-	UP	RNA, U6 small nuclear 50	(Cheli, 2011)
ENSG00000206803; ENSG00000207275	26826	RNU6-2	-	UP	RNA, U6 small nuclear 2	(Cheli, 2011)
ENSG00000206803; ENSG00000207275	26827	RNU6-1	-	UP	RNA, U6 small nuclear 1	(Cheli, 2011)
ENSG00000148082	53358	SHC3	-	UP	SHC (Src homology 2 domain containing) transforming protein 3	(Cheli, 2011)
ENSG00000183570	54039	PCBP3	-	UP	poly(rC) binding protein 3	(Cheli, 2011)
ENSG00000144730	54756	IL17RD	-	UP	interleukin 17 receptor D	(Cheli, 2011)
ENSG00000162545	55450	CAMK2N1	-	UP	calcium/calmodulin-dependent protein kinase II inhibitor 1	(Cheli, 2011)
ENSG00000003137	56603	CYP26B1	-	UP	cytochrome P450, family 26, subfamily B, polypeptide 1	(Cheli, 2011)
ENSG00000112796	59084	ENPP5	-	UP	ectonucleotide pyrophosphatase/phosphodiesterase 5 (putative)	(Cheli, 2011)
ENSG00000132429	64208	POPDC3	-	UP	popeye domain containing 3	(Cheli, 2011)
ENSG00000133135	79589	RNF128	-	UP	ring finger protein 128, E3 ubiquitin protein ligase	(Cheli, 2011)
ENSG00000111058	79611	ACSS3	-	UP	acyl-CoA synthetase short-chain family member 3	(Cheli, 2011)
ENSG00000164929	79870	BAALC	-	UP	brain and acute leukemia, cytoplasmic	(Cheli, 2011)
ENSG00000135931	80210	ARMC9	-	UP	armadillo repeat containing 9	(Cheli, 2011)
ENSG00000167107	80221	ACSF2	-	UP	acyl-CoA synthetase family member 2	(Cheli, 2011)
ENSG00000158270	81035	COLEC12	-	UP	collectin sub-family member 12	(Cheli, 2011)
ENSG00000197872	81553	FAM49A	-	UP	family with sequence similarity 49, member A	(Cheli, 2011)
ENSG00000119915	83401	ELOVL3	-	UP	ELOVL fatty acid elongase 3	(Cheli, 2011)
ENSG00000183762	83999	KREMEN1	-	UP	kringle containing transmembrane protein 1	(Cheli, 2011)
ENSG00000176597	84002	B3GNT5	-	UP	UDP-GlcNAc:betaGal beta-1,3-N-acetylglucosaminyltransferase 5	(Cheli, 2011)
ENSG00000122378	84293	FAM213A	-	UP	family with sequence similarity 213, member A	(Cheli, 2011)
ENSG00000178184	84552	PARD6G	-	UP	par-6 partitioning defective 6 homolog gamma (C. elegans)	(Cheli, 2011)
ENSG00000128849	84952	CGNL1	-	UP	cingulin-like 1	(Cheli, 2011)
ENSG00000100505	114088	TRIM9	-	UP	tripartite motif containing 9	(Cheli, 2011)
ENSG00000173918	114897	C1QTNF1	-	UP	C1q and tumor necrosis factor related protein 1	(Cheli, 2011)
ENSG00000145358	115265	DDIT4L	-	UP	DNA-damage-inducible transcript 4-like	(Cheli, 2011)
ENSG00000164932	115908	CTHRC1	-	UP	collagen triple helix repeat containing 1	(Cheli, 2011)
ENSG00000154065	147463	ANKRD29	-	UP	ankyrin repeat domain 29	(Cheli, 2011)
ENSG00000143786	149111	CNIH3	-	UP	cornichon homolog 3 (Drosophila)	(Cheli, 2011)
ENSG00000174899	152078	C3orf55	-	UP	chromosome 3 open reading frame 55	(Cheli, 2011)
ENSG00000180287	200150	PLD5	-	UP	phospholipase D family, member 5	(Cheli, 2011)
ENSG00000141458	257641	NPCA1	-	UP	Nasopharyngeal carcinoma 1	(Cheli, 2011)
ENSG00000164197	285671	RNF180	-	UP	ring finger protein 180	(Cheli, 2011)
ENSG00000214617	386757	SLC6A10P	-	UP	solute carrier family 6 (neurotransmitter transporter, creatine), member 10, pseudogene	(Cheli, 2011)
ENSG00000176971	387758	FIBIN	-	UP	fin bud initiation factor homolog (zebrafish)	(Cheli, 2011)
ENSG00000207563	407011	MIR23B	-	UP	microRNA 23b	(Cheli, 2011)
ENSG00000214617	653562	SLC6A10P	-	UP	solute carrier family 6 (neurotransmitter transporter, creatine), member 10, pseudogene	(Cheli, 2011)
ENSG00000214814	654463	FER1L6	-	UP	fer-1-like 6 (C. elegans)	(Cheli, 2011)
ENSG00000188681	727764	MAFIP	-	UP	MAFF interacting protein (pseudogene)	(Cheli, 2011)
ENSG00000112096	100129518	LOC100129518	-	UP	uncharacterized LOC100129518	(Cheli, 2011)
ENSG00000188681	100132288	TEKT4P2	-	UP	tektin 4 pseudogene 2	(Cheli, 2011)
ENSG00000188681	100233156	LOC100233156	-	UP	tektin 4 pseudogene	(Cheli, 2011)
ENSG00000176597	100505668	B3GNT5	-	UP	UDP-GlcNAc:betaGal beta-1,3-N-acetylglucosaminyltransferase 5	(Cheli, 2011)
ENSG00000143786	100506354	LOC100506354	-	UP	uncharacterized LOC100506354	(Cheli, 2011)
ENSG00000196126	100507709	LOC100507709	-	UP	HLA class II histocompatibility antigen, DRB1-7 beta chain-like	(Cheli, 2011)
ENSG00000196126	100507714	LOC100507714	-	UP	HLA class II histocompatibility antigen, DRB1-7 beta chain-like	(Cheli, 2011)
ENSG00000070669	440	ASNS	-	DOWN	asparagine synthetase (glutamine-hydrolyzing)	(Cheli, 2011)
ENSG00000143153	481	ATP1B1	-	DOWN	ATPase, Na+/K+ transporting, beta 1 polypeptide	(Cheli, 2011)
ENSG00000197299	641	BLM	-	DOWN	Bloom syndrome, RecQ helicase-like	(Cheli, 2011)
ENSG00000112175	653	BMP5	-	DOWN	bone morphogenetic protein 5	(Cheli, 2011)
ENSG00000012048	672	BRCA1	-	DOWN	breast cancer 1, early onset	(Cheli, 2011)
ENSG00000139618	675	BRCA2	-	DOWN	breast cancer 2, early onset	(Cheli, 2011)
ENSG00000181544	2187	BRCA2	-	DOWN	breast cancer 2, early onset	(Cheli, 2011)
ENSG00000169679	699	BUB1	-	DOWN	BUB1 mitotic checkpoint serine/threonine kinase	(Cheli, 2011)
ENSG00000156970	701	BUB1B	-	DOWN	BUB1 mitotic checkpoint serine/threonine kinase B	(Cheli, 2011)
ENSG00000145386	890	CCNA2	-	DOWN	cyclin A2	(Cheli, 2011)
ENSG00000162063	899	CCNF	-	DOWN	cyclin F	(Cheli, 2011)
ENSG00000170312	983	CDK1	-	DOWN	cyclin-dependent kinase 1	(Cheli, 2011)
ENSG00000094804	990	CDC6	-	DOWN	cell division cycle 6	(Cheli, 2011)
ENSG00000117399	991	CDC20	-	DOWN	cell division cycle 20	(Cheli, 2011)
ENSG00000164045	993	CDC25A	-	DOWN	cell division cycle 25A	(Cheli, 2011)
ENSG00000158402	995	CDC25C	-	DOWN	cell division cycle 25C	(Cheli, 2011)
ENSG00000123374	1017	CDK2	-	DOWN	cyclin-dependent kinase 2	(Cheli, 2011)
ENSG00000138778	1062	CENPE	-	DOWN	centromere protein E, 312kDa	(Cheli, 2011)
ENSG00000117724	1063	CENPF	-	DOWN	centromere protein F, 350/400kDa	(Cheli, 2011)
ENSG00000156136	1633	DCK	-	DOWN	deoxycytidine kinase	(Cheli, 2011)
ENSG00000138346	1763	DNA2	-	DOWN	DNA replication helicase 2 homolog (yeast)	(Cheli, 2011)
ENSG00000130816	1786	DNMT1	-	DOWN	DNA (cytosine-5-)-methyltransferase 1	(Cheli, 2011)
ENSG00000114346	1894	ECT2	-	DOWN	epithelial cell transforming sequence 2 oncogene	(Cheli, 2011)
ENSG00000187741	2175	FANCA	-	DOWN	Fanconi anemia, complementation group A	(Cheli, 2011)
ENSG00000158169	2176	FANCC	-	DOWN	Fanconi anemia, complementation group C	(Cheli, 2011)
ENSG00000144554	2177	FANCD2	-	DOWN	Fanconi anemia, complementation group D2	(Cheli, 2011)
ENSG00000181544	2187	FANCB	-	DOWN	Fanconi anemia, complementation group B	(Cheli, 2011)
ENSG00000115380	2202	EFEMP1	-	DOWN	EGF containing fibulin-like extracellular matrix protein 1	(Cheli, 2011)
ENSG00000168496	2237	FEN1	-	DOWN	flap structure-specific endonuclease 1	(Cheli, 2011)
ENSG00000138675	2250	FGF5	-	DOWN	fibroblast growth factor 5	(Cheli, 2011)
ENSG00000111206	2305	FOXM1	-	DOWN	forkhead box M1	(Cheli, 2011)
ENSG00000102384	2491	CENPI	-	DOWN	centromere protein I	(Cheli, 2011)
ENSG00000115159	2820	GPD2	-	DOWN	glycerol-3-phosphate dehydrogenase 2 (mitochondrial)	(Cheli, 2011)
ENSG00000137259	3012	HIST1H2AB	-	DOWN	histone cluster 1, H2ab	(Cheli, 2011)
ENSG00000196226	3018	HIST1H2BB	-	DOWN	histone cluster 1, H2bb	(Cheli, 2011)
ENSG00000119969	3070	HELLS	-	DOWN	helicase, lymphoid-specific	(Cheli, 2011)
ENSG00000157168	3084	NRG1	-	DOWN	neuregulin 1	(Cheli, 2011)
ENSG00000164104	3148	HMGB2	-	DOWN	high mobility group box 2	(Cheli, 2011)
ENSG00000072571	3161	HMMR	-	DOWN	hyaluronan-mediated motility receptor (RHAMM)	(Cheli, 2011)
ENSG00000115232	3676	ITGA4	-	DOWN	integrin, alpha 4 (antigen CD49D, alpha 4 subunit of VLA-4 receptor)	(Cheli, 2011)
ENSG00000138160	3832	KIF11	-	DOWN	kinesin family member 11	(Cheli, 2011)
ENSG00000204197	3833	KIFC1	-	DOWN	kinesin family member C1	(Cheli, 2011)
ENSG00000131737	3885	KRT34	-	DOWN	keratin 34	(Cheli, 2011)
ENSG00000113368	4001	LMNB1	-	DOWN	lamin B1	(Cheli, 2011)
ENSG00000073111	4171	MCM2	-	DOWN	minichromosome maintenance complex component 2	(Cheli, 2011)
ENSG00000112118	4172	MCM3	-	DOWN	minichromosome maintenance complex component 3	(Cheli, 2011)
ENSG00000104738	4173	MCM4	-	DOWN	minichromosome maintenance complex component 4	(Cheli, 2011)
ENSG00000100297	4174	MCM5	-	DOWN	minichromosome maintenance complex component 5	(Cheli, 2011)
ENSG00000076003	4175	MCM6	-	DOWN	minichromosome maintenance complex component 6	(Cheli, 2011)
ENSG00000166508; ENSG00000073111	4176	MCM7	-	DOWN	minichromosome maintenance complex component 7	(Cheli, 2011)
ENSG00000148773	4288	MKI67	-	DOWN	antigen identified by monoclonal antibody Ki-67	(Cheli, 2011)
ENSG00000095002	4436	MSH2	-	DOWN	mutS homolog 2, colon cancer, nonpolyposis type 1 (E. coli)	(Cheli, 2011)
ENSG00000118513	4602	MYB	-	DOWN	v-myb myeloblastosis viral oncogene homolog (avian)	(Cheli, 2011)
ENSG00000145555	4651	MYO10	-	DOWN	myosin X	(Cheli, 2011)
ENSG00000147862	4781	NFIB	-	DOWN	nuclear factor I/B	(Cheli, 2011)
ENSG00000085840	4998	ORC1	-	DOWN	origin recognition complex, subunit 1	(Cheli, 2011)
ENSG00000106366	5054	SERPINE1	-	DOWN	serpin peptidase inhibitor, clade E (nexin, plasminogen activator inhibitor type 1), member 1	(Cheli, 2011)
ENSG00000177425	5074	PAWR	-	DOWN	PRKC, apoptosis, WT1, regulator	(Cheli, 2011)
ENSG00000184226	5101	PCDH9	-	DOWN	protocadherin 9	(Cheli, 2011)
ENSG00000166851	5347	PLK1	-	DOWN	polo-like kinase 1	(Cheli, 2011)
ENSG00000101868	5422	POLA1	-	DOWN	polymerase (DNA directed), alpha 1, catalytic subunit	(Cheli, 2011)
ENSG00000170312	5424	POLD1	-	DOWN	polymerase (DNA directed), delta 1, catalytic subunit	(Cheli, 2011)
ENSG00000100479	5427	POLE2	-	DOWN	polymerase (DNA directed), epsilon 2, accessory subunit	(Cheli, 2011)
ENSG00000198056	5557	PRIM1	-	DOWN	primase, DNA, polypeptide 1 (49kDa)	(Cheli, 2011)
ENSG00000149177	5795	PTPRJ	-	DOWN	protein tyrosine phosphatase, receptor type, J	(Cheli, 2011)
ENSG00000051180	5888	RAD51	-	DOWN	RAD51 homolog (S. cerevisiae)	(Cheli, 2011)
ENSG00000080839	5933	RBL1	-	DOWN	retinoblastoma-like 1 (p107)	(Cheli, 2011)
ENSG00000133119	5983	RFC3	-	DOWN	replication factor C (activator 1) 3, 38kDa	(Cheli, 2011)
ENSG00000163918	5984	RFC4	-	DOWN	replication factor C (activator 1) 4, 37kDa	(Cheli, 2011)
ENSG00000111445	5985	RFC5	-	DOWN	replication factor C (activator 1) 5, 36.5kDa	(Cheli, 2011)
ENSG00000201980	6044	SNORA62	-	DOWN	small nucleolar RNA, H/ACA box 62	(Cheli, 2011)
ENSG00000167325	6240	RRM1	-	DOWN	ribonucleotide reductase M1	(Cheli, 2011)
ENSG00000171848	6241	RRM2	-	DOWN	ribonucleotide reductase M2	(Cheli, 2011)
ENSG00000123473	6491	STIL	-	DOWN	SCL/TAL1 interrupting locus	(Cheli, 2011)
ENSG00000115902	6509	SLC1A4	-	DOWN	solute carrier family 1 (glutamate/neutral amino acid transporter), member 4	(Cheli, 2011)
ENSG00000139514	6541	SLC7A1	-	DOWN	solute carrier family 7 (cationic amino acid transporter, y+ system), member 1	(Cheli, 2011)
ENSG00000183023	6546	SLC8A1	-	DOWN	solute carrier family 8 (sodium/calcium exchanger), member 1	(Cheli, 2011)
ENSG00000087586	6790	AURKA	-	DOWN	aurora kinase A	(Cheli, 2011)
ENSG00000101945	6839	SUV39H1	-	DOWN	suppressor of variegation 3-9 homolog 1 (Drosophila)	(Cheli, 2011)
ENSG00000137310	6941	TCF19	-	DOWN	transcription factor 19	(Cheli, 2011)
ENSG00000100234	7078	TIMP3	-	DOWN	TIMP metallopeptidase inhibitor 3	(Cheli, 2011)
ENSG00000120802	7112	TMPO	-	DOWN	thymopoietin	(Cheli, 2011)
ENSG00000131747	7153	TOP2A	-	DOWN	topoisomerase (DNA) II alpha 170kDa	(Cheli, 2011)
ENSG00000112742	7272	TTK	-	DOWN	TTK protein kinase	(Cheli, 2011)
ENSG00000100749	7443	VRK1	-	DOWN	vaccinia related kinase 1	(Cheli, 2011)
ENSG00000140105	7453	WARS	-	DOWN	tryptophanyl-tRNA synthetase	(Cheli, 2011)
ENSG00000196584	7516	XRCC2	-	DOWN	X-ray repair complementing defective repair in Chinese hamster cells 2	(Cheli, 2011)
ENSG00000072501	8243	SMC1A	-	DOWN	structural maintenance of chromosomes 1A	(Cheli, 2011)
ENSG00000197061; ENSG00000198558	8294	HIST1H4I	-	DOWN	histone cluster 1, H4i	(Cheli, 2011)
ENSG00000097046	8317	CDC7	-	DOWN	cell division cycle 7	(Cheli, 2011)
ENSG00000093009	8318	CDC45	-	DOWN	cell division cycle 45	(Cheli, 2011)
ENSG00000184348	8329	HIST1H2AI	-	DOWN	histone cluster 1, H2ai	(Cheli, 2011)
ENSG00000184348	8330	HIST1H2AK	-	DOWN	histone cluster 1, H2ak	(Cheli, 2011)
ENSG00000184348	8332	HIST1H2AL	-	DOWN	histone cluster 1, H2al	(Cheli, 2011)
ENSG00000137259	8335	HIST1H2AB	-	DOWN	histone cluster 1, H2ab	(Cheli, 2011)
ENSG00000184348	8336	HIST1H2AM	-	DOWN	histone cluster 1, H2am	(Cheli, 2011)
ENSG00000203813; ENSG00000198366	8350	HIST1H3A	-	DOWN	histone cluster 1, H3a	(Cheli, 2011)
ENSG00000198366	8351	HIST1H3D	-	DOWN	histone cluster 1, H3d	(Cheli, 2011)
ENSG00000203813; ENSG00000198366	8352	HIST1H3C	-	DOWN	histone cluster 1, H3c	(Cheli, 2011)
ENSG00000203813; ENSG00000198366	8353	HIST1H3E	-	DOWN	histone cluster 1, H3e	(Cheli, 2011)
ENSG00000203813; ENSG00000198366	8354	HIST1H3I	-	DOWN	histone cluster 1, H3i	(Cheli, 2011)
ENSG00000178458; ENSG00000203813	8355	HIST1H3G	-	DOWN	histone cluster 1, H3g	(Cheli, 2011)
ENSG00000203813; ENSG00000198366	8356	HIST1H3J	-	DOWN	histone cluster 1, H3j	(Cheli, 2011)
ENSG00000203813; ENSG00000198366	8357	HIST1H3H	-	DOWN	histone cluster 1, H3h	(Cheli, 2011)
ENSG00000203813; ENSG00000198366	8358	HIST1H3B	-	DOWN	histone cluster 1, H3b	(Cheli, 2011)
ENSG00000197061; ENSG00000198558	8359	HIST1H4A	-	DOWN	histone cluster 1, H4a	(Cheli, 2011)
ENSG00000197061; ENSG00000198558	8360	HIST1H4D	-	DOWN	histone cluster 1, H4d	(Cheli, 2011)
ENSG00000197061; ENSG00000198558	8361	HIST1H4F	-	DOWN	histone cluster 1, H4f	(Cheli, 2011)
ENSG00000197061; ENSG00000198558	8362	HIST1H4K	-	DOWN	histone cluster 1, H4k	(Cheli, 2011)
ENSG00000197061; ENSG00000198558	8363	HIST1H4J	-	DOWN	histone cluster 1, H4j	(Cheli, 2011)
ENSG00000197061; ENSG00000198558	8364	HIST1H4C	-	DOWN	histone cluster 1, H4c	(Cheli, 2011)
ENSG00000197061; ENSG00000198558	8365	HIST1H4H	-	DOWN	histone cluster 1, H4h	(Cheli, 2011)
ENSG00000197061; ENSG00000198558	8366	HIST1H4B	-	DOWN	histone cluster 1, H4b	(Cheli, 2011)
ENSG00000197061; ENSG00000198558	8367	HIST1H4E	-	DOWN	histone cluster 1, H4e	(Cheli, 2011)
ENSG00000198558	8368	HIST1H4L	-	DOWN	histone cluster 1, H4l	(Cheli, 2011)
ENSG00000197061; ENSG00000198558	8370	HIST2H4A	-	DOWN	histone cluster 2, H4a	(Cheli, 2011)
ENSG00000168497	8436	SDPR	-	DOWN	serum deprivation response	(Cheli, 2011)
ENSG00000138623	8482	SEMA7A	-	DOWN	semaphorin 7A, GPI membrane anchor (John Milton Hagen blood group)	(Cheli, 2011)
ENSG00000111602	8914	TIMELESS	-	DOWN	timeless circadian clock	(Cheli, 2011)
ENSG00000203813; ENSG00000198366	8968	HIST1H3F	-	DOWN	histone cluster 1, H3f	(Cheli, 2011)
ENSG00000184348	8969	HIST1H2AG	-	DOWN	histone cluster 1, H2ag	(Cheli, 2011)
ENSG00000198901	9055	PRC1	-	DOWN	protein regulator of cytokinesis 1	(Cheli, 2011)
ENSG00000174371	9156	EXO1	-	DOWN	exonuclease 1	(Cheli, 2011)
ENSG00000178999	9212	AURKB	-	DOWN	aurora kinase B	(Cheli, 2011)
ENSG00000207424	9299	SNORD30	-	DOWN	small nucleolar RNA, C/D box 30	(Cheli, 2011)
ENSG00000206874	9302	SNORD26	-	DOWN	small nucleolar RNA, C/D box 26	(Cheli, 2011)
ENSG00000071539	9319	TRIP13	-	DOWN	thyroid hormone receptor interactor 13	(Cheli, 2011)
ENSG00000119139	9414	TJP2	-	DOWN	tight junction protein 2	(Cheli, 2011)
ENSG00000118777	9429	ABCG2	-	DOWN	ATP-binding cassette, sub-family G (WHITE), member 2	(Cheli, 2011)
ENSG00000137807	9493	KIF23	-	DOWN	kinesin family member 23	(Cheli, 2011)
ENSG00000136928	9568	GABBR2	-	DOWN	gamma-aminobutyric acid (GABA) B receptor, 2	(Cheli, 2011)
ENSG00000179750	9582	APOBEC3B	-	DOWN	apolipoprotein B mRNA editing enzyme, catalytic polypeptide-like 3B	(Cheli, 2011)
ENSG00000138182	9585	KIF20B	-	DOWN	kinesin family member 20B	(Cheli, 2011)
ENSG00000113569	9631	NUP155	-	DOWN	nucleoporin 155kDa	(Cheli, 2011)
ENSG00000184445	9735	KNTC1	-	DOWN	kinetochore associated 1	(Cheli, 2011)
ENSG00000126787	9787	DLGAP5	-	DOWN	discs, large (Drosophila) homolog-associated protein 5	(Cheli, 2011)
ENSG00000198826	9824	ARHGAP11A	-	DOWN	Rho GTPase activating protein 11A	(Cheli, 2011)
ENSG00000165304	9833	MELK	-	DOWN	maternal embryonic leucine zipper kinase	(Cheli, 2011)
ENSG00000101003	9837	GINS1	-	DOWN	GINS complex subunit 1 (Psf1 homolog)	(Cheli, 2011)
ENSG00000118193	9928	KIF14	-	DOWN	kinesin family member 14	(Cheli, 2011)
ENSG00000113810	10051	SMC4	-	DOWN	structural maintenance of chromosomes 4	(Cheli, 2011)
ENSG00000182963	10052	GJC1	-	DOWN	gap junction protein, gamma 1, 45kDa	(Cheli, 2011)
ENSG00000051825	10198	MPHOSPH9	-	DOWN	M-phase phosphoprotein 9	(Cheli, 2011)
ENSG00000075213	10371	SEMA3A	-	DOWN	sema domain, immunoglobulin domain (Ig), short basic domain, secreted, (semaphorin) 3A	(Cheli, 2011)
ENSG00000080986	10403	NDC80	-	DOWN	NDC80 kinetochore complex component	(Cheli, 2011)
ENSG00000120992	10434	LYPLA1	-	DOWN	lysophospholipase I	(Cheli, 2011)
ENSG00000013810	10460	TACC3	-	DOWN	transforming, acidic coiled-coil containing protein 3	(Cheli, 2011)
ENSG00000134363	10468	FST	-	DOWN	follistatin	(Cheli, 2011)
ENSG00000104889	10535	RNASEH2A	-	DOWN	ribonuclease H2, subunit A	(Cheli, 2011)
ENSG00000163110	10611	PDLIM5	-	DOWN	PDZ and LIM domain 5	(Cheli, 2011)
ENSG00000076382	10615	SPAG5	-	DOWN	sperm associated antigen 5	(Cheli, 2011)
ENSG00000111247	10635	RAD51AP1	-	DOWN	RAD51 associated protein 1	(Cheli, 2011)
ENSG00000143476	10673	TNFSF13B	-	DOWN	tumor necrosis factor (ligand) superfamily, member 13b	(Cheli, 2011)
ENSG00000051341	10721	POLQ	-	DOWN	polymerase (DNA directed), theta	(Cheli, 2011)
ENSG00000142731	10733	PLK4	-	DOWN	polo-like kinase 4	(Cheli, 2011)
ENSG00000065911	10797	MTHFD2	-	DOWN	methylenetetrahydrofolate dehydrogenase (NADP+ dependent) 2, methenyltetrahydrofolate cyclohydrolase	(Cheli, 2011)
ENSG00000104356	10940	POP1	-	DOWN	processing of precursor 1, ribonuclease P/MRP subunit (S. cerevisiae)	(Cheli, 2011)
ENSG00000142945	11004	KIF2C	-	DOWN	kinesin family member 2C	(Cheli, 2011)
ENSG00000104356	11149	BVES	-	DOWN	blood vessel epicardial substance	(Cheli, 2011)
ENSG00000198554	11169	WDHD1	-	DOWN	WD repeat and HMG-box DNA binding protein 1	(Cheli, 2011)
ENSG00000120699	11340	EXOSC8	-	DOWN	exosome component 8	(Cheli, 2011)
ENSG00000088325	22974	TPX2	-	DOWN	TPX2, microtubule-associated, homolog (Xenopus laevis)	(Cheli, 2011)
ENSG00000155561	23165	NUP205	-	DOWN	nucleoporin 205kDa	(Cheli, 2011)
ENSG00000166881	23306	TMEM194A	-	DOWN	transmembrane protein 194A	(Cheli, 2011)
ENSG00000121152	23397	NCAPH	-	DOWN	non-SMC condensin I complex, subunit H	(Cheli, 2011)
ENSG00000091651	23594	ORC6	-	DOWN	origin recognition complex, subunit 6	(Cheli, 2011)
ENSG00000014138	23649	POLA2	-	DOWN	polymerase (DNA directed), alpha 2, accessory subunit	(Cheli, 2011)
ENSG00000135048	23670	TMEM2	-	DOWN	transmembrane protein 2	(Cheli, 2011)
ENSG00000090889	24137	KIF4A	-	DOWN	kinesin family member 4A	(Cheli, 2011)
ENSG00000143493	25896	INTS7	-	DOWN	integrator complex subunit 7	(Cheli, 2011)
ENSG00000135269	26136	TES	-	DOWN	testis derived transcript (3 LIM domains)	(Cheli, 2011)
ENSG00000112029	26271	FBXO5	-	DOWN	F-box protein 5	(Cheli, 2011)
ENSG00000199796	26825	RNU6-50	-	DOWN	RNA, U6 small nuclear 50	(Cheli, 2011)
ENSG00000199796	26826	RNU6-2	-	DOWN	RNA, U6 small nuclear 2	(Cheli, 2011)
ENSG00000199796	26827	RNU6-1	-	DOWN	RNA, U6 small nuclear 1	(Cheli, 2011)
ENSG00000212456	26871	RNU1-1	-	DOWN	RNA, U1 small nuclear 1	(Cheli, 2011)
ENSG00000172167	27085	MTBP	-	DOWN	Mdm2, transformed 3T3 cell double minute 2, p53 binding protein (mouse) binding protein, 104kDa	(Cheli, 2011)
ENSG00000136261	28969	BZW2	-	DOWN	basic leucine zipper and W2 domains 2	(Cheli, 2011)
ENSG00000156802	29028	ATAD2	-	DOWN	ATPase family, AAA domain containing 2	(Cheli, 2011)
ENSG00000077152	29089	UBE2T	-	DOWN	ubiquitin-conjugating enzyme E2T (putative)	(Cheli, 2011)
ENSG00000161800	29127	RACGAP1	-	DOWN	Rac GTPase activating protein 1	(Cheli, 2011)
ENSG00000034063	29128	UHRF1	-	DOWN	ubiquitin-like with PHD and ring finger domains 1	(Cheli, 2011)
ENSG00000131470	29893	PSMC3IP	-	DOWN	PSMC3 interacting protein	(Cheli, 2011)
ENSG00000135069	29968	PSAT1	-	DOWN	phosphoserine aminotransferase 1	(Cheli, 2011)
ENSG00000112312	51053	GMNN	-	DOWN	geminin, DNA replication inhibitor	(Cheli, 2011)
ENSG00000051341	51426	POLK	-	DOWN	polymerase (DNA directed) kappa	(Cheli, 2011)
ENSG00000075218	51512	GTSE1	-	DOWN	G-2 and S-phase expressed 1	(Cheli, 2011)
ENSG00000143476	51514	DTL	-	DOWN	denticleless E3 ubiquitin protein ligase homolog (Drosophila)	(Cheli, 2011)
ENSG00000131153	51659	GINS2	-	DOWN	GINS complex subunit 2 (Psf2 homolog)	(Cheli, 2011)
ENSG00000011426	54443	ANLN	-	DOWN	anillin, actin binding protein	(Cheli, 2011)
ENSG00000186871	54821	ERCC6L	-	DOWN	excision repair cross-complementing rodent repair deficiency, complementation group 6-like	(Cheli, 2011)
ENSG00000146918	54892	NCAPG2	-	DOWN	non-SMC condensin II complex, subunit G2	(Cheli, 2011)
ENSG00000040275	54908	SPDL1	-	DOWN	spindle apparatus coiled-coil protein 1	(Cheli, 2011)
ENSG00000185480	55010	PARPBP	-	DOWN	PARP1 binding protein	(Cheli, 2011)
ENSG00000174442	55055	ZWILCH	-	DOWN	zwilch kinetochore protein	(Cheli, 2011)
ENSG00000137831	55075	UACA	-	DOWN	uveal autoantigen with coiled-coil domains and ankyrin repeats	(Cheli, 2011)
ENSG00000134690	55143	CDCA8	-	DOWN	cell division cycle associated 8	(Cheli, 2011)
ENSG00000138180	55165	CEP55	-	DOWN	centrosomal protein 55kDa	(Cheli, 2011)
ENSG00000140525	55215	FANCI	-	DOWN	Fanconi anemia, complementation group I	(Cheli, 2011)
ENSG00000138658	55345	C4orf21	-	DOWN	chromosome 4 open reading frame 21	(Cheli, 2011)
ENSG00000123485	55355	HJURP	-	DOWN	Holliday junction recognition protein	(Cheli, 2011)
ENSG00000065328	55388	MCM10	-	DOWN	minichromosome maintenance complex component 10	(Cheli, 2011)
ENSG00000135905	55619	DOCK10	-	DOWN	dedicator of cytokinesis 10	(Cheli, 2011)
ENSG00000024526	55635	DEPDC1	-	DOWN	DEP domain containing 1	(Cheli, 2011)
ENSG00000115355	55704	CCDC88A	-	DOWN	coiled-coil domain containing 88A	(Cheli, 2011)
ENSG00000000460	55732	C1orf112	-	DOWN	chromosome 1 open reading frame 112	(Cheli, 2011)
ENSG00000068489	55771	PRR11	-	DOWN	proline rich 11	(Cheli, 2011)
ENSG00000151849	55835	CENPJ	-	DOWN	centromere protein J	(Cheli, 2011)
ENSG00000168078	55872	PBK	-	DOWN	PDZ binding kinase	(Cheli, 2011)
ENSG00000196581	55966	AJAP1	-	DOWN	adherens junctions associated protein 1	(Cheli, 2011)
ENSG00000137812	57082	CASC5	-	DOWN	cancer susceptibility candidate 5	(Cheli, 2011)
ENSG00000163507	57650	KIAA1524	-	DOWN	KIAA1524	(Cheli, 2011)
ENSG00000187790	57697	FANCM	-	DOWN	Fanconi anemia, complementation group M	(Cheli, 2011)
ENSG00000196526	60312	AFAP1	-	DOWN	actin filament associated protein 1	(Cheli, 2011)
ENSG00000092853	63967	CLSPN	-	DOWN	claspin	(Cheli, 2011)
ENSG00000109805	64151	NCAPG	-	DOWN	non-SMC condensin I complex, subunit G	(Cheli, 2011)
ENSG00000118655	64858	DCLRE1B	-	DOWN	DNA cross-link repair 1B	(Cheli, 2011)
ENSG00000179958	79077	DCTPP1	-	DOWN	dCTP pyrophosphatase 1	(Cheli, 2011)
ENSG00000138092	79172	CENPO	-	DOWN	centromere protein O	(Cheli, 2011)
ENSG00000151725	79682	MLF1IP	-	DOWN	MLF1 interacting protein	(Cheli, 2011)
ENSG00000171241	79801	SHCBP1	-	DOWN	SHC SH2-domain binding protein 1	(Cheli, 2011)
ENSG00000176208	79915	ATAD5	-	DOWN	ATPase family, AAA domain containing 5	(Cheli, 2011)
ENSG00000149636	79980	DSN1	-	DOWN	DSN1, MIND kinetochore complex component, homolog (S. cerevisiae)	(Cheli, 2011)
ENSG00000139734	81624	DIAPH3	-	DOWN	diaphanous homolog 3 (Drosophila)	(Cheli, 2011)
ENSG00000121621	81930	KIF18A	-	DOWN	kinesin family member 18A	(Cheli, 2011)
ENSG00000143228	83540	NUF2	-	DOWN	NUF2, NDC80 kinetochore complex component, homolog (S. cerevisiae)	(Cheli, 2011)
ENSG00000171488	84230	LRRC8C	-	DOWN	leucine rich repeat containing 8 family, member C	(Cheli, 2011)
ENSG00000147536	84296	GINS4	-	DOWN	GINS complex subunit 4 (Sld5 homolog)	(Cheli, 2011)
ENSG00000125885	84515	MCM8	-	DOWN	minichromosome maintenance complex component 8	(Cheli, 2011)
ENSG00000120526	84955	NUDCD1	-	DOWN	NudC domain containing 1	(Cheli, 2011)
ENSG00000154127	84959	UBASH3B	-	DOWN	ubiquitin associated and SH3 domain containing B	(Cheli, 2011)
ENSG00000184825; ENSG00000184348	85235	HIST1H2AH	-	DOWN	histone cluster 1, H2ah	(Cheli, 2011)
ENSG00000104626	90459	ERI1	-	DOWN	exoribonuclease 1	(Cheli, 2011)
ENSG00000146670	113130	CDCA5	-	DOWN	cell division cycle associated 5	(Cheli, 2011)
ENSG00000197061; ENSG00000198558	121504	HIST4H4	-	DOWN	histone cluster 4, H4	(Cheli, 2011)
ENSG00000182963	125111	GJD3	-	DOWN	gap junction protein, delta 3, 31.9kDa	(Cheli, 2011)
ENSG00000183856	128239	IQGAP3	-	DOWN	IQ motif containing GTPase activating protein 3	(Cheli, 2011)
ENSG00000165891	144455	E2F7	-	DOWN	E2F transcription factor 7	(Cheli, 2011)
ENSG00000154920	146956	EME1	-	DOWN	essential meiotic endonuclease 1 homolog 1 (S. pombe)	(Cheli, 2011)
ENSG00000161888	147841	SPC24	-	DOWN	SPC24, NDC80 kinetochore complex component, homolog (S. cerevisiae)	(Cheli, 2011)
ENSG00000169607	150468	CKAP2L	-	DOWN	cytoskeleton associated protein 2-like	(Cheli, 2011)
ENSG00000163535	151246	SGOL2	-	DOWN	shugoshin-like 2 (S. pombe)	(Cheli, 2011)
ENSG00000129810	151648	SGOL1	-	DOWN	shugoshin-like 1 (S. pombe)	(Cheli, 2011)
ENSG00000180611	151963	MB21D2	-	DOWN	Mab-21 domain containing 2	(Cheli, 2011)
ENSG00000184661	157313	CDCA2	-	DOWN	cell division cycle associated 2	(Cheli, 2011)
ENSG00000171320	157570	ESCO2	-	DOWN	establishment of cohesion 1 homolog 2 (S. cerevisiae)	(Cheli, 2011)
ENSG00000166845	162681	C18orf54	-	DOWN	chromosome 18 open reading frame 54	(Cheli, 2011)
ENSG00000156876	163786	SASS6	-	DOWN	spindle assembly 6 homolog (C. elegans)	(Cheli, 2011)
ENSG00000145375	166378	SPATA5	-	DOWN	spermatogenesis associated 5	(Cheli, 2011)
ENSG00000165490	220042	C11orf82	-	DOWN	chromosome 11 open reading frame 82	(Cheli, 2011)
ENSG00000154839	220134	SKA1	-	DOWN	spindle and kinetochore associated complex subunit 1	(Cheli, 2011)
ENSG00000165480	221150	SKA3	-	DOWN	spindle and kinetochore associated complex subunit 3	(Cheli, 2011)
ENSG00000146263	253714	MMS22L	-	DOWN	MMS22-like, DNA repair protein	(Cheli, 2011)
ENSG00000066279	259266	ASPM	-	DOWN	asp (abnormal spindle) homolog, microcephaly associated (Drosophila)	(Cheli, 2011)
ENSG00000104356	260434	PYDC1	-	DOWN	PYD (pyrin domain) containing 1	(Cheli, 2011)
ENSG00000197046	284266	SIGLEC15	-	DOWN	sialic acid binding Ig-like lectin 15	(Cheli, 2011)
ENSG00000172244	375444	C5orf34	-	DOWN	chromosome 5 open reading frame 34	(Cheli, 2011)
ENSG00000203760	387103	CENPW	-	DOWN	centromere protein W	(Cheli, 2011)
ENSG00000197061; ENSG00000198558	554313	HIST2H4B	-	DOWN	histone cluster 2, H4b	(Cheli, 2011)
ENSG00000212371	677827	SNORA46	-	DOWN	small nucleolar RNA, H/ACA box 46	(Cheli, 2011)
ENSG00000149177	100287223	PTPRJ	DEP1	DOWN	protein tyrosine phosphatase, receptor type, J	(Cheli, 2011)
ENSG00000131737	100653049	LOC100653049	-	DOWN	keratin, type I cuticular Ha4-like	(Cheli, 2011)

[truncated: 3 more sheets: List Fb, List Ga, List Gb]
