# Supplementary material for: Cancer-related genes in the transcription signature of facioscapulohumeral dystrophy myoblasts and myotubes
Source: J Cell Mol Med. 2013 Dec 17;18(2):208–17. doi: 10.1111/jcmm.12182 (PMC3930408; doi:10.1111/jcmm.12182)
Supplement: Table S3 — Intersection of lists of cancer-related genes and lists of genes differentially expressed in FSHD. [file jcmm0018-0208-sd3.xlsx]

## Sheet: Table 3
		List 1	List 2	List 3	List 4	List 5	List 6	List 7
		190	56	277	189	348	80	576
List A	539	6 (ns)	7 (***)	30 (***)	11 (***)	7 (***)	4 (*)	49 (***)
List B	296	2 (**)	3 (**)	15 (***)	3 (***)	2 (***)	1 (***)	20 (***)
List Ca	207	1 (ns)		15 (***)		1 (ns)		10 (**)
List Cb	177			14 (***)		2 (*)		9 (**)
List Cc	177			14 (***)		2 (*)		9 (**)
List D	32	1 (ns)			1 (ns)			3 (*)
List Ea	326	7 (*)	1 (ns)	15 (***)	9 (*)	9 (***)		15 (***)
List Eb	156	1 (ns)	1 (ns)	5 (**)	3 (ns)	4 (**)		8 (**)
List Fa	395	14 (***)	3 (*)	12 (***)	24 (***)	5 (***)	9 (***)	23 (***)
List Fb	111	2 (ns)		4 (*)	2 (ns)	1 (**)	1 (ns)	4 (ns)
List Ga	272	2 (ns)		13 (***)	1 (ns)	1 (ns)		11 (**)
List Gb	162	2 (ns)		8 (***)	1 (ns)	1 (ns)		9 (**)

## Sheet: Table 3 Full
			List 1		List 2		List 3		List 4		List 5		List 6		List 7
		Genes	190		56		277		189		348		80		576
			TOTAL		TOTAL		TOTAL		TOTAL		TOTAL		TOTAL		TOTAL
	Genes		intersection	p-value	intersection	p-value	intersection	p-value	intersection	p-value	intersection	p-value	intersection	p-value	intersection	p-value
List A	539	TOTAL	6	0.09699	7	3.95524e-05	30	6.7451e-16	11	0.00033	7	8.58789e-06	4	0.0407	49	2.44361e-19
List B	296	TOTAL	2	0.00747	3	0.00165	15	4.98411e-05	3	8.59213e-06	2	4.06969e-09	1	3.41904e-08	20	2.48078e-05
List Ca	207	TOTAL	1	0.71318	0	1	15	4.55888e-08	0	1	1	0.20214	0	1	10	0.00255
List Cb	177	TOTAL	0	0.99999	0	1	14	5.75823e-08	0	1	2	0.04721	0	1	9	0.00271
List Cc	177	TOTAL	0	0.99999	0	1	14	5.75823e-08	0	1	2	0.04721	0	1	9	0.00271
List D	32	TOTAL	1	0.1857	0	1	0	1	1	0.18479	0	1	0	1	3	0.01878
List Ea	326	TOTAL	7	0.01338	1	0.43885	15	1.26032e-06	9	0.04435	9	1.60815e-07	0	1	15	0.00036
List Eb	156	TOTAL	1	0.58029	1	0.22704	5	0.00926	3	0.05524	4	0.00572	0	1	8	0.00288
List Fa	395	TOTAL	14	9.3064e-08	3	0.03116	12	0.00017	24	1.39983e-16	5	0.00012	9	4.80726e-06	23	6.0213e-07
List Fb	111	TOTAL	2	0.13232	0	1	4	0.01451	2	0.13117	1	0.00672	1	0.22963	4	0.09962
List Ga	272	TOTAL	2	0.46358	0	1	13	6.44552e-07	1	0.79063	1	0.55853	0	1	11	0.00444
List Gb	162	TOTAL	2	0.23502	0	1	8	7.06928e-05	1	0.60196	1	0.51403	0	1	9	0.00111

## Sheet: Table S3
			List 1	List 1	List 1	List 2	List 2	List 2	List 3	List 4	List 5	List 5	List 5	List 6	List 7
			190	120	70	56	22	34	277	189	348	244	104	80	576
	Genes		TOTAL	UP	DOWN	TOTAL	UP	DOWN	TOTAL	TOTAL	TOTAL	UP	DOWN	TOTAL	TOTAL
List A	539	TOTAL	6 (ns)	2 (ns)	4 (*)	7 (***)		7 (***)	30 (***)	11 (***)	7 (***)	12 (***)	7 (**)	4 (*)	49 (***)
List A	301	UP	4 (ns)	2 (ns)	2 (ns)	4 (**)		4 (***)	15 (***)	8 (***)	5 (***)	6 (*)	5 (**)	3 (*)	29 (***)
List A	238	DOWN	2 (ns)		2 (ns)	3 (**)		3 (**)	15 (***)	3 (ns)	2 (**)	6 (**)	2 (ns)	1 (ns)	20 (***)
List B	296	TOTAL	2 (**)		2 (ns)	3 (**)		3 (***)	15 (***)	3 (***)	2 (***)	6 (***)	2 (***)	1 (***)	20 (***)
List B	26	UP							1 (ns)			3 (**)
List B	270	DOWN	6 (**)	5 (**)	1 (ns)	4 (**)		4 (***)	10 (***)	10 (***)	6 (***)	8 (**)	6 (***)	9 (***)	16 (***)
List Ca	207	TOTAL	1 (ns)	1 (ns)					15 (***)		1 (ns)	3 (ns)	1 (ns)		10 (**)
List Ca	112	UP
List Ca	95	DOWN	1 (ns)	1 (ns)					6 (**)						4 (ns)
List Cb	177	TOTAL							14 (***)		2 (*)	3 (ns)	2 (ns)		9 (**)
List Cb	118	UP							10 (***)		1 (ns)	1 (ns)	1 (ns)		7 (**)
List Cb	59	DOWN							4 (**)		1 (*)	2 (ns)	1 (ns)		2 (ns)
List Cc	177	TOTAL							14 (***)		2 (*)	3 (ns)	2 (ns)		9 (**)
List Cc	106	UP							7 (***)		2 (**)	3 (ns)	2 (ns)		5 (*)
List Cc	71	DOWN							7 (***)						4 (*)
List D	32	TOTAL	1 (ns)	1 (ns)						1 (ns)					3 (*)
List D	20	UP	1 (ns)	1 (ns)						1 (ns)					3 (**)
List D	12	DOWN
List Ea	326	TOTAL	7 (*)	3 (ns)	4 (**)	1 (ns)		1 (ns)	15 (***)	9 (*)	9 (***)	11 (**)	9 (***)		15 (***)
List Ea	186	UP	5 (*)	3 (ns)	2 (ns)				11 (***)	3 (ns)	9 (***)	8 (***)	9 (***)		11 (***)
List Ea	140	DOWN	2 (ns)		2 (*)	1 (ns)		1 (ns)	4 (*)	6 (*)		3 (ns)			4 (ns)
List Eb	156	TOTAL	1 (ns)		1 (ns)	1 (ns)		1 (ns)	5 (**)	3 (ns)	4 (**)	5 (ns)	4 (*)		8 (**)
List Eb	51	UP							2 (ns)	1 (ns)	4 (**)	2 (ns)	4 (***)		5 (**)
List Eb	105	DOWN	1 (ns)		1 (ns)	1 (ns)		1 (ns)	3 (ns)	2 (ns)		3 (ns)			3 (ns)
List Fa	395	TOTAL	14 (***)	12 (***)	2 (ns)	3 (*)	1 (ns)	2 (ns)	12 (***)	24 (***)	5 (***)	10 (**)	5 (**)	9 (***)	23 (***)
List Fa	133	UP	2 (ns)	1 (ns)	1 (ns)	2 (*)	1 (ns)	1 (ns)	4 (*)	1 (ns)	1 (**)	6 (**)	1 (ns)		7 (**)
List Fa	262	DOWN	12 (***)	11 (***)	1 (ns)	1 (ns)		1 (ns)	8 (**)	23 (***)	4 (**)	4 (ns)	4 (*)	9 (***)	16 (***)
List Fb	111	TOTAL	2 (ns)		2 (*)				4 (*)	2 (ns)	1 (**)	4 (**)	1 (ns)	1 (ns)	4 (ns)
List Fb	61	UP	1 (ns)		1 (ns)				3 (*)	1 (ns)		2 (ns)			3 (ns)
List Fb	50	DOWN	1 (ns)		1 (ns)				1 (ns)	1 (ns)	1 (*)	2 (ns)	1 (ns)	1 (ns)	1 (ns)
List Ga	272	TOTAL	2 (ns)		2 (ns)				13 (***)	1 (ns)	1 (ns)	2 (ns)	1 (ns)		11 (**)
List Ga	141	UP	1 (ns)		1 (ns)				13 (***)	1 (ns)					6 (*)
List Ga	131	DOWN	1 (ns)		1 (ns)						1 (ns)	2 (ns)	1 (ns)		5 (ns)
List Gb	162	TOTAL	2 (ns)		2 (*)				8 (***)	1 (ns)	1 (ns)	1 (ns)	1 (ns)		9 (**)
List Gb	58	UP	1 (ns)		1 (ns)				8 (***)	1 (ns)					5 (**)
List Gb	104	DOWN	1 (ns)		1 (ns)						1 (ns)	1 (ns)	1 (ns)		4 (ns)

## Sheet: Table S3 Full
			List 1		List 1		List 1		List 2		List 2		List 2		List 3		List 4		List 5		List 5		List 5		List 6		List 7
		Genes	190		120		70		56		22		34		277		189		348		244		104		80		576
			TOTAL		UP		DOWN		TOTAL		UP		DOWN		TOTAL		TOTAL		TOTAL		UP		DOWN		TOTAL		TOTAL
	Genes		intersection	p-value	intersection	p-value	intersection	p-value	intersection	p-value	intersection	p-value	intersection	p-value	intersection	p-value	intersection	p-value	intersection	p-value	intersection	p-value	intersection	p-value	intersection	p-value	intersection	p-value
List A	539	TOTAL	6	0.09699	2	0.58475	4	0.03145	7	3.95524e-05	0	1	7	1.14969e-06	30	6.7451e-16	11	0.00033	7	8.58789e-06	12	0.00096	7	0.00203	4	0.0407	49	2.44361e-19
List A	301	UP	4	0.10668	2	0.30753	2	0.1482	4	0.00201	0	1	4	0.00028	15	8.5802e-08	8	0.00046	5	0.0006	6	0.03143	5	0.00351	3	0.03794	29	4.95536e-11
List A	238	DOWN	2	0.39368	0	1	2	0.09344	3	0.00769	0	1	3	0.0018	15	1.96964e-09	3	0.15314	2	0.0041	6	0.00908	2	0.17722	1	0.42866	20	1.55211e-09
List B	296	TOTAL	2	0.00747	0	0.00427	2	0.47662	3	0.00165	0	1	3	0.00023	15	4.98411e-05	3	8.59213e-06	2	4.06969e-09	6	1.6542e-05	2	5.10864e-05	1	3.41904e-08	20	2.48078e-05
List B	26	UP	0	1	0	1	0	1	0	1	0	1	0	1	1	0.20361	0	1	0	0.00282	3	0.00102	0	1	0	1	0	1
List B	270	DOWN	6	0.00477	5	0.00286	1	0.445	4	0.00116	0	1	4	0.00016	10	0.0001	10	3.73995e-06	6	2.5408e-07	8	0.00103	6	2.80458e-05	9	1.51409e-08	16	7.68609e-06
List Ca	207	TOTAL	1	0.71318	1	0.53948	0	1	0	1	0	1	0	1	15	4.55888e-08	0	1	1	0.20214	3	0.22185	1	0.50396	0	1	10	0.00255
List Ca	112	UP	0	0.99999	0	1	0	1	0	1	0	1	0	1	0	7.70996e-06	0	1	0	0.03832	0	0.05961	0	0.31784	0	1	0	0.01162
List Ca	95	DOWN	1	0.43191	1	0.29607	0	1	0	1	0	1	0	1	6	0.00149	0	1	0	1	0	1	0	1	0	1	4	0.07147
List Cb	177	TOTAL	0	0.99999	0	1	0	1	0	1	0	1	0	1	14	5.75823e-08	0	1	2	0.04721	3	0.15872	2	0.11787	0	1	9	0.00271
List Cb	118	UP	0	0.99999	0	1	0	1	0	1	0	1	0	1	10	8.26563e-06	0	1	1	0.36548	1	0.59367	1	0.3203	0	1	7	0.003
List Cb	59	DOWN	0	0.99999	0	1	0	1	0	1	0	1	0	1	4	0.00207	0	1	1	0.03065	2	0.08246	1	0.18576	0	1	2	0.26827
List Cc	177	TOTAL	0	0.99999	0	1	0	1	0	1	0	1	0	1	14	5.75823e-08	0	1	2	0.04721	3	0.15872	2	0.11787	0	1	9	0.00271
List Cc	106	UP	0	0.99999	0	1	0	1	0	1	0	1	0	1	7	0.00037	0	1	2	0.00701	3	0.05178	2	0.05047	0	1	5	0.03286
List Cc	71	DOWN	0	0.99999	0	1	0	1	0	1	0	1	0	1	7	3.16987e-05	0	1	0	1	0	1	0	1	0	1	4	0.02694
List D	32	TOTAL	1	0.1857	1	0.11974	0	1	0	1	0	1	0	1	0	1	1	0.18479	0	1	0	1	0	1	0	1	3	0.01878
List D	20	UP	1	0.12046	1	0.0766	0	1	0	1	0	1	0	1	0	1	1	0.11985	0	1	0	1	0	1	0	1	3	0.00505
List D	12	DOWN	0	1	0	1	0	1	0	1	0	1	0	1	0	1	0	1	0	1	0	1	0	1	0	1	0	1
List Ea	326	TOTAL	7	0.01338	3	0.33812	4	0.00622	1	0.43885	0	1	1	0.29286	15	1.26032e-06	9	0.04435	9	1.60815e-07	11	0.00106	9	1.39183e-05	0	1	15	0.00036
List Ea	186	UP	5	0.02775	3	0.15794	2	0.06929	0	1	0	1	0	1	11	8.05427e-06	3	0.31306	9	4.27594e-09	8	0.00078	9	2.73544e-07	0	1	11	0.00035
List Ea	140	DOWN	2	0.1883	0	1	2	0.03642	1	0.21061	0	1	1	0.13224	4	0.0302	6	0.0449	0	0.43641	3	0.27807	0	1	0	1	4	0.1787
List Eb	156	TOTAL	1	0.58029	0	1	1	0.27953	1	0.22704	0	1	1	0.14312	5	0.00926	3	0.05524	4	0.00572	5	0.1044	4	0.01285	0	1	8	0.00288
List Eb	51	UP	0	1	0	1	0	1	0	1	0	1	0	1	2	0.0674	1	0.24977	4	0.00201	2	0.315	4	0.00057	0	1	5	0.00117
List Eb	105	DOWN	1	0.43917	0	1	1	0.19619	1	0.15764	0	1	1	0.09777	3	0.05366	2	0.11226	0	0.29142	3	0.17389	0	1	0	1	3	0.21452
List Fa	395	TOTAL	14	9.3064e-08	12	2.24879e-08	2	0.21663	3	0.03116	1	0.24089	2	0.06333	12	0.00017	24	1.39983e-16	5	0.00012	10	0.00348	5	0.00979	9	4.80726e-06	23	6.0213e-07
List Fa	133	UP	2	0.16774	1	0.36809	1	0.24359	2	0.02028	1	0.08393	1	0.12324	4	0.02375	1	0.52064	1	0.00261	6	0.00286	1	0.33968	0	1	7	0.00448
List Fa	262	DOWN	12	6.6666e-08	11	4.21533e-09	1	0.44906	1	0.37391	0	1	1	0.24486	8	0.00239	23	4.78937e-19	4	0.00951	4	0.15045	4	0.01193	9	2.71189e-07	16	3.60635e-05
List Fb	111	TOTAL	2	0.13232	0	1	2	0.02408	0	1	0	1	0	1	4	0.01451	2	0.13117	1	0.00672	4	0.00968	1	0.30036	1	0.22963	4	0.09962
List Fb	61	UP	1	0.28848	0	1	1	0.12061	0	1	0	1	0	1	3	0.01376	1	0.28717	0	0.13172	2	0.07273	0	1	0	1	3	0.06777
List Fb	50	DOWN	1	0.25574	0	1	1	0.10554	0	1	0	1	0	1	1	0.35373	1	0.25455	1	0.01749	2	0.05672	1	0.15279	1	0.11406	1	0.56122
List Ga	272	TOTAL	2	0.46358	0	1	2	0.11803	0	1	0	1	0	1	13	6.44552e-07	1	0.79063	1	0.55853	2	0.60739	1	0.58628	0	1	11	0.00444
List Ga	141	UP	1	0.55808	0	1	1	0.26536	0	1	0	1	0	1	13	2.58757e-10	1	0.55612	0	1	0	1	0	1	0	1	6	0.02594
List Ga	131	DOWN	1	0.52867	0	1	1	0.24727	0	1	0	1	0	1	0	1	0	1	1	0.16422	2	0.2564	1	0.34444	0	1	5	0.05762
List Gb	162	TOTAL	2	0.23502	0	1	2	0.04769	0	1	0	1	0	1	8	7.06928e-05	1	0.60196	1	0.51403	1	0.70263	1	0.40545	0	1	9	0.00111
List Gb	58	UP	1	0.27928	0	1	1	0.11633	0	1	0	1	0	1	8	2.54643e-08	1	0.278	0	1	0	1	0	1	0	1	5	0.00206
List Gb	104	DOWN	1	0.4499	0	1	1	0.20203	0	1	0	1	0	1	0	1	0	1	1	0.30463	1	0.54277	1	0.28502	0	1	4	0.0837
