# Supplementary material for: Cancer-related genes in the transcription signature of facioscapulohumeral dystrophy myoblasts and myotubes
Source: J Cell Mol Med. 2013 Dec 17;18(2):208–17. doi: 10.1111/jcmm.12182 (PMC3930408; doi:10.1111/jcmm.12182)
Supplement: Table S5 — Scoring table for tumour classification. [file jcmm0018-0208-sd5.xlsx]

## Sheet: Scoring table
		Class	Sign	Class	Sign	Class	Sign	Class	Sign	Gene description
Gene name	Synonim	EWS		RMS		NB		BL
1-8U	IFITM3	52	1	168	1	159	-1	56	-1	interferon induced transmembrane protein 3
ACTA2	-	1286	-1	151	-1	122	-1	71	1	actin, alpha 2, smooth muscle, aorta
AF1Q	MLLT11	670	-1	934	-1	2	1	51	-1	myeloid/lymphoid or mixed-lineage leukemia (trithorax homolog, Drosophila); translocated to, 11
AMPHL	BIN1	74	-1	14	1	817	1	108	-1	bridging integrator 1
ANXA1	-	12	1	827	-1	1202	-1	33	-1	annexin A1
APLP1	-	41	1	102	-1	107	1	61	-1	amyloid beta (A4) precursor-like protein 1
APP	-	1689	-1	90	1	594	1	65	-1	amyloid beta (A4) precursor protein
ATQ1	ALDH7A1	35	1	1527	-1	523	1	7	-1	aldehyde dehydrogenase 7 family, member A1
C1NH	SERPING1	90	1	238	1	284	-1	38	-1	serpin peptidase inhibitor, clade G (C1 inhibitor), member 1
CAV1	-	6	1	91	-1	90	-1	101	-1	caveolin 1, caveolae protein, 22kDa
CCND1	-	11	1	38	-1	118	1	6	-1	cyclin D1
CDH2	-	590	-1	919	-1	5	1	260	-1	cadherin 2, type 1, N-cadherin (neuronal)
CKB	-	134	1	416	1	851	1	4	-1	creatine kinase, brain
CNN3	-	130	-1	39	1	14	1	17	-1	calponin 3, acidic
COL15A1	-	1516	-1	23	1	35	-1	385	-1	collagen, type XV, alpha 1
COL3A1	-	791	1	29	1	1062	-1	16	-1	collagen, type III, alpha 1
COL4A2	-	1575	1	66	1	1786	-1	26	-1	collagen, type IV, alpha 2
CRMP1	-	602	-1	1522	1	12	1	45	-1	collapsin response mediator protein 1
CTNNA1	-	104	1	117	1	2245	-1	15	-1	catenin (cadherin-associated protein), alpha 1, 102k
DAPK1	-	42	1	1481	1	707	-1	40	-1	death-associated protein kinase 1
DPYSL2	-	51	1	100	-1	366	1	70	-1	dihydropyrimidinase-like 2
DPYSL4	-	1269	1	591	-1	28	1	91	-1	dihydropyrimidinase-like 4
DRPLA	ATN1	532	1	81	1	872	-1	28	-1	atrophin 1
DUSP6	-	774	1	150	1	838	1	39	-1	dual specificity phosphatase 6
ELF1	-	882	-1	1473	-1	60	-1	27	1	E74-like factor 1 (ets domain transcription factor)
FCGRT	-	3	1	186	-1	79	-1	18	-1	Fc fragment of IgG, receptor, transporter, alpha
FGFR4	-	36	-1	5	1	431	-1	604	-1	fibroblast growth factor receptor 4
FHL1	-	1045	1	1610	-1	91	1	46	-1	four and a half LIM domains 1
FVT1	KDSR	9	1	61	-1	330	-1	335	-1	3-ketodihydrosphingosine reductase
GAP43	-	693	-1	191	-1	3	1	166	-1	growth associated protein 43
GAS1	-	25	1	69	1	22	-1	9	-1	growth arrest-specific 1
GATA2	-	354	1	155	-1	37	1	88	-1	GATA binding protein 2
GATM	-	379	-1	12	1	25	-1	1020	-1	glycine amidinotransferase (L-arginine:glycine amidi
GATM1	-	375	-1	12	1	25	-1	1020	-1
GRYAB	-	516	1	67	1	51	-1	183	-1	crystallin, alpha B
GSTA4	-	276	1	2003	1	108	1	24	-1	glutathione S-transferase alpha 4
GSTM5	-	13	1	310	-1	34	-1	381	-1	glutathione S-transferase mu 5
GYG2	-	4	1	261	-1	99	-1	21	-1	glycogenin 2
HCLS1	-	1481	-1	1424	-1	50	-1	32	1	hematopoietic cell-specific Lyn substrate 1
HLA-DMA	-	317	-1	1574	-1	24	-1	8	1	major histocompatibility complex, class II, DM alpha
HLA-DPB1	-	1161	1	383	-1	6	-1	12	1	major histocompatibility complex, class II, DP beta
HLA-DQA1	-	226	-1	1589	-1	20	-1	3	1	major histocompatibility complex, class II, DQ alpha
HRSNASEB	-	164	-1	198	1	98	-1	105	1
HSPB2	CRYAB	1605	-1	13	1	7	-1	420	-1	heat shock 27kDa protein 2
IFI16	-	336	1	149	-1	33	-1	89	1	interferon, gamma-inducible protein 16
IFI17	IFITM1	16	1	177	-1	30	-1	918	-1	interferon induced transmembrane protein 1
IGF2	-	8	-1	1	1	918	-1	19	-1	insulin-like growth factor 2 (somatomedin A)
IGFBP2	-	148	1	43	1	598	1	1	-1	insulin-like growth factor binding protein 2, 36kDa
IGFBP5	-	991	1	89	1	1661	-1	10	-1	insulin-like growth factor binding protein 5
IL4R	-	208	-1	20	1	8	-1	238	1	interleukin 4 receptor
ITGA7	-	1044	1	24	1	66	-1	135	-1	integrin, alpha 7
KIF3C	-	577	1	1099	-1	64	-1	44	-1	kinesin family member 3C
LGALS3BP	-	24	1	246	-1	257	1	13	-1	lectin, galactoside-binding, soluble, 3 binding prot
MAP1B	-	360	-1	893	1	1	1	23	-1	microtubule-associated protein 1B
MIC2	CD99	14	1	518	-1	371	-1	97	-1	CD99 molecule
MME	-	639	-1	1081	1	78	-1	66	1	membrane metallo-endopeptidase
MME2	-	1840	1	26	1	591	-1	82	-1
MN1	-	257	1	18	1	4	-1	169	-1	meningioma (disrupted in balanced translocation) 1
MNPEP	METAP2	46	1	224	1	21	-1	103	-1	methionyl aminopeptidase 2
MT1L	MT1X	1361	-1	483	-1	113	-1	30	1	metallothionein 1L (gene/pseudogene)
MYC	-	63	1	222	-1	29	-1	110	1	v-myc myelocytomatosis viral oncogene homolog (avian
MYC	-	23	1	296	-1	11	-1	308	1	v-myc myelocytomatosis viral oncogene homolog (avian
MYL4	-	98	-1	7	1	80	-1	419	-1	myosin, light chain 4, alkali; atrial, embryonic
NFIB	-	1420	-1	86	1	160	1	72	-1	nuclear factor I/B
NOE1	OLFM1	7	1	33	-1	1673	1	37	-1	olfactomedin 1
PFN2	-	1554	1	1500	1	31	1	31	-1	profilin 2
PIG3	TP53I3	58	-1	28	1	288	1	152	-1	tumor protein p53 inducible protein 3
PIM2	-	1007	1	242	-1	53	-1	36	1	pim-2 oncogene
PRKAR2B	-	198	-1	55	-1	550	1	29	1	protein kinase, cAMP-dependent, regulatory, type II,
PTPN13	-	2	1	74	-1	230	-1	62	-1	protein tyrosine phosphatase, non-receptor type 13 (
PTPRF	-	59	1	1358	-1	734	1	20	-1	protein tyrosine phosphatase, receptor type, F
RCV1	RCVRN	478	-1	808	1	13	1	42	-1	recoverin
REG1A	-	166	1	93	-1	40	-1	153	1	regenerating islet-derived 1 alpha
SELENB1	-	20	1	1316	1	42	-1	151	-1
SFRP1	-	160	-1	264	1	17	1	85	-1	secreted frizzled-related protein 1
SGCA	-	30	-1	10	1	521	-1	758	-1	sarcoglycan, alpha (50kDa dystrophin-associated glyc
TIMP3	-	547	1	1132	1	606	1	25	-1	TIMP metallopeptidase inhibitor 3
TLE2	-	10	1	1884	-1	16	-1	217	-1	transducin-like enhancer of split 2 (E(sp1) homolog,
TNFAIP6	-	5	1	119	-1	103	-1	60	-1	tumor necrosis factor, alpha-induced protein 6
TNNT1	-	141	-1	8	1	153	-1	313	-1	troponin T type 1 (skeletal, slow)
TNNT2	-	43	-1	4	1	95	-1	475	-1	troponin T type 2 (cardiac)
TUBB5	TUBB4, TUBB	17	1	31	-1	1325	1	245	-1	tubulin, beta class I
